# Supplementary material for: Heterobimetallic Complexes That Point to When Bond Dissociation Energies Deviate from Computational Expectations
Source: J Am Chem Soc. 2025 Apr 15;147(17):14105–21. doi: 10.1021/jacs.4c14399 (PMC12046563; doi:10.1021/jacs.4c14399)
Supplement: Supplementary file 2 — ja4c14399_si_002.zip [file ja4c14399_si_002.zip]

Archive with 4 entries (4 files):
- XYZ-Coordinates/SI3.2_BDE-PBED3bj-Def2TZVP_21Struct_EnergiesInSI4.5.4.xyz
- XYZ-Coordinates/SI3.3_bhq2PdAgIPr_TransfPriorDiss-PBED3bj-Def2TZVP_42Struct.xyz
- XYZ-Coordinates/SI3.3_bhq2PdAuIPr_TransfPriorDiss-PBED3bj-Def2TZVP_40Struct.xyz
- XYZ-Coordinates/SI3.3_bhq2PdCuIPr_TransfPriorDiss-PBED3bj-Def2TZVP_39Struct.xyz
