# Supplementary material for: Heterobimetallic Complexes That Point to When Bond Dissociation Energies Deviate from Computational Expectations
Source: J Am Chem Soc. 2025 Apr 15;147(17):14105–21. doi: 10.1021/jacs.4c14399 (PMC12046563; doi:10.1021/jacs.4c14399)
Supplement: Supplementary file 2 — ja4c14399_si_002.zip [file ja4c14399_si_002.zip › XYZ-Coordinates/SI3.2_BDE-PBED3bj-Def2TZVP_21Struct_EnergiesInSI4.5.4.xyz]

45
Pdbhq2 Optimized Structure
  Pd  0.00765831137199      0.06807290281882      0.16974121543783
  C   1.59012991172027     -1.13335779022239     -0.04672138819933
  C   1.66893705093386     -2.46739278521033     -0.44397486403160
  C   2.90856763818882     -3.11307881563507     -0.63896727907780
  C   4.10896871554306     -2.44759353271184     -0.44813639818036
  C   4.09420492998031     -1.07989734613215     -0.10242713211581
  C   2.83202487504105     -0.44005062304412      0.06295159069435
  C   2.80466800831041      0.96220001534641      0.32396236925227
  N   1.56828228220053      1.54424739139588      0.37376148873324
  C   1.48765164870695      2.83789389396097      0.69215043962486
  C   2.61511793672960      3.63877955849053      0.92924753084352
  C   3.87654178345121      3.07619073930374      0.82407429891269
  C   4.00054641430074      1.70665905532763      0.51662884244936
  C   5.25217546716934      1.02232668624785      0.38849010798231
  C   5.29068508438097     -0.30971733450124      0.07950103590594
  H   6.25225971818068     -0.81658123298468     -0.03288193837207
  H   6.17454726075789      1.58863639447907      0.53278338727234
  H   4.77409586091830      3.67750973478253      0.98463902543506
  H   2.48140830530306      4.69029439050867      1.18243597847384
  H   0.48487262770678      3.25890972344548      0.77131180266708
  H   5.06360940778591     -2.96100491985696     -0.57941099026499
  H   2.91663271052897     -4.16328656014097     -0.94021009926987
  H   0.75891535998056     -3.04067080084768     -0.62088269411010
  C   -1.38089001332347     -1.33676171190861      0.47616860444090
  C   -1.25925944841825     -2.64660688246750      0.93815719977543
  C   -2.38889968378417     -3.45029954434420      1.20110054829760
  C   -3.67616111490929     -2.97156354335138      1.01725977734869
  C   -3.86506163185741     -1.63595682050928      0.60391363180607
  C   -2.71151117386139     -0.83394339832570      0.36729025830874
  C   -2.89155006311431      0.53980497966200      0.02735847772564
  N   -1.75282573967314      1.28635564882171     -0.09677380352482
  C   -1.86509603321681      2.55463478444238     -0.49660046290256
  C   -3.10074766711402      3.17191458714894     -0.74413263947225
  C   -4.26610341240496      2.44551393972818     -0.56147197919369
  C   -4.18568218722461      1.09451939768536     -0.16908493791490
  C   -5.32330765081238      0.24964852114740      0.03898040418346
  C   -5.16335205369848     -1.05421610588097      0.42073211086468
  H   -6.03951051623230     -1.68455436303435      0.59145455398422
  H   -6.32029274585792      0.67064628543179     -0.10615631647110
  H   -5.24409537613043      2.90282524357917     -0.72679575896711
  H   -3.12460073062536      4.21290515612859     -1.06578444952436
  H   -0.93437937103573      3.10555782995036     -0.63569840813447
  H   -4.54428410823218     -3.60681489538575      1.20444134144901
  H   -2.23980521920588     -4.47401141900056      1.55252575849051
  H   -0.27264419845877     -3.07453507433770      1.11472582936751
66
CuIPr Optimized Structure
  Cu  -0.06571800302452      1.23817517089068     -1.42450651389572
  C   0.03860323390685      0.02925529097445      0.02120460521163
  N   1.10168141285915     -0.34226798385518      0.78167771519521
  C   0.68462434525825     -0.82860041559357      2.01234706986575
  C   -0.67756296381432     -0.76350429264925      2.01913934132441
  N   -1.05727363509593     -0.23985716036850      0.79155575769867
  C   -2.41829519118569     -0.08062987207799      0.34011257382415
  C   -3.19241729286905     -1.24490593288064      0.16250986256561
  C   -4.51891743144363     -1.07789630876001     -0.25545002008228
  C   -5.04475716594909      0.18388344397158     -0.51177106472223
  C   -4.24552733302131      1.31439007265252     -0.36250811323080
  C   -2.91841980871347      1.21215595692095      0.06907569300219
  C   -2.07390540920012      2.47305132153711      0.17701907280437
  C   -2.74211945928933      3.57716481011186      1.00923598107552
  H   -3.68238101343876      3.91784864186392      0.55476536006731
  H   -2.07778525026412      4.44868342630605      1.09536354130674
  H   -2.96610229905174      3.21577535189632      2.02130024478157
  H   -1.13311660907644      2.21802279013763      0.68834163196818
  C   -1.72801770297495      3.02189681978953     -1.22637044498990
  H   -0.93498317595767      3.78168099490909     -1.19741233065559
  H   -2.60948580472524      3.48286202202763     -1.69936356136631
  H   -1.49247225688906      2.22630282178044     -2.00292284240648
  H   -4.66463540182853      2.29859492474625     -0.57617157506002
  H   -6.08011998031632      0.28809693093862     -0.83805172912833
  H   -5.14570140969309     -1.95949720860047     -0.39535083286816
  C   -2.64427138747746     -2.64940222150337      0.35950977392057
  C   -3.35828148619669     -3.37202046789135      1.51157042366618
  H   -3.28415714300641     -2.80999428930361      2.45376617575718
  H   -2.91938229464430     -4.36685954648856      1.67089254298120
  H   -4.42675623316314     -3.50952723562645      1.29228362889323
  C   -2.72665263450110     -3.46072687137724     -0.94330207052254
  H   -2.20034286248033     -2.95419090200180     -1.76444443954096
  H   -3.76840729574463     -3.61914263378710     -1.25616248299905
  H   -2.26928238006387     -4.44995467933089     -0.80047250587320
  H   -1.57880852419239     -2.57659329472945      0.62118779073336
  H   -1.40187452597349     -1.04583155601689      2.77337471641245
  H   1.38814187221263     -1.17289647401934      2.76075534325861
  C   2.47508107667958     -0.25771748400931      0.34527900777702
  C   3.11862802647657      0.99171367019183      0.37962978562387
  C   4.44877087680444      1.03873470972413     -0.05697758235902
  C   5.09826707209808     -0.11061458438727     -0.49788127385102
  C   4.42947339246993     -1.33326291717778     -0.52199880417776
  C   3.09771574857397     -1.43849713484118     -0.10477219619518
  C   2.33940371395692     -2.75185854993346     -0.21252523692156
  C   3.20561032076118     -3.98045395927470      0.08329134610558
  H   3.71982707139332     -3.89137851050294      1.05021993720000
  H   3.96623279375231     -4.14441027356876     -0.69322814290621
  H   2.57723239793293     -4.88128076380760      0.11191445846451
  C   1.68300215219153     -2.86158438553497     -1.60092386091150
  H   1.01648669728330     -2.01006422481951     -1.80083910826186
  H   2.45049262975225     -2.88169144694446     -2.38840039763898
  H   1.09262325950047     -3.78619388081103     -1.67619240979406
  H   1.52974580359176     -2.74010497171419      0.53396544395299
  H   4.95115458945591     -2.22265606052827     -0.87498677191620
  H   6.13665562342901     -0.05469526447190     -0.82706078339931
  H   4.98456512185887      1.98866809708674     -0.04241270715799
  C   2.41256388248237      2.26185040983644      0.82257414713790
  C   3.21345232882230      3.05303494780139      1.86586145409058
  H   2.63761675389577      3.92432132679059      2.20815980029149
  H   3.44567458209742      2.43039136159195      2.74010988485779
  H   4.16211621098696      3.42485838100035      1.45459625589109
  C   2.09475505343711      3.14400028822537     -0.39392690637034
  H   1.51733329754787      4.03445694009864     -0.10737575175698
  H   1.50535356393759      2.57921369153456     -1.15640312790629
  H   3.00970084571141      3.47048544871835     -0.90829048062161
  H   1.45668520284824      1.97968747573406      1.28995451338046
66
AgIPr Optimized Structure
  Ag  -0.03735092006406      0.09361095531482     -2.06261190188490
  C   -0.00731570899059     -0.11312998342740     -0.01320826852811
  N   1.08264947425085     -0.25427106053719      0.77937447394419
  C   0.70129256371728     -0.35477517278746      2.10932801293401
  C   -0.66129860924062     -0.27562474422679      2.13412765997563
  N   -1.07574427990232     -0.12563883801423      0.81911585333763
  C   -2.44496786547591     -0.00060385070733      0.37752622359614
  C   -3.10565170798902     -1.15614440103610     -0.07815023487496
  C   -4.42915257349247     -1.00115186653205     -0.50968596604548
  C   -5.05273858345226      0.24370345995182     -0.48278129378017
  C   -4.36434756345475      1.36776525986491     -0.03125337793378
  C   -3.03887499635547      1.27487183570420      0.40974531494958
  C   -2.27782093852485      2.51804147717691      0.83796004526689
  C   -3.05842142494016      3.36328218134564      1.85262449743670
  H   -3.97221358203388      3.78600756968733      1.41186477882994
  H   -2.44204354552420      4.20518969881691      2.19734188586336
  H   -3.35077219782683      2.77026384733323      2.73013888789362
  H   -1.34463522411477      2.20102311505700      1.32777530758248
  C   -1.89104005038628      3.35192607272707     -0.39506381757891
  H   -1.30482092845006      4.23325020992113     -0.09776476759984
  H   -2.78662097992447      3.70341408312510     -0.92747914620584
  H   -1.28759033564750      2.76419120846771     -1.10444292103890
  H   -4.86399211687867      2.33708808986163     -0.02243450392410
  H   -6.08592619940883      0.33989775169781     -0.81907996372669
  H   -4.97944135366127     -1.87193737607470     -0.86871818898838
  C   -2.43460639878847     -2.51695285637531     -0.14187404730060
  C   -3.21916122856628     -3.58105285936187      0.63913536347560
  H   -3.36664186008312     -3.28073727800964      1.68560013544742
  H   -2.67694164009389     -4.53696935582645      0.62921561115707
  H   -4.20990437146615     -3.75788010969121      0.19727905806374
  C   -2.22556229688114     -2.94689025009941     -1.60208735203766
  H   -1.62343956916256     -2.20360617727057     -2.15346779429947
  H   -3.18429411542602     -3.05080217821696     -2.12974517594865
  H   -1.70072335086400     -3.91104973284937     -1.65381683097261
  H   -1.43990899031634     -2.43736736503675      0.32270130828413
  H   -1.36745930517534     -0.30983933449476      2.95499932150067
  H   1.42765174884881     -0.47132878112715      2.90463416544388
  C   2.43896865882693     -0.29757907465888      0.28437374627693
  C   3.09952069966681      0.92148463839500      0.04531967549418
  C   4.40208226919071      0.84731349115464     -0.46357301774843
  C   5.00654819149335     -0.38210858604323     -0.71353299044371
  C   4.32249792241573     -1.56991059540104     -0.46199050257392
  C   3.01774987599818     -1.55821379378108      0.04470798461907
  C   2.25412850436761     -2.85371846553820      0.26094930760149
  C   3.09493906372712     -3.92927916378690      0.95988494130494
  H   3.51590538765649     -3.55986329175777      1.90502409855564
  H   3.92788239550586     -4.27132728965866      0.32962127876345
  H   2.47342162889376     -4.80786625377583      1.18153942414924
  C   1.69933645780281     -3.37034936722212     -1.07715351859371
  H   1.04730240801414     -2.62193758473449     -1.55448155076826
  H   2.51519559144434     -3.60226146929302     -1.77702847837699
  H   1.10995541247365     -4.28601739412292     -0.92498994788904
  H   1.39285284229966     -2.64153329373442      0.91328125928750
  H   4.81013747865725     -2.52403089662558     -0.66372384662947
  H   6.02352489013205     -0.41586526267126     -1.10660274420819
  H   4.95212243290297      1.76797365984412     -0.66261122781975
  C   2.44060483536754      2.26875201870843      0.28618967112774
  C   3.30244843540245      3.18624458912520      1.16511567973355
  H   2.76342122729533      4.11870661077303      1.38357292843352
  H   3.55466193772430      2.70392050873075      2.11939051236731
  H   4.24292222120588      3.45850084660597      0.66592642790034
  C   2.10146778094570      2.94805840192770     -1.04977334094545
  H   1.57710871259157      3.89961665332628     -0.88443799132734
  H   1.44940260466674      2.30429559460145     -1.66663964860889
  H   3.01046137639010      3.15218161799142     -1.63324118503577
  H   1.49459937138654      2.09753368787105      0.82214951464025
66
AuIPr Optimized Structure
  Au  -0.06404670597017      0.05299080407187     -1.99685892766994
  C   -0.02002166506947     -0.11179825927260     -0.04584677923749
  N   1.08483179024073     -0.23984446516210      0.72402735537199
  C   0.70919945315313     -0.33529855721850      2.05490711612148
  C   -0.65400198000176     -0.26497339456765      2.09169951980174
  N   -1.08893774249249     -0.12595989201205      0.78280770497826
  C   -2.46703887928361     -0.01634828819117      0.35798206314933
  C   -3.14559118648541     -1.19638409092071      0.00501691653482
  C   -4.47467959850381     -1.05595176751341     -0.41302021089845
  C   -5.08222392613546      0.19607439694256     -0.46933790631551
  C   -4.37568359457669      1.34194537536677     -0.10991922827148
  C   -3.04421064895450      1.26573805044267      0.31583271563077
  C   -2.26903316445472      2.52503193503266      0.66397518449680
  C   -3.02382826388315      3.41421787700438      1.66089459052496
  H   -3.94861367720986      3.81677532122725      1.22435822155315
  H   -2.39993047247885      4.27032151209076      1.95308570443812
  H   -3.29416661834949      2.85999480383830      2.57030324090707
  H   -1.32385039949550      2.22861604863215      1.14501812843558
  C   -1.91138471745017      3.30260200809136     -0.61334116913688
  H   -1.30924308569067      4.18991422653793     -0.37123848192771
  H   -2.81907371442473      3.63934328481713     -1.13449940699234
  H   -1.33502639751699      2.67751303336623     -1.31298645888914
  H   -4.86555933235684      2.31493714676809     -0.15980935409942
  H   -6.11937954364070      0.28017990075924     -0.79648560916765
  H   -5.04108417284604     -1.94377541964571     -0.69715322337156
  C   -2.49092640168764     -2.56637966056174      0.03883968057401
  C   -3.27117409221588     -3.54828375092678      0.92514023574121
  H   -3.39005127769289     -3.16043669477642      1.94631932915076
  H   -2.74332936184339     -4.51048607176292      0.98173675519109
  H   -4.27432184861516     -3.74444321911622      0.52115300503319
  C   -2.31612947656483     -3.11936226762586     -1.38414645207412
  H   -1.71678379958281     -2.43509453716347     -2.00520082659443
  H   -3.28801234135753     -3.25629383493438     -1.87925436885874
  H   -1.80737186526966     -4.09343929831506     -1.36033677390793
  H   -1.48516534085517     -2.46196854399617      0.47522464264945
  H   -1.35399633310136     -0.29849527275765      2.91775539372136
  H   1.44527545932635     -0.44344472727657      2.84228085182788
  C   2.44057674371813     -0.27175385849056      0.22204025945833
  C   3.11953546781728      0.95110755642578      0.07473293583019
  C   4.42325907116000      0.88895189641679     -0.43164763778616
  C   5.00656604876726     -0.33077307198638     -0.76734059902254
  C   4.30086337521676     -1.52115925851203     -0.60518458397762
  C   2.99421700556883     -1.52316207719379     -0.10334301402079
  C   2.21994978095625     -2.82267577921061      0.03582662524883
  C   2.99126771331281     -3.86815432389851      0.85378601563418
  H   3.26035748826240     -3.48316459129753      1.84708684411730
  H   3.91844240567448     -4.17134147103417      0.34780731046268
  H   2.37888211506891     -4.77055426141063      0.98856794485729
  C   1.83695500085787     -3.37173964794683     -1.34805056111067
  H   1.24417131102190     -2.63889946016581     -1.91750232081297
  H   2.73273399352561     -3.60993535593000     -1.93906535028963
  H   1.24126268851897     -4.29007082058495     -1.24740308861968
  H   1.28452803310866     -2.61059614522959      0.57702903795420
  H   4.77175293006374     -2.46774464534139     -0.87301734159328
  H   6.02446167650882     -0.35421306443563     -1.15872066881181
  H   4.99000890173817      1.81149770277615     -0.56415388854166
  C   2.48667978391713      2.28841043085150      0.41791598876938
  C   3.31841189477853      3.06114125970546      1.45203242364703
  H   2.81299536679943      3.99883479877959      1.72207078154287
  H   3.46570898538181      2.47337099753855      2.36876268586138
  H   4.31049106166011      3.32044008191727      1.05661208982753
  C   2.25523709674022      3.12468226854624     -0.85016845939619
  H   1.75932216770627      4.07336522300654     -0.60059912737798
  H   1.62160182735610      2.58623234531826     -1.57172267295907
  H   3.20535161941601      3.36106756212596     -1.34986569271080
  H   1.50031295741473      2.09759577858820      0.86867969699932
111
Pdbhq2-CuIPr Optimized Structure
  Pd  1.46387952298235      1.30560327359414     -0.73932690392083
  C   2.43161623245285     -0.44437611548646     -0.95476213031309
  C   2.00252915437578     -1.68770087624918     -1.40652641182126
  C   2.85512119595788     -2.81313715836351     -1.40751642716003
  C   4.15270162832494     -2.73169042187418     -0.93664217733464
  C   4.63473909872008     -1.50441974104776     -0.43322230035812
  C   3.76175691999820     -0.37993741350958     -0.44532559729726
  C   4.24378289518775      0.86483421872903      0.05058177981615
  N   3.36227075387329      1.90775604676427      0.02187202691108
  C   3.79066866624572      3.12292826595866      0.37234277500956
  C   5.09447977788220      3.36189295748597      0.83017700412098
  C   5.98377019762190      2.30408017891196      0.92209179608159
  C   5.57596162255506      1.01671874720489      0.51822263558232
  C   6.42392139896572     -0.13706083991620      0.52978398041650
  C   5.96643694808333     -1.34296845440298      0.07549046936715
  H   6.62503065212362     -2.21409371953948      0.08207584112032
  H   7.44544668523580     -0.03201543380422      0.89915007498823
  H   7.00151252973333      2.45964926618852      1.28531694326720
  H   5.38688292729672      4.37463970678709      1.10509315072627
  H   3.07813193803021      3.94105523663766      0.27383913834077
  H   4.80717324489704     -3.60514760501234     -0.94575583019720
  H   2.46720677820582     -3.76154881073692     -1.77907818976263
  H   0.98273382296435     -1.84277798114284     -1.76214623286369
  C   -0.15862847688403      0.98421665424706     -1.97866610867627
  C   -0.31690314973088      0.07656666694603     -3.03948192099580
  C   -1.31392341147138      0.24674425495939     -4.02336397696074
  C   -2.16936112774401      1.33207562405417     -3.99311996307218
  C   -2.02101173113578      2.31881318027556     -2.99243977326550
  C   -1.00220670451905      2.14915731141085     -2.01590217523177
  C   -0.78670058743317      3.19290335520320     -1.06749206231651
  N   0.29708612882093      3.06070100833362     -0.24824887244148
  C   0.50011412034254      3.97882753191849      0.69775763249872
  C   -0.31462226158094      5.11120478171223      0.84651947133789
  C   -1.37421014960877      5.29791720179555     -0.02330092718042
  C   -1.64052085161485      4.32724860837872     -1.00973577682283
  C   -2.69814467070008      4.43346750553990     -1.96716262543838
  C   -2.86341718012222      3.47740237968076     -2.93033761612997
  H   -3.65252131114614      3.58235562978662     -3.67776888971370
  H   -3.35196881641765      5.30667013123384     -1.93090969713671
  H   -2.00895125018753      6.18337631061586      0.04816702364849
  H   -0.09220048691267      5.83043272638089      1.63413995683821
  H   1.34180541646471      3.80819157662425      1.36845097379814
  H   -2.94881563695055      1.44829703654297     -4.74831425909278
  H   -1.40473351794111     -0.49541500667214     -4.81799464280055
  H   0.35126333035820     -0.77727167813128     -3.13719887017877
  Cu  -0.53697985078278     -0.24023478023170     -0.38984153067141
  C   -1.48100687629831     -1.34451810341045      0.83772088684368
  N   -1.51949985470830     -2.69890865608832      1.00483289913412
  C   -2.40086106928201     -3.05808530102201      2.01780571232419
  C   -2.93097094514686     -1.90243413696924      2.50410074990936
  N   -2.36068009036765     -0.87408737600103      1.76969366442271
  C   -2.63033449852304      0.52679048306029      1.95345652589147
  C   -1.76821456469101      1.26637460564560      2.78230599243546
  C   -2.03369957717188      2.63480438979337      2.91500220417423
  C   -3.10944959198913      3.22305107354470      2.25477765623534
  C   -3.95382229512755      2.45717537389172      1.45256931552100
  C   -3.73787688602868      1.08438746909749      1.28704451536447
  C   -4.64209400031902      0.24109882886697      0.40282669084584
  C   -4.22910395813364      0.36981666764263     -1.07120422637801
  H   -3.17131087631626      0.10360728033928     -1.21587804864967
  H   -4.84086362753301     -0.29044307937273     -1.70332000199944
  H   -4.36501925319994      1.40325088152343     -1.42074367023837
  C   -6.12745413907418      0.57430429502833      0.58668463090016
  H   -6.42745646217283      0.51561207975380      1.64204362472412
  H   -6.74440536951842     -0.13277197448398      0.01466622270957
  H   -6.36622585681872      1.58339286780760      0.22123790300452
  H   -4.50553447461023     -0.81236075869636      0.69120812718876
  H   -4.79798626416214      2.93280745942087      0.95241439461497
  H   -3.29922182430471      4.29086340213706      2.37348893902946
  H   -1.39158324092768      3.24528965705507      3.55205477410318
  C   -0.60733655505269      0.62489564917185      3.52404701242893
  C   0.74413053967565      1.15978363854075      3.03239853272840
  H   1.56930638689077      0.64551772522706      3.54564085106953
  H   0.84132078124712      2.23707419311330      3.23424648615483
  H   0.86475763803503      0.99976861310582      1.94850045409690
  C   -0.75532672196845      0.79629068665290      5.04291136202112
  H   -1.71184746141306      0.39087195899736      5.40137304752643
  H   0.05746882059749      0.27267135529993      5.56610134093681
  H   -0.71061212046619      1.85610467369622      5.33303481497999
  H   -0.62206504701588     -0.45368137814208      3.30990764202943
  H   -3.65164525770873     -1.71834399410640      3.29141172247750
  H   -2.56610859465913     -4.09313025253519      2.29129609480535
  C   -0.73995080161354     -3.66336493572063      0.27083011813828
  C   0.33193842195780     -4.28556420804985      0.94013005918679
  C   1.00473905775828     -5.30518639611883      0.25625285390372
  C   0.63634154358324     -5.66479820314063     -1.03754192248308
  C   -0.39776104502013     -4.99546193995900     -1.68963851030321
  C   -1.11742688423159     -3.97872894546239     -1.04958149855903
  C   -2.27074774957286     -3.26592393200613     -1.74098407493966
  C   -2.18154338879156     -3.30684137270402     -3.26818471591953
  H   -1.19683099848415     -2.97804818583244     -3.62937017021032
  H   -2.94226748424660     -2.64162182079919     -3.69967112148858
  H   -2.37058895041175     -4.31566578363138     -3.66341565692041
  C   -3.63052514971589     -3.81157879264060     -1.27149468368642
  H   -3.76116290568984     -3.71409968117608     -0.18577511340830
  H   -4.44882078220216     -3.26254377784243     -1.75978920619367
  H   -3.73098325513716     -4.87538669687395     -1.53247008514344
  H   -2.21863440798153     -2.20478345560549     -1.44412324642509
  H   -0.65948739125927     -5.27795230343150     -2.70882942252995
  H   1.16820224978263     -6.46861618077677     -1.54935131394391
  H   1.83179950307056     -5.82250583633030      0.74210838334093
  C   0.78489118451957     -3.82598917699112      2.31760654767683
  C   1.39272894741211     -4.94560681488566      3.16736817026878
  H   0.72354622746050     -5.81464001421229      3.23797917642870
  H   1.58269151412346     -4.57791678498259      4.18530672606766
  H   2.35666973755822     -5.28909249568903      2.76483600876564
  C   1.76748387771364     -2.64786345831570      2.18297849228023
  H   2.68258260980182     -2.96642375982369      1.66306709794443
  H   1.33558555795438     -1.81677578910411      1.60870302454142
  H   2.04974153144201     -2.27301984499774      3.17796102492026
  H   -0.09808582896843     -3.45365751003639      2.85940503941329
111
Pdbhq2-AgIPr Optimized Structure
  Pd  1.60824363291102      1.33412201149422     -0.86934886990424
  C   2.55405841449532     -0.42972433862000     -1.09659507544281
  C   2.11910803570791     -1.65592355601145     -1.59150452972767
  C   2.94873025990815     -2.79840764342196     -1.58233982219955
  C   4.22986699888981     -2.75275254798950     -1.06384915970556
  C   4.71510108080716     -1.54603350873804     -0.51529088306273
  C   3.86287658667248     -0.40553354441144     -0.53090255303381
  C   4.34486342633777      0.81427249324631      0.02509284351421
  N   3.47954956686179      1.87082550744755      0.00340742771410
  C   3.91337630371138      3.06585849034409      0.41191721618463
  C   5.20342307285115      3.26874649181241      0.92323246250944
  C   6.07318830358314      2.19447464980011      1.00896489836180
  C   5.66088457700972      0.92857248439589      0.54597771015428
  C   6.49031421965494     -0.23859456053348      0.55066962073811
  C   6.02999826515405     -1.42268141966363      0.04503352704028
  H   6.67334243018442     -2.30514435118485      0.04971118898581
  H   7.49957300023895     -0.16185612233252      0.95876868144870
  H   7.07940341664705      2.32074817689369      1.41336254431459
  H   5.50034463436200      4.26656770722684      1.24407495846101
  H   3.21689457893945      3.89828339466661      0.31753017103742
  H   4.86885109423345     -3.63763103983405     -1.06984669593534
  H   2.55725984783040     -3.73154390296162     -1.98873966514603
  H   1.11347701171507     -1.78276658971534     -1.99457050265593
  C   0.03560045662521      1.06677639036093     -2.15608000287750
  C   -0.07859524441233      0.20813774999638     -3.25824159985530
  C   -1.07144199758443      0.39063659221263     -4.24366121926261
  C   -1.97541008653438      1.43439523437906     -4.16399705804556
  C   -1.87242577923179      2.37556451039655     -3.11538888688715
  C   -0.84789884160138      2.19972679537860     -2.14568003039468
  C   -0.66618251932423      3.20663722829794     -1.15110130673207
  N   0.42098473479626      3.06950715063571     -0.33639134122710
  C   0.59554541535525      3.95280060959818      0.64806815875369
  C   -0.25428794285149      5.05166375624002      0.84447459406616
  C   -1.32040426866079      5.24275808142577     -0.01683033297257
  C   -1.55632086515224      4.30841437046144     -1.04515212327324
  C   -2.62005802856242      4.41837711103635     -1.99634722619735
  C   -2.75608429157154      3.49928479362277     -2.99951589617275
  H   -3.55085556991442      3.60996560273283     -3.74014231350347
  H   -3.30335485443874      5.26626870684281     -1.92164980181124
  H   -1.98291842826873      6.10354945140325      0.09359325369658
  H   -0.05336817107319      5.74327448218034      1.66207536790348
  H   1.44220630196080      3.78065662400268      1.31208330960817
  H   -2.75666494653432      1.55376806751436     -4.91682119396480
  H   -1.12783444527702     -0.31482108118938     -5.07440594946464
  H   0.61431522924881     -0.62271177009998     -3.37881741620187
  Ag  -0.53762591826050     -0.26925272449282     -0.39055316636860
  C   -1.60898580812666     -1.40480713754136      0.96974798681545
  N   -1.64243844461881     -2.74739005297536      1.18565758825310
  C   -2.51507634653124     -3.06994538628104      2.21672682174037
  C   -3.03835846412344     -1.89386330116166      2.66575313259104
  N   -2.47205147523075     -0.89342886656441      1.88944754477481
  C   -2.72600440207478      0.51813903826685      2.01800983862949
  C   -1.87123811167655      1.27539396726243      2.83943300159615
  C   -2.12226513298187      2.65002846401547      2.92367885760761
  C   -3.17012995890646      3.23251282509501      2.21507547948289
  C   -3.99098524586152      2.45505889591831      1.40140114536283
  C   -3.79018949759745      1.07448953272384      1.28503722391620
  C   -4.66145714246268      0.23744779735760      0.36405687064028
  C   -4.26869189587254      0.47167240391180     -1.10312231084643
  H   -3.20778112316140      0.23589547127239     -1.27447763170137
  H   -4.87346475646137     -0.16000486534049     -1.76993878486458
  H   -4.42826975327127      1.52207392792278     -1.38816187745934
  C   -6.15821830245564      0.49026117835718      0.58603905379758
  H   -6.44252320799032      0.32880816444707      1.63520042734154
  H   -6.75264648287272     -0.19120942129438     -0.03871541078791
  H   -6.44400070951730      1.51653169457880      0.31410596981809
  H   -4.47429806399689     -0.82313199857053      0.59026779636996
  H   -4.80191287851386      2.92642541870937      0.84479620873525
  H   -3.34905368082238      4.30564092122299      2.29677019900643
  H   -1.48506002520920      3.27214815710432      3.55433053163772
  C   -0.71089942041757      0.65522894089239      3.59939051052316
  C   0.63450085404691      1.19445833888501      3.09191052733596
  H   1.46688940248652      0.69505721770156      3.60800254885200
  H   0.72238256589586      2.27524752340597      3.27862791833853
  H   0.75176296925552      1.02341276132924      2.01009867279753
  C   -0.85775220215418      0.85725605086174      5.11409718800345
  H   -1.80770001874244      0.44622268161097      5.48348125929386
  H   -0.03684414649238      0.35655915855131      5.64699669982994
  H   -0.82768828975213      1.92359945447288      5.38145877558410
  H   -0.71679471522807     -0.42777003515916      3.40803848796053
  H   -3.75175142380752     -1.67965692664561      3.45215651076812
  H   -2.68154864171157     -4.09397779699598      2.52831695879160
  C   -0.88532782321249     -3.70840406731939      0.42396375368533
  C   0.32223109327916     -4.18929263394138      0.96790076573703
  C   1.02280661769194     -5.13792278648672      0.21585684021695
  C   0.54587229624250     -5.57092411214289     -1.02110082558710
  C   -0.64363004930641     -5.06329697382515     -1.53546676927478
  C   -1.39508292580049     -4.12204086671775     -0.81889187763255
  C   -2.70472924956695     -3.59816632228287     -1.38154033306039
  C   -2.47163594695688     -2.80371520760438     -2.67384812680891
  H   -1.78973411328028     -1.95831932493763     -2.50156843173558
  H   -3.42081666375688     -2.39901898099921     -3.05357824321245
  H   -2.03481489373991     -3.43661625452599     -3.46037820078300
  C   -3.71687271013123     -4.73272197674256     -1.59608556108324
  H   -3.89790553889143     -5.28936574887475     -0.66594878134043
  H   -4.67654093243400     -4.32550442510716     -1.94523923958798
  H   -3.36414747232794     -5.44876424901362     -2.35247396852202
  H   -3.13811683012885     -2.90234577181953     -0.64798391370349
  H   -1.00730023511022     -5.41390889346108     -2.50271988300070
  H   1.10814688842956     -6.31491594775942     -1.58801173373586
  H   1.95871862716648     -5.54313276253283      0.60051719138517
  C   0.86666855816618     -3.66381232509965      2.28632280975197
  C   1.60067831774014     -4.73154656501905      3.10447084728776
  H   0.98578783149606     -5.63129223329328      3.24541030560825
  H   1.85661376102062     -4.33205765041684      4.09565122080080
  H   2.54315300006794     -5.03345141305854      2.62543347813317
  C   1.77218456345440     -2.44323672305764      2.04364555813764
  H   2.65557523612335     -2.72487576107263      1.45260782899133
  H   1.24565180265770     -1.65187510764735      1.49288748673676
  H   2.11655353327502     -2.02847676273217      3.00252851419897
  H   0.01060270471750     -3.32152482647494      2.88913186419877
111
Pdbhq2-AuIPr Optimized Structure
  Pd  1.61908230679583      1.18536192650007     -0.72150476075477
  C   2.63363724181696     -0.50917365055536     -1.07696601972735
  C   2.20501226455792     -1.75113754118042     -1.52989916928212
  C   3.09972830303360     -2.83695207927297     -1.65054107103756
  C   4.43438805089605     -2.71625619640912     -1.30490038429756
  C   4.91490236821592     -1.48781182186272     -0.80279244074378
  C   3.99882357661607     -0.40485991171320     -0.68857199464166
  C   4.46275994582915      0.83549746599458     -0.16954532924707
  N   3.52883566158530      1.82658087957779     -0.05581701452424
  C   3.92077452356247      3.03894159467937      0.34507580316322
  C   5.24651981134441      3.32109176786805      0.70460179915586
  C   6.19608129757484      2.31404708565628      0.64288438299878
  C   5.82141274841401      1.03266247531746      0.19098872776910
  C   6.72056615489067     -0.07465492269575      0.05988139650969
  C   6.27984744851651     -1.28075792986122     -0.41162261838162
  H   6.97631040445405     -2.11648740687210     -0.50709011352044
  H   7.76580231395498      0.06461271756839      0.34094662821062
  H   7.23269312274811      2.50617035238536      0.92654113553744
  H   5.50860273571566      4.32807614589959      1.02714672416934
  H   3.15904457249193      3.81739062820865      0.37183145935163
  H   5.11850793735456     -3.55999837877183     -1.41148152417831
  H   2.71673846628094     -3.78951714892746     -2.01864221386536
  H   1.15835203057176     -1.92950463703206     -1.78010370787069
  C   -0.00079217629878      0.92530709287006     -2.00881751692092
  C   -0.08224373557612      0.09967456413676     -3.14242168470914
  C   -0.96690027110663      0.38147547392514     -4.20072623156594
  C   -1.79322504586955      1.49165768789899     -4.16628852138265
  C   -1.70425901255313      2.40485540540680     -3.09170240470675
  C   -0.77477387214256      2.13813671354806     -2.05056232696252
  C   -0.59174356681125      3.11909162288916     -1.03053590312875
  N   0.43723536820533      2.91123246994826     -0.15846651811685
  C   0.60846798785293      3.76616670234135      0.85048115966382
  C   -0.19139463504085      4.90612803569031      1.02168289144612
  C   -1.19015719919732      5.17338630051187      0.10117676791277
  C   -1.41590163189975      4.27407750244614     -0.96047263580842
  C   -2.39915958033759      4.47156133097131     -1.98146083537029
  C   -2.51563782734243      3.58525320323418     -3.01608270536172
  H   -3.24177251577592      3.76382778842537     -3.81174501042144
  H   -3.03045176759160      5.36073610214697     -1.93551837888021
  H   -1.80638366498088      6.07044502697507      0.18832057790137
  H   -0.00293820482419      5.57092908746110      1.86410826099216
  H   1.40946478519213      3.53347207199482      1.55257448928003
  H   -2.50215418882913      1.68311428582745     -4.97376722557044
  H   -1.01172835042645     -0.30282141580137     -5.04954208443834
  H   0.53389778619807     -0.79490153912523     -3.21146431395132
  Au  -0.59831421400120     -0.30673643984392     -0.26265283847071
  C   -1.69648771102514     -1.39372306730530      1.01328250390143
  N   -1.74130703075861     -2.74073479670181      1.20024639404862
  C   -2.66228389841301     -3.07316531449527      2.18364549446068
  C   -3.20620584650480     -1.90274245398993      2.62383395462839
  N   -2.60475265779509     -0.88912479871753      1.89407561292470
  C   -2.85226741319200      0.52260085141127      2.03860385689799
  C   -2.03993703431130      1.24801138724195      2.92881573227473
  C   -2.27360967626194      2.62454365978242      3.02559137292090
  C   -3.26400054279856      3.23903677396596      2.26297218691362
  C   -4.04553265913861      2.49113763711877      1.38554530386173
  C   -3.86080354183691      1.10950951664083      1.25382550850806
  C   -4.69789879506990      0.30604689410865      0.27338751639728
  C   -4.27131401271548      0.59996327019471     -1.17319620244161
  H   -3.20883776344193      0.36310403260087     -1.32835767558748
  H   -4.86446780895997     -0.00103022495358     -1.87775794281245
  H   -4.41907930836673      1.66165937118465     -1.42089822195258
  C   -6.20132113633552      0.54164796840268      0.47126850973243
  H   -6.50962014520471      0.33131142785504      1.50497231365031
  H   -6.77781410382755     -0.11202929452744     -0.19841645567973
  H   -6.48436917228729      1.57892833547796      0.24121578888411
  H   -4.50785369721030     -0.76165296868089      0.45977171616607
  H   -4.81346274468568      2.98623373306445      0.78970147848533
  H   -3.42929329085502      4.31372370584886      2.35354523885415
  H   -1.66756837929249      3.22284777476897      3.70785701435935
  C   -0.93656928826012      0.59328599819482      3.74240378894614
  C   0.44526164453626      1.10468695137545      3.30831432900827
  H   1.23913122481094      0.57315262028345      3.85223374002125
  H   0.55038498385666      2.17883166253801      3.52272975650508
  H   0.60308912387724      0.95033603961105      2.22989343218993
  C   -1.15613726723342      0.78461182964207      5.24959367887818
  H   -2.13280906896412      0.39225309545059      5.56570391510344
  H   -0.37515784012080      0.26034146253445      5.81857842516564
  H   -1.11566940351277      1.84738710114731      5.52931858619717
  H   -0.95829778173464     -0.48770726533621      3.54012415178200
  H   -3.95582639358828     -1.69827219992981      3.37828071989725
  H   -2.84154120285670     -4.10125357601039      2.47345567139517
  C   -0.93658366640884     -3.68538369980814      0.46720895219286
  C   0.30428419787811     -4.06630402764436      1.00989201303612
  C   1.06478392902247     -4.98114401795249      0.27274335555454
  C   0.60446786378893     -5.48507614039799     -0.94202741598244
  C   -0.62746419111148     -5.08220350536663     -1.45187830993428
  C   -1.43250000672773     -4.17183319569810     -0.75563839865416
  C   -2.76944193039215     -3.73163484011768     -1.32683413502826
  C   -2.56540571433917     -2.85767465906271     -2.57337581432634
  H   -1.94255089343934     -1.98114850813090     -2.34391997834015
  H   -3.53230798913111     -2.49867095443158     -2.95481683661610
  H   -2.07409501021675     -3.42626162998624     -3.37701976264796
  C   -3.68410097602522     -4.92758214219074     -1.62558897590439
  H   -3.84031643820997     -5.54693148136586     -0.73131196441778
  H   -4.66513118432612     -4.57702435359012     -1.97645017374756
  H   -3.26253217246539     -5.57120191362720     -2.41080786290622
  H   -3.27586861318962     -3.11184660417261     -0.57176165563491
  H   -0.97639819055819     -5.48786548376461     -2.40265225168141
  H   1.21170208382012     -6.20278364036707     -1.49637304979101
  H   2.03499327114393     -5.29935064823670      0.65562861036309
  C   0.82813778213894     -3.49815492013716      2.31790045417317
  C   1.35345224168891     -4.59345608550450      3.25534453993069
  H   0.59747383336495     -5.37122078741584      3.43249736377963
  H   1.63261072179632     -4.15754915033489      4.22491594355200
  H   2.24992192091746     -5.08083903014819      2.84626062696018
  C   1.90153436797188     -2.42919917938644      2.05551798364982
  H   2.75252302055476     -2.85246351583019      1.50190337360548
  H   1.50211919998425     -1.59649812290514      1.45941841586006
  H   2.27665042948639     -2.02636327984969      3.00789549264231
  H   -0.00959183423756     -3.00236857252626      2.83209316840819
60
Pdbhq25CT Optimized Structure
  Pd  1.02987620429211      0.05013470676669     -0.17305727947502
  C   -0.33808227176868      1.44092334749627     -0.56829013055960
  C   -0.18743029747015      2.76091245795916     -1.00494160367177
  C   -1.28833166233051      3.56951555372855     -1.35645433202905
  C   -2.58685849184632      3.09104810537218     -1.28489867259862
  C   -2.79901130335857      1.74964306255332     -0.90221318768213
  C   -4.09480973057928      1.17023944953571     -0.81128677381652
  C   -4.30945911191490     -0.14329644726681     -0.44271952589906
  C   -3.17598095390094     -1.02207258110997     -0.23728718659870
  C   -3.25558871877500     -2.40727178402715      0.02138681987382
  C   -2.09569409430386     -3.14250333048218      0.19938435905973
  C   -0.85500116037740     -2.49980584173406      0.08738786785626
  N   -0.73450478290303     -1.20267049760849     -0.19835142950241
  C   -1.87370180984248     -0.45304279774032     -0.33241278572388
  C   -1.66964929539287      0.93703577248863     -0.58664585850411
  H   0.07130270820094     -3.05654988071088      0.22874255253040
  H   -2.13068335853055     -4.21198188776057      0.40401120518789
  H   -4.21836777025365     -2.91886190583439      0.06778759784516
  C   -5.70915788815440     -0.62958691071886     -0.29564703146085
  H   -5.81694987502838     -1.70513859170695     -0.48384446188208
  H   -6.39420941425665     -0.09121948734009     -0.96361311291703
  N   -6.32819986226173     -0.42189181454104      1.12696289810839
  C   -6.43750461696663      1.03985893616910      1.43642077673584
  H   -5.43636678481007      1.48196868854971      1.41681261939599
  H   -6.88515762032991      1.15331147673770      2.43004050461213
  H   -7.07270799625867      1.51670565283906      0.68169036893767
  C   -5.48479032530260     -1.07970003875780      2.17647297897819
  H   -5.44213971219901     -2.15515884839372      1.97807797524613
  H   -4.47739007910740     -0.65385786492137      2.13826268808610
  H   -5.94113952154324     -0.89656620989061      3.15573918041371
  C   -7.69610209617731     -1.03194160144498      1.12591524765786
  H   -7.60765381438905     -2.10272592907691      0.91152693691698
  H   -8.30163639182703     -0.54532986159043      0.35324029724598
  H   -8.15677784361090     -0.88464796863800      2.10925033574426
  H   -4.95407710678426      1.80664910327124     -1.04628747024798
  H   -3.43755785332604      3.72814384853129     -1.53380106421996
  H   -1.10915838406120      4.59544448829426     -1.68415103431881
  H   0.81052241801450      3.19125953550168     -1.08875618876296
  C   2.51158599688488      1.27482782626848      0.37366341428129
  C   2.47055580092429      2.59006692477191      0.82677940660542
  C   3.63432278304774      3.25117242383034      1.27691948828536
  C   4.86489122556202      2.61659042242223      1.29010795692770
  C   4.95646462280662      1.26679068810282      0.88757272570975
  C   3.76828825760013      0.61030263478485      0.45899099208534
  C   3.83254612528434     -0.77226552926758      0.11698201639580
  N   2.64762159666046     -1.37109860551443     -0.20832797807236
  C   2.66836115234946     -2.64099656010241     -0.61904717346683
  C   3.84350548594020     -3.40442620111642     -0.68083642557053
  C   5.04293095638750     -2.82805000552333     -0.29572080355263
  C   5.06484427265249     -1.47973637158268      0.11360186539003
  C   6.24802970063004     -0.78110600818340      0.51774274978720
  C   6.18826507381508      0.53135071321453      0.89810616684633
  H   7.09576050871738      1.04902607151887      1.21659695498052
  H   7.19734391612205     -1.31970143314789      0.52157158019833
  H   5.97164095515321     -3.40184132679510     -0.31639482698486
  H   3.79476087317191     -4.43744915641676     -1.02373380691947
  H   1.71501611718013     -3.07191834863065     -0.92717512482999
  H   5.76194768037938      3.14234938315452      1.62206574063889
  H   3.55782528584828      4.28640352753465      1.61599794707434
  H   1.52825105231758      3.13685231617850      0.85317756362839
47
Pdbhq25CH2 Optimized Structure
  Pd  1.04759291703072      0.04902332882232     -0.22209788796723
  C   -0.34191573062481      1.42431064351383     -0.59923870556925
  C   -0.19969203708196      2.75314412807286     -1.03980142343960
  C   -1.29739690317099      3.57362789194509     -1.40247367715671
  C   -2.58738375728775      3.10742423051028     -1.29185819035811
  C   -2.79947705692688      1.74795935044909     -0.90455519921842
  C   -4.07217406109254      1.19383667905012     -0.83640529046693
  C   -4.30710209128396     -0.18007979604223     -0.49810266082632
  C   -3.14441447133010     -1.05740987605192     -0.28388153550456
  C   -3.23020333548043     -2.42774817422734      0.00215015394977
  C   -2.06344132833105     -3.15857824290382      0.17938981967766
  C   -0.82788534974417     -2.51864457101943      0.03816764930578
  N   -0.71289254352813     -1.21944777508743     -0.25515004587090
  C   -1.85736923532522     -0.48371797311524     -0.38013319062451
  C   -1.66000708382232      0.92014115120919     -0.61456702650694
  H   0.10123098223567     -3.07208245050867      0.17262850683610
  H   -2.09559014305033     -4.22150843782707      0.41518594347526
  H   -4.19661378390412     -2.92411294439769      0.09073209265066
  C   -5.60554291513371     -0.60390954824430     -0.40608143436062
  H   -5.87730062646850     -1.62513616897111     -0.14156396831012
  H   -6.42597743072273      0.08876735456936     -0.59491445348096
  H   -4.94129778701442      1.82012978850184     -1.05357786206991
  H   -3.44600895858063      3.74553877166761     -1.50555854054636
  H   -1.11017235809578      4.59584703503055     -1.73433869914749
  H   0.79777126826057      3.18855977288802     -1.10812272330730
  C   2.52148593382050      1.27740379083666      0.32361018186294
  C   2.47102080475889      2.59744435318239      0.76583744794114
  C   3.61445041236255      3.24668851524582      1.27578260925403
  C   4.84087335066222      2.60331772406031      1.33103037651217
  C   4.94497124776362      1.25552664946183      0.91974296769025
  C   3.77254925652085      0.60625343509275      0.44571448903620
  C   3.84207952722260     -0.77276760090318      0.09910605687063
  N   2.66470784698385     -1.36450260406106     -0.26348396701404
  C   2.69105815867039     -2.63237766081893     -0.67890405597171
  C   3.86612201557636     -3.39938238677007     -0.71068836609008
  C   5.05566669596569     -2.83140491383406     -0.28722677424498
  C   5.07089441551671     -1.48448933190322      0.13069789908069
  C   6.24095117836649     -0.79341921227121      0.57943038013686
  C   6.17305154167361      0.51734917655968      0.96962361526760
  H   7.06981441604055      1.02759096211639      1.32690520786946
  H   7.18784482281094     -1.33478688278317      0.61275731708608
  H   5.98122084544617     -3.41020312562917     -0.28224407864628
  H   3.82282421409374     -4.43020091570645     -1.06030742970009
  H   1.74563293625247     -3.05898686942414     -1.01551484818233
  H   5.72723231720925      3.12557818113177      1.69512167824868
  H   3.53053470024207      4.27981255364816      1.61767732782341
  H   1.53623430751404      3.15832386793501      0.74700403100638
13
NMe3 Optimized Structure
  N   -1.25292211616783     -7.26863655969191     -1.72282018020035
  C   0.14260283847333     -7.65363004469722     -1.85217161891901
  H   0.34758151176948     -8.23404662848558     -2.78199531760470
  H   0.77738333831423     -6.75592335620378     -1.86576809983719
  H   0.44001938568775     -8.27266009361565     -0.99346623070986
  C   -1.66063641167614     -6.39050319272482     -2.80688740922978
  H   -2.70284223995810     -6.07321653516845     -2.65789163192642
  H   -1.02576170852440     -5.49279212601287     -2.81864655757460
  H   -1.58870078134022     -6.87542082967665     -3.80854481128176
  C   -2.11612048118741     -8.43466399240984     -1.63583988207574
  H   -1.82016189332502     -9.05531134031014     -0.77770745054611
  H   -3.15828221697800     -8.11696625799178     -1.48730963162767
  H   -2.07836943308768     -9.07218950201128     -2.55009951846681
23
ZnC6F52 Optimized Structure
  Zn  -0.01662755656777      0.03829613367594      3.13140082644661
  C   0.86373611230254      1.74750897438814      3.29585562292428
  C   -0.90429555664794     -1.66651321960748      2.95968901098319
  C   2.10100800460788      1.99003374011102      2.70822944350837
  C   2.75359942886041      3.21812032471167      2.81100916691106
  F   3.94679288781964      3.42804265975315      2.23593042022907
  C   0.28512142891816      2.79475561520602      4.00530584058372
  C   2.14024638196995      4.24701562823785      3.53275270114199
  F   -0.92094226304145      2.61491073560391      4.59814136145293
  F   2.74623940183560      5.43379309831476      3.64591651345268
  C   0.89605071838544      4.04122019954945      4.13725398447675
  F   0.31727757916394      5.03643969213090      4.82499526970032
  F   2.71217502205533      1.00528148918088      2.00483981588573
  C   -1.92235154846181     -1.86063570188140      2.03183759460538
  C   -2.58136373972444     -3.08048665600930      1.88343546364699
  F   -3.55937340994528     -3.24408705765241      0.98058295648799
  C   -0.55695800917052     -2.75459627089375      3.75358802548058
  C   -2.20360228504667     -4.15171133327137      2.69913355868564
  F   0.42799075637281     -2.62210263446273      4.67566426057712
  F   -2.81909847226838     -5.33240340400409      2.57410786591642
  C   -1.18441114858978     -3.99513467558281      3.64392312462729
  F   -0.83157409691580     -5.03093741033119      4.41920625687079
  F   -2.30196113691185     -0.83400700716712      1.23162000240501
23
ZnAr246F2 Optimized Structure
  Zn  -0.02877253041333      0.05753798459731      3.25239464719993
  C   0.88687451491750      1.75068392053659      3.33640435049678
  C   -0.95840619901302     -1.62791267457431      3.16739351984029
  C   0.36438287905327      2.84805310493895      4.01820216860773
  C   2.11652993457376      1.97850521733536      2.72163433559174
  C   0.98098747192504      4.09130055573827      4.10842223224479
  C   2.80721354577891      3.18530973778844      2.75665623714062
  H   0.53225531348511      4.91897450874754      4.65420179387685
  H   3.76670620287417      3.31422214199455      2.25961249419386
  C   2.20705107861609      4.22423249958086      3.46256339948283
  F   2.84298512740345      5.41439079662983      3.52410123416277
  F   2.68828933363723      0.94895973396370      2.03669715255683
  F   -0.83717864541638      2.69708675954816      4.64289719573036
  C   -1.99402107654729     -1.86525302122498      2.26554402202821
  C   -0.65538371243862     -2.70175336717315      4.00215600948402
  C   -2.69974054892157     -3.05959543481024      2.16682667529357
  C   -1.30410644254024     -3.93187022609427      3.97638461082714
  H   -3.50315015893655     -3.19656356256841      1.44567696279337
  H   -1.03062481254695     -4.74148688921590      4.65021858369649
  C   -2.32581487315510     -4.07557995125098      3.04188365367254
  F   -2.98471444801031     -5.25330471925991      2.98205708563950
  F   0.34607859035199     -2.54005874188474      4.91153701048574
  F   -2.34541301167717     -0.85720606934271      1.41882729495397
23
ZnAr26F2 Optimized Structure
  Zn  -0.02780797494376      0.05746762406461      3.24530835345200
  C   0.89252929024981      1.75060947665899      3.33454143097773
  C   -0.95928066278395     -1.62961469803689      3.15725047305456
  C   0.51493971036608      2.75795420685258      4.21975870083916
  C   1.97810674525788      2.06365632155443      2.51964563864715
  C   1.14482371755558      3.99434743833764      4.31391656214797
  C   2.65925406130596      3.27592945639911      2.55487541098637
  H   0.79358546630086      4.73501697566849      5.03142515169617
  H   3.50124018608647      3.45040736403458      1.88598422471031
  C   2.22687350936521      4.24207966529258      3.46617033932448
  H   2.74125887171247      5.20236536149506      3.51671022647828
  F   2.39982365032271      1.11774766977557      1.62939072990472
  F   -0.54290659068578      2.51241933970955      5.04828907656681
  C   -2.16041897125153     -1.78490304278402      2.46886854815084
  C   -0.48618528801638     -2.78387056999436      3.77738912136764
  C   -2.86431782106467     -2.98138650471439      2.38228304041424
  C   -1.13167121211949     -4.01526708286944      3.73597612853425
  H   -3.79968214698475     -3.02764221146066      1.82572550332903
  H   -0.70146179530148     -4.87646750542644      4.24593565187368
  C   -2.33224360847678     -4.10014632188992      3.02733027235542
  H   -2.86143180604176     -5.05238788446890      2.97759977748370
  F   0.68742473476240     -2.69845617943273      4.47062068233436
  F   -2.67939243961507     -0.68914387676549      1.83993037537102
83
Pdbhq25CT-ZnC6F52 Optimized Structure
  Pd  -0.22691283576191     -0.31389864088412     -1.58027467956135
  C   -1.81153746789312      0.92398940500302     -1.75978794590476
  C   -1.88901700755549      2.31162368672366     -1.68918587558823
  C   -3.12864909090784      2.98764386491130     -1.76014830401071
  C   -4.31561466582811      2.29339525028891     -1.88818761791821
  C   -4.30124929276783      0.88037971303148     -1.91090855102981
  C   -3.04679126544756      0.21507778461092     -1.83473047522806
  C   -3.02768454360995     -1.20858790975479     -1.78346003747474
  N   -1.80251365961531     -1.79742905659105     -1.65072023791155
  C   -1.72934216924460     -3.12962671171048     -1.66124660144680
  C   -2.86096807091920     -3.95405006908415     -1.73830515916776
  C   -4.11457862179351     -3.37235732582123     -1.81627784468627
  C   -4.22640922780979     -1.96784297078239     -1.85305017715141
  C   -5.47120866050990     -1.26798802847966     -1.94721813755791
  C   -5.50170083839526      0.09861489197944     -1.97305261822234
  H   -6.45715518926562      0.62363524150983     -2.03004526893999
  H   -6.39488109327790     -1.84743949940426     -1.98866645514719
  H   -5.01567726628210     -3.98733925661134     -1.85428946735555
  H   -2.73703031093631     -5.03608082311186     -1.72456220543675
  H   -0.73362161420602     -3.56842716412580     -1.60791209767071
  H   -5.26923115832784      2.82105814657284     -1.94164547873749
  H   -3.13866482896502      4.07749327701256     -1.70425357922267
  H   -0.99257967770702      2.91418765601016     -1.56177977346387
  C   1.23206197061522      1.00247527632275     -1.95979534885124
  C   1.19053343293335      2.20734956019891     -2.65908990879249
  C   2.35250260238666      2.96945937642954     -2.90585589168202
  C   3.59888116111809      2.53426935230743     -2.49150278293965
  C   3.70995622400899      1.27814070134103     -1.85703582435233
  C   4.96375100743694      0.71657561021291     -1.48353169989149
  C   5.09329414393153     -0.52285795107220     -0.89175665685673
  C   3.91054036064371     -1.32701324105904     -0.66575536631647
  C   3.90226740492737     -2.62689549903809     -0.11743571623791
  C   2.70394433382441     -3.29211798666685      0.06961199916537
  C   1.51177509686602     -2.68184022278304     -0.34234791070887
  N   1.48412304289501     -1.48493936151363     -0.92757395499764
  C   2.65149033165915     -0.78306585616927     -1.05324919942560
  C   2.52731453497202      0.52167586056123     -1.61691303099032
  H   0.55365708019540     -3.17268405506908     -0.18364756640013
  H   2.67101800579576     -4.28446450815357      0.51736322017737
  H   4.83103187023785     -3.12125847122978      0.16824061588377
  C   6.46795928258538     -1.04522029177476     -0.61875844598795
  H   7.18559606051650     -0.61977547730705     -1.33199444125234
  H   6.52632382549006     -2.13905286590481     -0.68921310906386
  N   7.07718181494569     -0.70837622711129      0.77186552299265
  C   8.46682232106327     -1.26931430768535      0.80825706880400
  H   8.41822123888308     -2.35248826330567      0.65088589429670
  H   9.06185520967184     -0.80182211560423      0.01607867574194
  H   8.91095876015708     -1.05283546962760      1.78611590183124
  C   6.26919769814836     -1.32401735262012      1.87450663806892
  H   6.31368568845622     -2.41356065419142      1.77688809253260
  H   6.70126950214586     -1.01912195540444      2.83412491587626
  H   5.23790648020289     -0.96908804358816      1.80599205152092
  C   7.14282245887920      0.77704463204552      0.96662475756915
  H   6.13229003080480      1.19088917404170      0.93491702779283
  H   7.59654620318977      0.97866095115586      1.94299037383202
  H   7.75715510100019      1.20897903609334      0.16889531932951
  H   5.86237113935962      1.29896882632829     -1.70806580029628
  H   4.49220609931798      3.13543972169112     -2.66903813168833
  H   2.25853354851540      3.92125669240806     -3.43137166749025
  H   0.24272124615542      2.58919284524198     -3.03411108682068
  Zn  -0.65187434176727      0.71664155411158      0.85307178509622
  C   -2.23519550779690     -0.31515252502114      1.39944453636256
  C   -3.49376205754070      0.27033548512467      1.43924520392486
  C   -4.66852177636174     -0.46713493669176      1.58616120930921
  C   -4.57963030740235     -1.85572614515115      1.71996893971234
  C   -3.32936744484346     -2.47882907399476      1.71790054805365
  C   -2.19023657900434     -1.69085970504845      1.56271532781412
  F   -0.98756926101862     -2.33898843812119      1.52945454219896
  F   -3.24868441378384     -3.81702667264261      1.83874085707166
  F   -5.69354482903982     -2.59145262723742      1.83439107168627
  F   -5.87369877444885      0.12399468745221      1.58435887728066
  F   -3.61101540566905      1.61353154041962      1.29345290525162
  C   1.01110972517961      1.72074135606620      1.23354067812128
  C   2.05370000935751      1.04979898725596      1.85491547072401
  C   3.31786366993470      1.60809240584313      2.01783172317376
  C   3.57460024059633      2.88181344790878      1.51463558944907
  C   2.55231713882758      3.59741340265183      0.89111526233136
  C   1.29162602567875      3.00533561157850      0.78573547808239
  F   0.32654247237761      3.74088235590386      0.18489622004134
  F   2.79954804452502      4.82191485118475      0.40264084761303
  F   4.81102720976353      3.40704208564345      1.62319937140060
  F   4.31838679490328      0.93171847600027      2.64509501960039
  F   1.87611017062341     -0.22493675402936      2.30456064016237
83
Pdbhq25CT-ZnAr246F2 Optimized Structure
  Pd  0.57197034308539      0.56062964433792     -1.26348736320632
  C   2.28451774089379     -0.25043647009746     -1.91489985136362
  C   2.49461406497315     -1.34766558819752     -2.73888518731712
  C   3.79511294131058     -1.70386164753823     -3.16180202860082
  C   4.90407039075623     -0.97049201471616     -2.77884718344942
  C   4.73593866778040      0.19184535056560     -1.99506514544067
  C   3.41758491392960      0.55011542346084     -1.59940379402101
  C   3.22361556138650      1.75302977661846     -0.86383131233829
  N   1.93059555407549      2.07809387143450     -0.56535011144150
  C   1.69876688732166      3.14317207432906      0.20612403671450
  C   2.72399201242746      3.97819218256638      0.67141103461082
  C   4.03519458197536      3.69587963127432      0.32656919249781
  C   4.31941153196203      2.55743455805623     -0.45347971625143
  C   5.63722113395136      2.15360554567428     -0.84036369467474
  C   5.83062443169395      1.02324648449159     -1.58597155805248
  H   6.84020673243930      0.72852571532197     -1.87968955353650
  H   6.48468022828884      2.76703873445594     -0.52954832506313
  H   4.85208631391927      4.33518623450735      0.66730296720750
  H   2.47385114676562      4.83319907596335      1.29823617105107
  H   0.66243461538231      3.32748042702552      0.48804235659856
  H   5.90666316989468     -1.27065687573684     -3.08820574912396
  H   3.92055671553574     -2.58334883343344     -3.79628104508441
  H   1.66064652776199     -1.95834025891948     -3.08138147587859
  C   -0.62883616464504     -1.03370811615559     -1.49515958342249
  C   -0.33070876327491     -2.39627045388619     -1.54847253610292
  C   -1.33698350491163     -3.38267092177894     -1.62566278909368
  C   -2.67695322951099     -3.04043764329898     -1.64174132603462
  C   -3.03929399986176     -1.68064287031345     -1.52683140957337
  C   -4.39546253237691     -1.25299114468593     -1.47150480911034
  C   -4.76685964792563      0.06496040288418     -1.30723656571200
  C   -3.74505955073809      1.08659840397117     -1.23034420580569
  C   -3.98503806262285      2.47631163402566     -1.16844337564254
  C   -2.92354030909138      3.36005699128547     -1.08422685071887
  C   -1.61808380095351      2.85230605843595     -1.02840895182404
  N   -1.35206499959800      1.54905035888813     -1.09318154751312
  C   -2.38464843856022      0.66686169010330     -1.24776094591441
  C   -2.01226735743132     -0.69879647844841     -1.43351967442112
  H   -0.76356248844556      3.52274199173352     -0.93860737611640
  H   -3.08458692031751      4.43700027775240     -1.05641219137362
  H   -5.00090510766951      2.87091561837708     -1.20899757909844
  C   -6.22125655086114      0.39106217574653     -1.22392338680089
  H   -6.81645554970112     -0.35028721091180     -1.77236339663864
  H   -6.46924787202834      1.38722478300579     -1.61228496525221
  N   -6.82133636178810      0.37446746437327      0.21519382549580
  C   -8.29439409668063      0.62004961865872      0.09945222599635
  H   -8.45787059533088      1.58864097132199     -0.38616796151594
  H   -8.74374296384843     -0.17958049121111     -0.49960043641124
  H   -8.73401719745224      0.62677482006202      1.10307769282016
  C   -6.20547308776104      1.44844680189328      1.06084716666106
  H   -6.44178079293318      2.42247313735482      0.61982945960803
  H   -5.12198727817166      1.29717555941120      1.09791047634839
  H   -6.62127959464705      1.37928701457212      2.07131529761299
  C   -6.59034553399265     -0.95593005797639      0.86688869678613
  H   -7.03973647731970     -0.93314492831228      1.86518182655323
  H   -7.05782049025823     -1.73562956483941      0.25537775693617
  H   -5.51271125031608     -1.12927346964496      0.94691423233131
  H   -5.17126020876554     -2.01939439403621     -1.56264492925241
  H   -3.45244539342903     -3.80483563466746     -1.71702727455347
  H   -1.04469395677499     -4.43314860355577     -1.67106837638525
  H   0.70575730942681     -2.72802225312251     -1.51116379799312
  Zn  0.72997162110496     -0.61072036189775      1.15197183316057
  C   2.62485662819702     -1.05159283902915      1.29033970693219
  C   3.52651138332418     -0.14599117148000      1.83863569444732
  C   4.90977821155955     -0.29004649509728      1.83084399480471
  C   5.40790275860157     -1.43948427151293      1.22555446744038
  C   4.58526823788080     -2.41347199596264      0.66851662174662
  C   3.21606681801608     -2.17827394924191      0.72834440122709
  F   2.40024892556167     -3.12490805250423      0.17395913524551
  H   4.99637471705956     -3.30642290736101      0.20188957424235
  F   6.74787323842247     -1.61351233636913      1.16988228837261
  H   5.57208175745822      0.45678418505901      2.26406846433546
  F   3.02125990465942      0.99447817432375      2.40529624875396
  C   -1.09138091269731     -0.37289472104050      1.87880049376147
  C   -1.63405748669270      0.84272380402797      2.27606525450526
  C   -2.90420888974344      1.01631482163001      2.83073368841877
  C   -3.66439353717446     -0.13533696060076      2.99627072105326
  C   -3.21803659001618     -1.39718730082646      2.62362616640123
  C   -1.93507331553201     -1.46179709379743      2.07702365594920
  F   -1.48607061262338     -2.69471166153464      1.72291205257029
  H   -3.81334258257976     -2.29295728514975      2.79457443983379
  F   -4.91131131320321     -0.02134638803767      3.54539806372549
  H   -3.25876580448054      1.99208808091672      3.15928679434668
  F   -0.88106836934488      1.97166085353038      2.12648191112080
83
Pdbhq25CT-ZnAr26F2 Optimized Structure
  Pd  1.18273180512369      0.26270163619295     -1.19226590939354
  C   -0.25500403562107     -0.85494441102021     -2.00629470774075
  C   -0.17676875870796     -2.08702077380619     -2.65617168049919
  C   -1.31108240156295     -2.69279952513753     -3.23564943176312
  C   -2.55971887966756     -2.09641334514616     -3.16834237019257
  C   -2.68110877390255     -0.82332691035698     -2.57360776206211
  C   -3.93035732096921     -0.16295042687186     -2.39469195831030
  C   -4.04252821686842      1.07164604620507     -1.79215070612378
  C   -2.84767803774453      1.81561434319132     -1.45602142987791
  C   -2.81676795072476      3.15812867805062     -1.02470871934314
  C   -1.60906500497817      3.74766074641055     -0.69831418352697
  C   -0.43159185139907      2.99526944615366     -0.80154324357611
  N   -0.41436240702896      1.74184012844317     -1.25205235532836
  C   -1.60094341429145      1.14563289362972     -1.58041790062322
  C   -1.51288752292211     -0.19797705146912     -2.05286376875388
  H   0.52092642247305      3.42192950984787     -0.49329094494549
  H   -1.55634597267198      4.78043877287874     -0.35649989643077
  H   -3.73271247908422      3.74683751685630     -0.95256134328733
  C   -5.39309485631282      1.58844588544255     -1.43869699984755
  H   -5.45219359722698      2.68383783308120     -1.42112495605711
  H   -6.16413026421943      1.20988246797316     -2.12232483620386
  N   -5.88291075897330      1.14870630193491     -0.02276061539785
  C   -6.07065975072055     -0.33859786264164      0.02567150209548
  H   -5.09967317931854     -0.82207750978817     -0.12045748829376
  H   -6.77666602115854     -0.63394098589681     -0.75848487202080
  H   -6.47297976843627     -0.59939532971616      1.01106751502563
  C   -4.89838878724483      1.53922682604891      1.04279198389086
  H   -3.95057174838862      1.02287770298658      0.86735952704732
  H   -4.74930721872551      2.62292648337892      1.01327326418626
  H   -5.31186442772591      1.24214448603991      2.01313465517461
  C   -7.19472959393046      1.82346324028433      0.23294464375517
  H   -7.57232847101939      1.50970387159407      1.21236564530293
  H   -7.90452417127142      1.53498826995030     -0.55058993037532
  H   -7.04647664003644      2.90899149893499      0.22178325107360
  H   -4.83597061037948     -0.68719765948807     -2.71492988615618
  H   -3.44257325597971     -2.59448302309448     -3.57300618968397
  H   -1.20087200924608     -3.66193812123706     -3.72542089667979
  H   0.77695748906539     -2.60805439133428     -2.72727974883927
  C   2.45840787510683     -1.22041609891720     -0.74135510678592
  C   2.24046798004623     -2.58765115063392     -0.61609621126512
  C   3.27669054920392     -3.46599220702249     -0.22990368461527
  C   4.54693191137751     -2.99669937318962      0.04680423333112
  C   4.81358473048858     -1.61120818475273     -0.02554354306739
  C   3.75700761783485     -0.73884167704603     -0.40622673344831
  C   4.00130308914146      0.66483666852909     -0.43591021106378
  N   2.94024713375540      1.46108037234595     -0.75902410057931
  C   3.13818173804228      2.77608447920316     -0.86325252509066
  C   4.37461604359855      3.38487524878804     -0.60630743129794
  C   5.44767278568674      2.59534042983825     -0.22903357086519
  C   5.28458550506389      1.19865732898910     -0.14096204375382
  C   6.33137962258309      0.29240393504496      0.22173167978687
  C   6.09900278601318     -1.05354776433801      0.28036236680920
  H   6.90260515057464     -1.73563907527474      0.56573055091031
  H   7.31764809910687      0.69861404325518      0.45271952879389
  H   6.42023101844230      3.04049150268612     -0.00961041321351
  H   4.47075207749732      4.46554392423118     -0.70482407119325
  H   2.28626060926656      3.37898182008702     -1.17553344381364
  H   5.34430333652728     -3.68218153961417      0.33914813948006
  H   3.05940232303478     -4.53171682316710     -0.14132101903922
  H   1.25295672030486     -3.00989003789489     -0.79688092934368
  Zn  0.17499807438604     -0.65361004789493      1.14115995784110
  C   0.58461478341860      1.05405454672307      2.04253122838740
  C   -0.40644051231485      2.00710942603113      2.24191248404202
  C   -0.21086884006265      3.26599216131227      2.79866293694006
  C   1.08499089247297      3.60204075087254      3.20233671099758
  C   2.12955107856929      2.68732988813998      3.05696502636575
  C   1.84254247359759      1.44615531744437      2.49411603466109
  F   2.86874428116090      0.55607974772480      2.38013879257984
  H   3.14400582152010      2.91795181036279      3.38123965506027
  H   1.27750070550869      4.57833760672268      3.64807605854814
  H   -1.04746218779886      3.95318997156221      2.92445703943708
  F   -1.69392534302175      1.68749351100129      1.84664175176649
  C   -0.88811298814961     -2.31207111618541      1.17742672631044
  C   -2.23623710600442     -2.36092701408461      0.85066353482062
  C   -3.02130541589834     -3.50726952747290      0.82609752093330
  C   -2.41741959240682     -4.71584075924684      1.18172173412865
  C   -1.07530589704104     -4.74514070592008      1.56153116679593
  C   -0.36421479155353     -3.54773348053827      1.55545509504385
  F   0.93772176227281     -3.59134201573890      1.95964697749187
  H   -0.58530396446961     -5.66909703913540      1.86724109749297
  H   -3.00050125512014     -5.63698587344690      1.17580323393909
  H   -4.07319543739654     -3.45791075054198      0.54412872889416
  F   -2.87067517256872     -1.16606011734316      0.53433573062904
70
Pdbhq25CH2-ZnC6F52 Optimized Structure
  Pd  -0.32425720312944     -0.39077496544864     -1.76764769284852
  C   -1.88216895421127      0.87705156801584     -1.86614556633312
  C   -1.91760662284903      2.26538757622933     -1.79127120198741
  C   -3.14338393910098      2.96854049795512     -1.77607051635790
  C   -4.35263383671179      2.30092170789846     -1.82244105933847
  C   -4.37352877379965      0.88804168133559     -1.85299054728262
  C   -3.13238559538986      0.19500954312246     -1.86264414365759
  C   -3.13836612623732     -1.22815225937516     -1.82167322718081
  N   -1.91814445497371     -1.83966324446300     -1.76791126539589
  C   -1.86921459369449     -3.17313083854306     -1.79185401834857
  C   -3.01921946745162     -3.97529371058392     -1.80853365357574
  C   -4.26451264395792     -3.37045118790641     -1.80635139513796
  C   -4.35283603824216     -1.96337383782013     -1.82327390438173
  C   -5.58636295013755     -1.23721905144531     -1.83276260350341
  C   -5.59119743518659      0.13046678156273     -1.84407916896066
  H   -6.53770757191836      0.67409430779142     -1.83644550198001
  H   -6.52263459404191     -1.79730009796905     -1.82229985904243
  H   -5.17683552812696     -3.96961938078796     -1.79626286838626
  H   -2.91500412914626     -5.05938199100096     -1.81277090064082
  H   -0.88065976369990     -3.63114665832180     -1.80357598405431
  H   -5.29433342949862      2.85185319725154     -1.81258895658099
  H   -3.12609305026291      4.05819557301632     -1.72063314723014
  H   -1.00086902309223      2.84852236918455     -1.72398813215942
  C   1.12200463804924      0.92484830004588     -2.15848515378330
  C   1.08002801692911      2.11540474935707     -2.90092898013862
  C   2.20717065469277      2.95634437616956     -3.07186282988815
  C   3.42340734977573      2.62002037831186     -2.52206383557567
  C   3.55515841506339      1.36566397672195     -1.85352151249714
  C   4.75016855620333      0.96158751750661     -1.26831127975490
  C   4.91299557506795     -0.30607000676811     -0.61842241063849
  C   3.76804337990897     -1.22860129894229     -0.58358336912933
  C   3.80102700722225     -2.50435481541551     -0.00250928043344
  C   2.64328081798756     -3.26753461709350      0.02084466059967
  C   1.47310332976640     -2.75459137079350     -0.54740883400351
  N   1.41787073994996     -1.55369645906297     -1.13242586961373
  C   2.54779126509772     -0.78705107203235     -1.13836920551296
  C   2.40202081068357      0.51760409247611     -1.72532687998987
  H   0.54604774652651     -3.32249838579172     -0.50857367453999
  H   2.62813213329915     -4.25509863209577      0.47979832195231
  H   4.71582595146789     -2.89646534860481      0.44137349941624
  C   6.11803177334620     -0.57183620574816     -0.02925605455439
  H   6.92691226432871      0.15773282242479     -0.07508828832062
  H   6.32218117674432     -1.49705169941352      0.50801420095535
  H   5.61300137142893      1.63227091612680     -1.29855358220270
  H   4.28816685890092      3.28003487596236     -2.60208296503223
  H   2.09567352759139      3.88741124897456     -3.62881788053704
  H   0.14219198466162      2.42236204847943     -3.36407856348225
  Zn  -0.39426323870175      0.54732305841927      0.78076988155530
  C   -2.02117304225993     -0.38730267543213      1.34074258494949
  C   -3.23261911626432      0.28514899261438      1.43780556443861
  C   -4.44916890517951     -0.37223339126042      1.61951929329368
  C   -4.45216719711230     -1.76655695223634      1.72600251536429
  C   -3.24986381222876     -2.47635547195058      1.66174627340740
  C   -2.06505467185033     -1.76688595317800      1.47458002633341
  F   -0.91184403789584     -2.49187127756748      1.37949134157940
  F   -3.25882592541212     -3.81711271501933      1.75539213666735
  F   -5.60811069207499     -2.42369116962893      1.87467171093641
  F   -5.60722894446131      0.30118678542829      1.67586130178383
  F   -3.25809643628998      1.63475492924605      1.31562956659728
  C   1.33057030047956      1.47497769182973      1.08047143861181
  C   2.37487873952686      0.80282931344153      1.69690740039962
  C   3.65219911030488      1.35224486931509      1.84220647516148
  C   3.89336279982147      2.65148086164652      1.37353423940946
  C   2.86315601191578      3.37339021736803      0.77097001694132
  C   1.61199348694487      2.76473089926915      0.63410015424467
  F   0.64988894284081      3.47881347146612      0.00985284321069
  F   3.09660882689108      4.60912192757922      0.30881255413793
  F   5.11514202372353      3.18375150968211      1.49029708849669
  F   4.65371682720023      0.66170807560909      2.40925244388535
  F   2.18718538324904     -0.45966710313416      2.15977403966415
70
Pdbhq25CH2-ZnAr246F2 Optimized Structure
  Pd  0.58774384593584      0.49437440238485     -1.16732777603521
  C   2.30362178206842     -0.28841194217288     -1.84120522429182
  C   2.52415351502484     -1.37930382657306     -2.67488287557990
  C   3.81599946234673     -1.69036560452451     -3.14990718799388
  C   4.91528682336582     -0.92672362388481     -2.79474507176781
  C   4.73980493423686      0.22206528146959     -1.99140443902206
  C   3.42650688572408      0.53782724458250     -1.54850325223153
  C   3.22347730632808      1.72685638931713     -0.79518524123666
  N   1.93235391851168      2.01122307996487     -0.45076358973280
  C   1.69571500366178      3.06905556104555      0.32974161217330
  C   2.71218644127519      3.93178260639320      0.76456599846191
  C   4.01844902783540      3.68838873013862      0.37766499890934
  C   4.30855414978544      2.56090410967415     -0.41755153039974
  C   5.62268888216681      2.20025013435771     -0.85344874231502
  C   5.82389891905968      1.08126068785882     -1.61541360837070
  H   6.83002706386960      0.82119461526201     -1.95007236036377
  H   6.46154202764358      2.83805810923943     -0.56996801728089
  H   4.82715818591558      4.35003140025999      0.69389825680954
  H   2.45703746511465      4.77703572076000      1.40230250409658
  H   0.66562432442256      3.22411703835110      0.64719946329849
  H   5.91560030708741     -1.19638929251452     -3.13738249829048
  H   3.94628654014107     -2.55903891297401     -3.79767106725259
  H   1.70288024874017     -2.01890472662084     -2.99561450003783
  C   -0.61720367951033     -1.07956187260724     -1.47930644667961
  C   -0.31588039362908     -2.44992585548082     -1.56608257020519
  C   -1.30388191746513     -3.46054998520680     -1.65768731524648
  C   -2.63906870317377     -3.13400179245316     -1.67514426332901
  C   -3.01654727638114     -1.76454400657170     -1.52717704876143
  C   -4.34965013098275     -1.38395692647825     -1.43485192345869
  C   -4.76316463242881     -0.02734180561231     -1.22883412912816
  C   -3.72685917484327      1.00888959653269     -1.11122015612902
  C   -3.99439439165321      2.37673452661778     -0.94839949091183
  C   -2.93687364869697      3.26680576971122     -0.83607733120851
  C   -1.62704396285558      2.77491975186251     -0.84932383358470
  N   -1.34547594244004      1.47659843306605     -0.98032113071515
  C   -2.37615535097275      0.60195141664216     -1.15923079143568
  C   -1.99145059611825     -0.76221012775066     -1.40551849065480
  H   -0.77806597196611      3.45063545378618     -0.75064520783434
  H   -3.10935741549367      4.33674431974937     -0.72713997738878
  H   -5.01889351672585      2.74718278829261     -0.91683378092453
  C   -6.10302977070353      0.22325216780173     -1.10854881007751
  H   -6.82473465632600     -0.59033238364359     -1.18470321012504
  H   -6.50501357443545      1.21875550120284     -0.92454052225387
  H   -5.12847795178887     -2.14812572521615     -1.50067044086097
  H   -3.41326578341273     -3.89599825751412     -1.77521735660071
  H   -0.99091027439386     -4.50320632329400     -1.72465228670473
  H   0.72478312398381     -2.76994622441351     -1.53851590219655
  Zn  0.80077637721221     -0.56190724229761      1.43414577217508
  C   2.68325349539640     -1.01945107424694      1.42217643203985
  C   3.66045300985510     -0.14871705848458      1.89529168178532
  C   5.03015101762031     -0.34489107363140      1.76366397836859
  C   5.42997651129319     -1.50652446216606      1.10836288537862
  C   4.52720646490792     -2.44618641812985      0.61817879649143
  C   3.17987336825091     -2.16202112632382      0.80113473587686
  F   2.27801457161799     -3.06708061323600      0.31293270326298
  H   4.86508075378985     -3.34936340634128      0.11397403987459
  F   6.74980773192781     -1.72597727875324      0.93179782637387
  H   5.75645387903575      0.37166521952863      2.14196984466330
  F   3.24705265439899      1.00122134225344      2.50704558669079
  C   -1.07664036183070     -0.24894203672425      1.88289051235827
  C   -1.61431490857228      0.99876435254256      2.18805542739523
  C   -2.96498067571061      1.26108645511573      2.39175476106981
  C   -3.82963580853491      0.17531844670772      2.28127332046971
  C   -3.38692377752433     -1.11643559910138      2.01277115811702
  C   -2.01614213738270     -1.27547924434118      1.82755527354089
  F   -1.57150120731683     -2.53159027700080      1.54196932963215
  H   -4.07698069748957     -1.95703895174467      1.96446866717063
  F   -5.15763928997531      0.38821381568997      2.42646935506745
  H   -3.33106685734956      2.25928240797874      2.62474220946830
  F   -0.76283337946762      2.06423603688853      2.26292942759813
70
Pdbhq25CH2-ZnAr26F2 Optimized Structure
  Pd  0.83851319480988      0.32151278775287     -1.07952287944866
  C   -0.45059538872962     -0.99456913684744     -1.84207484960459
  C   -0.23479530203806     -2.31082754262595     -2.29716775421640
  C   -1.24816929633294     -3.10969229879859     -2.87762159536736
  C   -2.51464711398175     -2.60547343236785     -3.06188760188585
  C   -2.77013454303328     -1.24030432862035     -2.72332261794853
  C   -4.00699901467731     -0.65354109228729     -2.94966922398311
  C   -4.29910692652700      0.70836280766541     -2.60846849779535
  C   -3.23015265408043      1.52739087737321     -2.01914910523630
  C   -3.39274251232936      2.85862455949744     -1.60618845682824
  C   -2.32128858698369      3.52449409966213     -1.03217654784698
  C   -1.09195436413158      2.86645364033964     -0.91124497945902
  N   -0.90147246759577      1.61147864603438     -1.32512653955149
  C   -1.96580251632633      0.92995644993864     -1.83532085766252
  C   -1.71823367079427     -0.45452624425426     -2.13728211037480
  H   -0.24446875848189      3.35993325493216     -0.44045496952280
  H   -2.41956924035247      4.54830894362909     -0.67400808662266
  H   -4.35042327163584      3.36832157380454     -1.71276976086336
  C   -5.56469293110065      1.16865572811779     -2.85079723724487
  H   -5.87974648721270      2.18617033464955     -2.62195424972133
  H   -6.31468989802569      0.51113740463652     -3.29119188749121
  H   -4.80692126123852     -1.24822478471945     -3.39854600462535
  H   -3.31634332069254     -3.21304185972665     -3.48387112140443
  H   -1.01546259531084     -4.13450507001277     -3.16928203600341
  H   0.76040015311245     -2.74554022041490     -2.21134321055648
  C   2.28828252839837     -0.95754209664370     -0.50903766202221
  C   2.24061912122244     -2.32214093405505     -0.25054668757074
  C   3.37071326410865     -3.02541602343880      0.22502945662982
  C   4.56615738382251     -2.37587164805762      0.46336620854027
  C   4.65515993511111     -0.97834970809308      0.27230695858546
  C   3.50635656997896     -0.28586981082427     -0.19752898853049
  C   3.55989689315934      1.13049621325952     -0.32344948957434
  N   2.40956159031235      1.74842248762952     -0.72377380614494
  C   2.43003473507960      3.06659197982134     -0.92756949601073
  C   3.56648860289079      3.85435398448120     -0.69473599459491
  C   4.72400509120819      3.25014983389998     -0.23490472772499
  C   4.74877401928782      1.85435293081630     -0.04307670411502
  C   5.89584440899804      1.12632680221598      0.40642434103221
  C   5.84490347978877     -0.23168133397172      0.55986329675655
  H   6.72329004617873     -0.77597561876432      0.91240880084638
  H   6.81142609918969      1.67770380537833      0.62677110732062
  H   5.61935689988911      3.84021354215065     -0.03003460317342
  H   3.51911573610075      4.92761327082260     -0.87499158729876
  H   1.51261864076865      3.52192639722972     -1.29845312174731
  H   5.43476421293485     -2.92427757838849      0.83136113280056
  H   3.28299256895275     -4.09592317257952      0.41650445364402
  H   1.31962109707261     -2.88766223910929     -0.38082100078753
  Zn  0.26021883171225     -0.63309942772284      1.50635588421422
  C   1.44732890606933      0.63754914032199      2.39725967805957
  C   1.29861395100877      2.01852850217460      2.40498055163940
  C   2.20747158138937      2.91041612601582      2.96312602741443
  C   3.35306901085212      2.38364024693456      3.56528436553055
  C   3.56501657128433      1.00414854541112      3.60489714263508
  C   2.60486257331563      0.18110637535474      3.02602347539916
  F   2.81384973119757     -1.16707191216166      3.06222823462320
  H   4.44692254119799      0.57035842065499      4.07493509039951
  H   4.08446074681988      3.05611259312533      4.01441101257665
  H   2.01616879907584      3.98269796354038      2.93333087769381
  F   0.18045477343118      2.55015566833784      1.80474361077380
  C   -1.12319564954667     -1.99474068397957      1.22051134545023
  C   -2.41979177832045     -1.66982297096897      0.83869154547268
  C   -3.41751642281786     -2.59047735904183      0.53373486268323
  C   -3.10753929671161     -3.95164329583730      0.63125420756788
  C   -1.83474199911966     -4.35613814715800      1.02851845802385
  C   -0.89297666404640     -3.36816254130279      1.31733006636343
  F   0.33820079140398     -3.78396118396880      1.72578601808370
  H   -1.57098457416057     -5.40798625045202      1.13445819799937
  H   -3.87128298203632     -4.69866526562264      0.41356644929524
  H   -4.41435425791320     -2.24877919544308      0.25516201994993
  F   -2.74555311184935     -0.33852765834905      0.74435681655568
35
AuPPh3 Optimized Structure
  Au  0.87945895432764     -0.74342418480825      2.90147656793453
  P   0.51053851466046     -0.04679295135337      5.00636389731089
  C   -1.18917575332052     -0.41885415713710      5.46642373575742
  C   -2.23243600548593     -0.02674152783165      4.60931591129312
  C   -1.47095290175303     -1.04838666505600      6.68902097096207
  C   -3.55278847994165     -0.25500721262062      4.98456697772223
  H   -2.00903097370717      0.45140191170755      3.65326058910025
  C   -2.79923688836925     -1.27413077615366      7.05202574999066
  H   -0.66169032863772     -1.35565675625224      7.35172592115777
  C   -3.83598402945375     -0.87966292577813      6.20441166909629
  H   -4.36399441947414      0.04618426294630      4.32121808273881
  H   -3.02193995117383     -1.76214092097967      8.00133278853607
  H   -4.87193587225649     -1.06426769004506      6.49110792635920
  C   1.64016094176745     -0.89410905865783      6.12226412353546
  C   2.37081086181328     -0.16529360830984      7.07399428620799
  C   1.74591807788486     -2.29474684020719      6.06160801618481
  C   3.19781637507080     -0.84524583505917      7.96866589622292
  H   2.29075339079986      0.92104090666390      7.11751997797256
  C   2.57217239602786     -2.96091151482052      6.96160094689537
  H   1.18659740714384     -2.85739086674297      5.31116589675149
  C   3.29863786293106     -2.23655779715508      7.91344714588407
  H   3.76577789963695     -0.28271990878421      8.71023166769760
  H   2.65797129477881     -4.04690427841051      6.91622084347951
  H   3.95123466378011     -2.76179934811588      8.61182118759054
  C   0.78533470519867      1.72940844046000      5.10466585221541
  C   -0.14218438570823      2.54948777881889      5.76666742286052
  C   1.96121921952927      2.27664246733316      4.56251575580398
  C   0.11785422969147      3.91464378318182      5.89082666805171
  H   -1.05558899858628      2.12499236211190      6.18375314808159
  C   2.20976233752858      3.63950392042886      4.69546228344470
  H   2.67449047236748      1.63811565299496      4.03699794127754
  C   1.28823291173008      4.45804326173810      5.35793805149888
  H   -0.59995781560062      4.55449498774609      6.40491750141461
  H   3.11967970925223      4.06747080941438      4.27392457992747
  H   1.48289752754786      5.52697115873302      5.45268432904184
80
Pdbhq2-AuPPh3 Optimized Structure
  Pd  -0.25683812822364     -0.10339601228560      0.30802211323852
  C   1.33150321317120     -1.39056550311739      0.52951557666186
  C   2.68431404763896     -1.18653178665279      0.86031120987634
  H   3.05811529469609     -0.17886959486541      1.04113796728661
  C   3.60439282018779     -2.25836364201166      0.94129816857859
  H   4.64219706032365     -2.04653316474982      1.20340186034317
  C   3.20487022815554     -3.55532514435819      0.69063881374443
  H   3.91890578071300     -4.37874115283425      0.75010317901198
  C   1.86040787361205     -3.83033404791965      0.34056505436827
  C   0.94072471426965     -2.74984603065887      0.27056166123201
  C   1.40783312501376     -5.15666753852203      0.03865928128771
  H   2.12472792433029     -5.97695926291887      0.11026040118211
  C   0.12063142017800     -5.40165592341877     -0.35137718205139
  H   -0.20402803626500     -6.41450638742257     -0.59564764267671
  C   -0.82048081433499     -4.33122215557151     -0.47492314791655
  C   -0.40150652261696     -3.01693254467435     -0.13652967187546
  C   -2.13808439036923     -4.49804580871093     -0.95214579493325
  H   -2.49335754200881     -5.49502610522338     -1.21953659933344
  C   -2.95157459741786     -3.39007339392590     -1.10351660747117
  H   -3.96236402535386     -3.47699372970074     -1.50035583088293
  C   -2.45919072038590     -2.12647719098520     -0.73958120597329
  H   -3.07273459266174     -1.23513192195472     -0.87341218132949
  N   -1.23692724386989     -1.94121596926372     -0.24062755786674
  C   0.70894023713002      1.62021771713437      0.62022382307374
  C   2.00706100564175      1.98630147745918      0.28152204597063
  H   2.67530975667148      1.27940831226725     -0.20920064451212
  C   2.48495172453987      3.29138643537787      0.53684882814993
  H   3.50768174909396      3.54402741792233      0.25042128215431
  C   1.68822215662435      4.24370169715010      1.14986797797346
  H   2.07848710616877      5.23853122628366      1.37158509941268
  C   0.34704582965420      3.93591371658916      1.46501236268782
  C   -0.13316396458886      2.63525105497586      1.15092489377776
  C   -0.55137892278366      4.87188755788050      2.07636591413838
  H   -0.16702612973807      5.85831387538287      2.34369833370057
  C   -1.85804012024071      4.55543915177562      2.32718149596169
  H   -2.52467150417780      5.27790819666171      2.80113958043471
  C   -2.39017610813228      3.28188308725536      1.94416120783074
  C   -1.51448033806270      2.34429482283586      1.33367733674191
  C   -3.73460998589549      2.89899897062645      2.12222299124937
  H   -4.43781357972224      3.59066367459757      2.59020714267634
  C   -4.14646097987843      1.64664456185695      1.69658408932104
  H   -5.17820059017785      1.31739005153120      1.81715090025141
  C   -3.22237755244583      0.79259809468143      1.07629915872153
  H   -3.53018120084185     -0.19629176914817      0.73981126322392
  N   -1.94474019117156      1.12826407289417      0.87654513577060
  Au  0.82336124806657     -0.69094802830350      2.72407278426606
  P   0.52997800235000     -0.11358438650303      4.88944043072114
  C   -1.17089278068893     -0.42693992662753      5.45355582875323
  C   -2.22789678181794     -0.00738006381257      4.62921481466466
  C   -1.44620897867595     -1.05088383530506      6.67671974294758
  C   -3.54592270575367     -0.19766126421247      5.03614071493046
  H   -2.01266145890611      0.46699931365434      3.67001156016076
  C   -2.77118042592818     -1.24838457360924      7.07327122418832
  H   -0.62923862735814     -1.38458238993867      7.31762255521760
  C   -3.81988076079959     -0.82022218995769      6.25820665958270
  H   -4.36211800484353      0.13653379298623      4.39413303323157
  H   -2.98166081546670     -1.73801570889656      8.02492697731576
  H   -4.85284942811184     -0.97519518368152      6.57258491708957
  C   1.63264284080319     -0.91573176106138      6.08822377177992
  C   2.02099561085462     -0.25983816684788      7.26589144141705
  C   2.06832137001716     -2.22547724475933      5.83938871513472
  C   2.83373556373669     -0.91764264107853      8.18960819001691
  H   1.69555533099414      0.76431925331636      7.45496621872423
  C   2.87383899672573     -2.87975017930313      6.77068799410802
  H   1.77986974358143     -2.72225579879055      4.91018217297031
  C   3.25692178222263     -2.22635283409181      7.94499116231277
  H   3.13986643168960     -0.40467051311911      9.10222555778991
  H   3.21160499146399     -3.89828775879287      6.57530086983673
  H   3.89468311443298     -2.73615137446144      8.66832671804980
  C   0.78988330117613      1.67924595160508      5.07370763803472
  C   -0.06776085903684      2.47610341790525      5.84456639801554
  C   1.89754822629261      2.26012789112496      4.43684857173872
  C   0.18851219488231      3.84180892411127      5.98087873970200
  H   -0.93618995087435      2.03264304844976      6.33334386091869
  C   2.15380902292576      3.62096322787462      4.58677665125911
  H   2.55216538277670      1.64598508345720      3.81506761695260
  C   1.29897044058134      4.41359095765814      5.35745331009862
  H   -0.48214742807545      4.45922108101630      6.58002653920579
  H   3.01496808490558      4.06535785173703      4.08706812877858
  H   1.49714002440888      5.48062253701239      5.46876748387292
