# Supplementary material for: Heterobimetallic Complexes That Point to When Bond Dissociation Energies Deviate from Computational Expectations
Source: J Am Chem Soc. 2025 Apr 15;147(17):14105–21. doi: 10.1021/jacs.4c14399 (PMC12046563; doi:10.1021/jacs.4c14399)
Supplement: Supplementary file 2 — ja4c14399_si_002.zip [file ja4c14399_si_002.zip › XYZ-Coordinates/SI3.3_bhq2PdAgIPr_TransfPriorDiss-PBED3bj-Def2TZVP_42Struct.xyz]

111
Name = I_c1_1_pbe_def2-tzvp_d3bj_TOptFreq Energy(a.u.) = -2542.957713567021 ZPE = 0.89273729 OptHurray noimag
  Pd  1.60816363724345      1.33395999176511     -0.87028248303097
  C   2.55429171566402     -0.42954570046401     -1.09758503723187
  C   2.11930979704710     -1.65608939046746     -1.59160244841705
  C   2.94921107144223     -2.79838672860228     -1.58243500224850
  C   4.23071543794057     -2.75216987965073     -1.06490375860713
  C   4.71599873756390     -1.54507666495709     -0.51717759164383
  C   3.86345221535866     -0.40482062156629     -0.53266169376465
  C   4.34534778354416      0.81524673081705      0.02282416792845
  N   3.47962204825897      1.87149063174125      0.00154616692499
  C   3.91326819160115      3.06670607995172      0.40971169866795
  C   5.20355151878540      3.27011876160219      0.92024069725411
  C   6.07376466655156      2.19617281811692      1.00554945934980
  C   5.66163536406875      0.93007155842681      0.54292978965486
  C   6.49148566471963     -0.23679930809662      0.54731219917909
  C   6.03123057481995     -1.42116313134454      0.04224638996017
  H   6.67485886607376     -2.30342226637843      0.04669881598932
  H   7.50097065634612     -0.15961263312608      0.95477026502247
  H   7.08016770570317      2.32282963842100      1.40936494696624
  H   5.50026192722517      4.26808576801102      1.24083167935009
  H   3.21643312311307      3.89888368802374      0.31571764041062
  H   4.86991438803633     -3.63689448953696     -1.07090786283030
  H   2.55762586887999     -3.73182538815160     -1.98804771503610
  H   1.11343704738439     -1.78336341554639     -1.99393382256072
  C   0.03544700496103      1.06589273005262     -2.15662814984608
  C   -0.07875992708412      0.20705736363858     -3.25862003327068
  C   -1.07194773459243      0.38902624696501     -4.24378094112989
  C   -1.97626992504322      1.43248966639886     -4.16409770302510
  C   -1.87329581961183      2.37390420506182     -3.11570982389782
  C   -0.84848413945194      2.19854099849604     -2.14620843719957
  C   -0.66679101131420      3.20575537436595     -1.15190413354599
  N   0.42058888346506      3.06908633696974     -0.33740171588987
  C   0.59525403724734      3.95274355428952      0.64671726714420
  C   -0.25469308729452      5.05155229267663      0.84294616458045
  C   -1.32108006542066      5.24215258113371     -0.01813944537331
  C   -1.55711178774190      4.30740234961076     -1.04607170174877
  C   -2.62111435017803      4.41686498343575     -1.99702965472105
  C   -2.75718822475601      3.49745332938050     -2.99990136514884
  H   -3.55214582430294      3.60774841134192     -3.74038900832348
  H   -3.30455498185162      5.26465032700972     -1.92241245138029
  H   -1.98371621996893      6.10286720031543      0.09216955872590
  H   -0.05364049997669      5.74346453650320      1.66026123869395
  H   1.44210268308394      3.78094695376629      1.31058967244668
  H   -2.75774723575263      1.55143212734907     -4.91676034976843
  H   -1.12831198907204     -0.31663506495693     -5.07435700392071
  H   0.61433698092616     -0.62362610847091     -3.37926123306123
  Ag  -0.53699069508418     -0.26904084936133     -0.38969496894242
  C   -1.60899616558378     -1.40462293578461      0.97014461348349
  N   -1.64360185597885     -2.74723610014011      1.18574179580312
  C   -2.51686290077281     -3.06939607045244      2.21639264916622
  C   -3.03949280098711     -1.89303941854010      2.66545390236585
  N   -2.47221052815607     -0.89285571075318      1.88956999210006
  C   -2.72529791932965      0.51882493744367      2.01857146561765
  C   -1.86943296262468      1.27547502146867      2.83943261955345
  C   -2.11971747025674      2.65021928934159      2.92426627082481
  C   -3.16799729499182      3.23337003387464      2.21684177847593
  C   -3.99003153434760      2.45649490906483      1.40378602985400
  C   -3.78998526599227      1.07587132065662      1.28682227621252
  C   -4.66239965429377      0.23941838633546      0.36639371456193
  C   -4.26873974010993      0.47171454290946     -1.10087128173097
  H   -3.20794416029736      0.23500210854074     -1.27163519421244
  H   -4.87376813388980     -0.16009627687170     -1.76733155430999
  H   -4.42744394845957      1.52199915776145     -1.38684718874821
  C   -6.15885078295650      0.49490714706730      0.58740495504115
  H   -6.44380508918430      0.33573497396622      1.63673640559455
  H   -6.75404151559757     -0.18678225891987     -0.03638555161132
  H   -6.44298443542588      1.52109272904960      0.31343845268894
  H   -4.47718439544300     -0.82126456948748      0.59375069631447
  H   -4.80134293717601      2.92842452957688      0.84822749326291
  H   -3.34638809229388      4.30655296564534      2.29899962249886
  H   -1.48165272355946      3.27183229020334      3.55455093696942
  C   -0.70898209623329      0.65455748625420      3.59861008055069
  C   0.63648285056851      1.19344890416916      3.09099503315488
  H   1.46881108218114      0.69351420279457      3.60667106670563
  H   0.72488418774467      2.27413282504862      3.27809455219490
  H   0.75343219993532      1.02272456035851      2.00908951467285
  C   -0.85530914264923      0.85596374736495      5.11347078948737
  H   -1.80545198482709      0.44542803606772      5.48291089210604
  H   -0.03460562846569      0.35443925825819      5.64591453539182
  H   -0.82442770345651      1.92216944720852      5.38129729099704
  H   -0.71537874075411     -0.42834931579507      3.40679008785767
  H   -3.75297501895373     -1.67847203874195      3.45168167235985
  H   -2.68406577629650     -4.09338193801705      2.52774818178538
  C   -0.88628355436469     -3.70869061121436      0.42480069359999
  C   0.32132034185011     -4.18882918365279      0.96921368231102
  C   1.02250336634000     -5.13746095289802      0.21771223120687
  C   0.54591862236670     -5.57135094413380     -1.01905753544581
  C   -0.64389505164689     -5.06472020879336     -1.53376114395229
  C   -1.39584355587540     -4.12340430129260     -0.81778550251004
  C   -2.70553218537438     -3.60014312651091     -1.38089666735382
  C   -2.47191145644590     -2.80339846460659     -2.67169304688377
  H   -1.79084668647336     -1.95772350836042     -2.49743703073174
  H   -3.42104389603405     -2.39887104343442     -3.05173492228921
  H   -2.03379221843498     -3.43472971960176     -3.45878120762217
  C   -3.71636920296672     -4.73530759826847     -1.59830270049256
  H   -3.89759815494514     -5.29381568642171     -0.66932388647240
  H   -4.67615615455275     -4.32835482523494     -1.94743907420448
  H   -3.36248593539347     -5.44965610320697     -2.35575445339955
  H   -3.14046359457191     -2.90604564940690     -0.64660327316209
  H   -1.00729517402172     -5.41613212149219     -2.50082289895309
  H   1.10865915308719     -6.31532124561783     -1.58553860512539
  H   1.95856967944053     -5.54206905393164      0.60267591112436
  C   0.86520057443068     -3.66267493804871      2.28754845583943
  C   1.59505297549758     -4.73122327912254      3.10840140973813
  H   0.97701929204626     -5.62862356783383      3.25054967997764
  H   1.85149445539269     -4.33065311618502      4.09902398714894
  H   2.53688275700655     -5.03728107446571      2.63074808263298
  C   1.77421282191033     -2.44484034805135      2.04429590565624
  H   2.65789351292879     -2.72982187386991      1.45526846811126
  H   1.25048286517572     -1.65315671001031      1.49130480703968
  H   2.11798996923946     -2.02932262652716      3.00306472789358
  H   0.00916460211176     -3.31720635146560      2.88853463539672
66
Name = IM_c1_1_pbe_def2-tzvp_d3bj_TOptFreq Energy(a.u.) = -1305.841360319260 ZPE = 0.55455658 OptHurray imag
  Ag  -0.23079533044818     -0.50207772005776     -0.32001080328045
  C   -1.55245434399003     -1.44567270855782      0.94685622256149
  N   -1.68320938462523     -2.78462000772049      1.10892877556796
  C   -2.64271919062543     -3.06285904618406      2.07058307695143
  C   -3.11637139219456     -1.86048126059993      2.51072696046356
  N   -2.43303251126777     -0.88018013821359      1.80670810608367
  C   -2.60971401494708      0.54420036480282      1.96808474282770
  C   -1.78410272349991      1.21467135716092      2.88899325244197
  C   -1.97245253382803      2.59604544067329      3.02016838413031
  C   -2.93488558164532      3.26461042315778      2.26719699327954
  C   -3.72969181996500      2.56808836310583      1.35913732519208
  C   -3.58759468462011      1.18608225139067      1.18613028616280
  C   -4.42167013362010      0.44366756382119      0.15700943929679
  C   -3.92866101965050      0.77174217530582     -1.26149664229048
  H   -2.86095239000793      0.52611958217904     -1.37865939335916
  H   -4.49297274036612      0.19963983725988     -2.01149773773315
  H   -4.05181135425332      1.84137200691022     -1.48453883605789
  C   -5.92203308360411      0.73155636151218      0.30191636545295
  H   -6.27868629094733      0.50009623438293      1.31501810484906
  H   -6.49475871975918      0.12239977088511     -0.41116914162402
  H   -6.15582642183672      1.78535996128857      0.09532802811083
  H   -4.28078227730642     -0.63660019724401      0.31411076311684
  H   -4.47452355173593      3.10644862327647      0.77190743900735
  H   -3.06619921762353      4.34071980761788      2.38796048118661
  H   -1.35426568010010      3.15524994580659      3.72381418572085
  C   -0.70478179552748      0.50534877411786      3.68766069689693
  C   0.68946912489152      0.94188715535633      3.21056491169793
  H   1.47478932870528      0.39468417847301      3.75088717697341
  H   0.84756622267103      2.01688914177503      3.37679651171999
  H   0.81944685283836      0.74968739880148      2.13276775733570
  C   -0.86744320830122      0.72477458739886      5.19822459718524
  H   -1.85936882945922      0.40379056368062      5.54512679616698
  H   -0.10890857938694      0.15166941415775      5.74959757358400
  H   -0.74406498535271      1.78301562417391      5.46849029229281
  H   -0.79297808144921     -0.57616164106136      3.50275144943967
  H   -3.86743392026641     -1.61172157958212      3.25074405196747
  H   -2.89559740394636     -4.07896084489555      2.34863575240324
  C   -0.90244627337401     -3.76175614630836      0.38706785178287
  C   0.37447595945365     -4.08656795307543      0.88049003983208
  C   1.11753125402481     -5.02131121183151      0.14817929597914
  C   0.60431592341653     -5.59738289852698     -1.01103044406762
  C   -0.66437286300401     -5.24940737469246     -1.47114109318544
  C   -1.45198488916463     -4.31929075761753     -0.78304592754890
  C   -2.80380577308666     -3.88742229046780     -1.32561676309275
  C   -2.61055234731499     -2.84466337971179     -2.44033745753245
  H   -2.04279241878569     -1.97366613530572     -2.07619624087279
  H   -3.58129544775788     -2.48556383605815     -2.81058166857491
  H   -2.05809213390855     -3.27651803653216     -3.28735338456355
  C   -3.65484667672600     -5.06419564554797     -1.81742462142363
  H   -3.77732320018091     -5.82787619030836     -1.03719271948885
  H   -4.65292482184484     -4.70921157665135     -2.10927142610245
  H   -3.21228692171679     -5.54868645094093     -2.69912605379795
  H   -3.36161741875687     -3.40055016505970     -0.51056052269364
  H   -1.04954734622163     -5.70747870658315     -2.38248238046553
  H   1.19914101841373     -6.32649428126077     -1.56278783094649
  H   2.11210438384968     -5.30431020404701      0.49553491560847
  C   0.95759858907245     -3.44858567953144      2.12948033747358
  C   1.40513871928137     -4.49917977775481      3.15612147803277
  H   0.57959620308944     -5.17294558764769      3.42353474020081
  H   1.75845935661117     -4.00809944063068      4.07359282812547
  H   2.23046882258652     -5.11478113164666      2.77173383301317
  C   2.11482725360362     -2.50555411386910      1.76562702902006
  H   2.93755898603224     -3.05202889333560      1.28341993132352
  H   1.78198534738743     -1.71909470886372      1.06549891072854
  H   2.51176119376056     -2.00984702529082      2.66256455301639
  H   0.17290909231222     -2.84106474325723      2.60597813749760
45
Name = IPd_c0_1_pbe_def2-tzvp_d3bj_TOptFreq Energy(a.u.) = -1237.012685700169 ZPE = 0.33527631 OptHurray noimag
  Pd  1.60648929004604      1.51500714602000     -0.93529076271788
  C   2.45136502395849     -0.29283652830665     -1.04330161691802
  C   1.91075254171306     -1.52676218334601     -1.40232958229295
  C   2.65425944337739     -2.72193969452975     -1.30073311690405
  C   3.95867292968988     -2.72538292299874     -0.83315365917444
  C   4.54220244493476     -1.51548016743399     -0.40188963857713
  C   3.76558513945249     -0.32404280497906     -0.48903858237055
  C   4.31466719115964      0.88899523362205      0.02290228303184
  N   3.49128363053476      1.98047248819250      0.00484432127918
  C   3.98611394079192      3.15658735846812      0.39608051694177
  C   5.29616300006740      3.31424541568092      0.87345546348024
  C   6.12182322833010      2.20496096259768      0.95570129375084
  C   5.64320962262124      0.95165726960291      0.52463820553862
  C   6.41147651983254     -0.25674781945188      0.55885338747185
  C   5.87404486145747     -1.43762238957134      0.12519044936256
  H   6.46447150491924     -2.35595016282556      0.17174604874139
  H   7.43152931512258     -0.21678873640678      0.94645819868183
  H   7.14020125249768      2.29090013471434      1.34102236505141
  H   5.63941966250095      4.30203982863231      1.18022896522180
  H   3.31753123600162      4.01477856228469      0.32109647470042
  H   4.53331116055495     -3.65215149201209     -0.77734780765056
  H   2.18833990365568     -3.66245671621383     -1.60417198213292
  H   0.88480583829894     -1.58991807339953     -1.76456719295797
  C   0.10017598784325      1.20712464727574     -2.21239973501406
  C   -0.03127550120302      0.29462522592238     -3.25831423585295
  C   -1.14323575101057      0.31410737382633     -4.12705309878533
  C   -2.15682862650871      1.24800243509318     -3.98396604903355
  C   -2.05306577184459      2.23300799940200     -2.97952630507767
  C   -0.91032940066070      2.21090652519887     -2.12871871804971
  C   -0.75468497667906      3.25223231324738     -1.16619227118160
  N   0.40552184967273      3.23934044261358     -0.44276498180141
  C   0.56089716152683      4.14493363179872      0.52537575835030
  C   -0.38848043873217      5.14092600861632      0.80032023234229
  C   -1.54103626422946      5.20363102731076      0.03442745234318
  C   -1.75310680940214      4.24659425164479     -0.97764276952667
  C   -2.90948203396351      4.21445713957655     -1.82197005838218
  C   -3.04159705477662      3.25441873359065     -2.78735041971422
  H   -3.92080655433019      3.24969861714529     -3.43627790591593
  H   -3.67851423904261      4.97740796387582     -1.68470861553306
  H   -2.29013865743676      5.97864443989603      0.21111824358503
  H   -0.20025277053619      5.85313853752677      1.60341535571197
  H   1.47526514515152      4.07426988997182      1.11526394233830
  H   -3.02352656055462      1.24272184098289     -4.64810936861615
  H   -1.20412935516850     -0.42980185443539     -4.92493423695487
  H   0.74009420336619     -0.45578577942089     -3.43105392978902
66
Name = IIa_1M_c1_2_pbe_def2-tzvp_d3bj_TOptFreq Energy(a.u.) = -1305.785561312832 ZPE = 0.55123123 OptHurray noimag
  Ag  -0.58271324901863     -0.46331760795485     -0.07497122334585
  C   -1.84327787002443     -1.54552052433855      1.22587711282162
  N   -1.98102745216212     -2.88630814477751      1.36684202126909
  C   -3.03955171085240     -3.18709664963216      2.21424412006975
  C   -3.58041691802067     -1.99591138441081      2.60071098257250
  N   -2.82558483438659     -1.00163982578805      1.98962239288265
  C   -3.02440978361874      0.42033178964363      2.10841592044523
  C   -2.87731246360465      1.02512012097479      3.37359026439256
  C   -3.08828068543320      2.40710487033632      3.44649328415933
  C   -3.39438068339848      3.15474939698314      2.31222892952344
  C   -3.48556620534648      2.53637001679234      1.06859439179861
  C   -3.30539715586786      1.15510927447049      0.93848443766278
  C   -3.35604101838075      0.50078340682954     -0.43317779171803
  C   -2.03729303542061      0.63037175244643     -1.18003966735454
  H   0.25291385495123      0.41124501272442     -1.11535907575715
  H   -2.01476275290143      0.12793216809474     -2.15353216055942
  H   -1.66992173654656      1.65805473581767     -1.24921510109557
  C   -4.43491740496096      1.10502758238877     -1.36446566919679
  H   -5.40602560490427      1.09888140768645     -0.85018745494148
  H   -4.52152238927616      0.50625247257460     -2.28039145885655
  H   -4.20617149295361      2.13783766457047     -1.65779924272440
  H   -3.60372787877306     -0.56381081879100     -0.31912154080205
  H   -3.71191717246276      3.13605155244863      0.18708548341578
  H   -3.55267958780159      4.23044091327239      2.39687424306346
  H   -2.99671772990736      2.91052086503712      4.40832993763069
  C   -2.37960705319125      0.25044281213183      4.58521949665283
  C   -0.84118871933465      0.17111972024811      4.53390445391544
  H   -0.45868227926428     -0.42236553639619      5.37655579133914
  H   -0.40147686149814      1.17721971299869      4.59621835901704
  H   -0.48910722740362     -0.29137223548988      3.59999741689148
  C   -2.85032555571315      0.82437423759686      5.92435314968826
  H   -3.94224774718967      0.94306686486421      5.95643654992867
  H   -2.55696160098468      0.14966023186471      6.73998645790478
  H   -2.39291834950170      1.80130099804430      6.13636195160132
  H   -2.75774727388654     -0.78047513304283      4.52569288875551
  H   -4.42746432824169     -1.77256781043485      3.23771102227712
  H   -3.30818862196584     -4.20688109690974      2.46238748137429
  C   -1.13625098054827     -3.83945292369555      0.68749989795047
  C   0.20434845841972     -3.95838533609502      1.10166118412434
  C   1.00963669360485     -4.86972630877298      0.40711283195678
  C   0.49630282655033     -5.62688168771334     -0.64205061823420
  C   -0.83343282176286     -5.47943002616734     -1.03138869547165
  C   -1.68239464635270     -4.57595744986235     -0.38201180045394
  C   -3.09597053697301     -4.33893374857762     -0.88857932668311
  C   -3.06440528888494     -3.31920018727047     -2.04134131426761
  H   -2.58466824232430     -2.37914944914923     -1.72930261830596
  H   -4.08380816932016     -3.09186182809108     -2.38529245469018
  H   -2.49567005162127     -3.71516506057779     -2.89507851846594
  C   -3.81408281553793     -5.62566825521723     -1.30980778851108
  H   -3.80396872225785     -6.37392855902081     -0.50538517323455
  H   -4.86121997820443     -5.40560925533657     -1.55937607982499
  H   -3.35865985021668     -6.07991871348409     -2.20111688275305
  H   -3.68687752601374     -3.89266711179034     -0.07485265527374
  H   -1.21795065670963     -6.06925878612330     -1.86341686923000
  H   1.13907571056036     -6.33637539913829     -1.16463974255763
  H   2.05327431529982     -4.99327971813033      0.69870985875125
  C   0.79108664390218     -3.11581631770368      2.22152782740690
  C   1.58142112791329     -3.95094683198674      3.23970954755061
  H   0.95913066953081     -4.75493108114857      3.65486304232409
  H   1.92124193298444     -3.31605738130735      4.06984087945327
  H   2.47253972061449     -4.41092443161189      2.79057926918183
  C   1.67874345183103     -2.00296554991607      1.64944272164475
  H   2.53979832724981     -2.41040074093647      1.10112546874794
  H   1.13089767003074     -1.37071806526835      0.90687071041045
  H   2.04329120935915     -1.32778005950324      2.43549102816067
  H   -0.03634682587564     -2.63976594027789      2.76802424659257
111
Name = IIa_1_c1_1_pbe_def2-tzvp_d3bj_TOptFreq Energy(a.u.) = -2542.874372927181 ZPE = 0.88892846 OptHurray noimag
  Pd  1.32572621066063      0.59961370617801      0.24915967599294
  C   2.76005097907370     -0.68539651587689     -0.23101081531987
  C   2.71753662715037     -2.06946945460178     -0.33767204040928
  C   3.85952650880432     -2.78757268781862     -0.75821498020238
  C   5.04639658275509     -2.14780896790315     -1.07656790009313
  C   5.13152224210334     -0.74107603415318     -0.98592984627507
  C   3.97587233999908     -0.02879385343322     -0.56316184914189
  C   4.02563188763822      1.39056829059326     -0.48154905952753
  N   2.87524629918216      2.01222417269479     -0.08535033658663
  C   2.85067241080216      3.34378469763856      0.00394313416222
  C   3.97246824816429      4.13204387001540     -0.29283716619460
  C   5.14896163844579      3.51907546143507     -0.69566811205819
  C   5.20242630854619      2.11428689069780     -0.80313116463417
  C   6.35559772801100      1.37016035794434     -1.21648288915357
  C   6.31627336199300      0.00476426118462     -1.30311810999753
  H   7.20328170473938     -0.54615462261716     -1.62309384321125
  H   7.26767472509323      1.91574198241859     -1.46455350313165
  H   6.03374860148610      4.11349794875624     -0.93194070222829
  H   3.90218532308401      5.21534547867547     -0.20184530320459
  H   1.91008513700543      3.79662162027398      0.31962111108129
  H   5.91776706437585     -2.72008282410619     -1.39966378673107
  H   3.79517776213407     -3.87477052347066     -0.82829954542545
  H   1.81288090825509     -2.62447722814124     -0.09124356684835
  C   -0.14528183086829      0.57195664049434     -1.78562941360122
  C   0.25912088878576      0.02305645380177     -3.00118589383088
  C   0.22029358274190      0.77691320210368     -4.18948246230950
  C   -0.29093046071094      2.06491082179107     -4.19383363124474
  C   -0.67524749063157      2.67538798539818     -2.98026681484385
  C   -0.51335176665679      1.94986773961058     -1.76023668527938
  C   -0.70371389806282      2.66322082765811     -0.52649624954767
  N   -0.18673717734938      2.12275588458973      0.61765818544797
  C   -0.36804516537864      2.74461361686643      1.78455050530225
  C   -1.06435871478900      3.95567087893323      1.89315623379558
  C   -1.50989757608326      4.57322020560213      0.73575221501148
  C   -1.30774468930669      3.95306679658389     -0.51363625612079
  C   -1.60336747263283      4.58574535314823     -1.76350533087202
  C   -1.24359482973509      3.99234539304478     -2.93979027989363
  H   -1.40147998121004      4.51174924304295     -3.88734169164855
  H   -2.06361061634069      5.57534248057047     -1.75368473310575
  H   -1.99192073329404      5.55220419865861      0.77536411278631
  H   -1.19837105493069      4.41539798958827      2.87175185092467
  H   0.08969713487136      2.27185465552146      2.65397223003652
  H   -0.40076374716042      2.61857123871578     -5.12765191686378
  H   0.54328143717829      0.31547736638796     -5.12442230306949
  H   0.57378222672178     -1.02070281054031     -3.05340107731461
  Ag  -0.95253131935084     -0.74333231441557     -0.33027931868275
  C   -1.87754511182814     -2.03302960053037      1.04718190722036
  N   -1.60531165749221     -3.31157668172936      1.41230977112741
  C   -2.63851461104652     -3.84158850843619      2.17724524880246
  C   -3.57764768546111     -2.86259429722645      2.29783373054422
  N   -3.08669214814933     -1.76236337498785      1.60708169099413
  C   -3.72201489448719     -0.47764275373078      1.47219266732250
  C   -3.79950965922556      0.36605450427475      2.59476997954989
  C   -4.34678588603646      1.63890780795393      2.38952478662477
  C   -4.78217849493737      2.04105029455430      1.12814879423576
  C   -4.69748103607824      1.17538562552312      0.03899730080793
  C   -4.16576110903019     -0.10959460422038      0.18966134385153
  C   -3.99182344179779     -1.05828705369802     -0.98345802256758
  C   -2.64016109528793     -0.82403189272143     -1.65299627938354
  H   0.47708434574781     -0.66800864488688      0.83256399318148
  H   -2.37816185383619     -1.61330947512440     -2.37118747802006
  H   -2.61864961307202      0.14986254465030     -2.15761637585417
  C   -5.11610091828820     -0.94680665490945     -2.02646091980901
  H   -6.10453384244103     -1.07312711134393     -1.56144350741104
  H   -4.99337774353160     -1.72452591060571     -2.79245020360781
  H   -5.09812117822786      0.02346449640905     -2.54207259151522
  H   -4.01675379797320     -2.08689958882673     -0.59002638331425
  H   -5.05164049585469      1.50114416007239     -0.93895103051772
  H   -5.20104107753193      3.03953691475850      0.99380318214051
  H   -4.42753247642843      2.32757739447708      3.23047688794283
  C   -3.24824851806346     -0.04963083991173      3.95058863518176
  C   -1.76331834600061      0.33594299728349      4.06667824305592
  H   -1.34030461310624     -0.04131430312003      5.00922765469770
  H   -1.65857831045971      1.43077171016116      4.06304459373245
  H   -1.16678898076543     -0.06662132170546      3.23514039905756
  C   -4.04940365392696      0.51312424024629      5.12892143598368
  H   -5.11882876208637      0.27644823589343      5.04231441912429
  H   -3.67892891609660      0.08596034497905      6.07109586431992
  H   -3.94863785325035      1.60529923442322      5.20818249887041
  H   -3.30089591876508     -1.14634305286437      4.01932286793495
  H   -4.54002391567266     -2.85137599637943      2.79467708898257
  H   -2.60388465939842     -4.85394414022182      2.56063950495418
  C   -0.37419760706168     -4.01298418130892      1.14657436910226
  C   0.61530446057801     -4.00143260599505      2.14809389657413
  C   1.76830614914885     -4.76024119915097      1.91484270651481
  C   1.92535649888947     -5.48443197598622      0.73544938220935
  C   0.94362854057494     -5.44232466117502     -0.25157605124142
  C   -0.23255225835180     -4.70308640080858     -0.07017420121595
  C   -1.28904421474490     -4.66618231403091     -1.15974559026124
  C   -0.70916975128024     -4.09078627207099     -2.46010626988820
  H   -0.26507510536057     -3.09965947858486     -2.28792942918989
  H   -1.49545012888181     -3.99076354361690     -3.22203742714975
  H   0.07479879613748     -4.74179302405601     -2.87265000352263
  C   -1.90879198267094     -6.05258608592712     -1.38723693069787
  H   -2.36297562592937     -6.44443774162889     -0.46625511198365
  H   -2.68897724820775     -6.00198062706053     -2.16002219320026
  H   -1.15106608710413     -6.77600215091491     -1.72124832022044
  H   -2.09289032162845     -3.99080507590139     -0.83094660819687
  H   1.08688029052082     -5.99868499560874     -1.17911268538732
  H   2.82677875156897     -6.07943407517627      0.58054302574541
  H   2.55595125570648     -4.77876411917534      2.66914285137035
  C   0.47071246339110     -3.20562544163551      3.43431567096482
  C   0.38651711661536     -4.13502623071351      4.65438816725760
  H   -0.44829012439488     -4.84523754796263      4.56676998767325
  H   0.24234500909420     -3.54867748700705      5.57311924739980
  H   1.31067427448000     -4.71945329845699      4.77151835419783
  C   1.60611292414190     -2.18277466364063      3.58942264776437
  H   2.58494641052380     -2.67648718555771      3.67328133257014
  H   1.64608787393990     -1.49755166412304      2.73116860148725
  H   1.45351413977986     -1.58784145368856      4.50166023973284
  H   -0.46983576589688     -2.63728628705575      3.38328114541496
111
Name = IIa_2_c1_1_pbe_def2-tzvp_d3bj_TOptFreq Energy(a.u.) = -2542.907665031154 ZPE = 0.89249380 OptHurray noimag
  Pd  1.10218262966782      0.94810836412327     -0.31880644514730
  C   2.17631354199849     -0.73882033872322     -0.36574121092966
  C   1.89287848123017     -1.99040741429860     -0.90607856400195
  C   2.82651187710050     -3.04858962394616     -0.85389793723595
  C   4.05834776598691     -2.89058781595559     -0.24392467756964
  C   4.37266832684787     -1.66765556702245      0.38763714626906
  C   3.41544891486142     -0.61629456720144      0.32915928699160
  C   3.69578355465601      0.60948543781435      0.99960206524533
  N   2.71683608525270      1.56216442346667      0.94950579321680
  C   2.94875779469614      2.74776737902552      1.51747014981670
  C   4.13723517452603      3.04010368755629      2.20342280388775
  C   5.12133780586624      2.07007876398277      2.29946785712572
  C   4.92060123275265      0.81648424441020      1.68637591408253
  C   5.87200143009317     -0.25442177054289      1.71078254218358
  C   5.60342693958669     -1.44353493076976      1.09014291076577
  H   6.33782406610792     -2.25153667839816      1.11793655453311
  H   6.81725286874456     -0.10101591417132      2.23442387010057
  H   6.05244388462202      2.26870420209123      2.83388904422052
  H   4.26766459382563      4.02551550876748      2.64946869605878
  H   2.16494412554322      3.49861591516816      1.42112599406785
  H   4.78169398784978     -3.70803132309691     -0.22898576527545
  H   2.56580278939337     -4.00618305007201     -1.30667427724019
  H   0.93617312120940     -2.17319640620139     -1.39803691518579
  C   0.04296544363633      0.70821119539080     -2.05070696614002
  C   0.24598918533211     -0.17664512086322     -3.11453460491034
  C   -0.32522169687699      0.04902274558155     -4.38390665298989
  C   -1.10933386886632      1.16215138775130     -4.63344980325766
  C   -1.31490610893297      2.11800371468655     -3.61397895480764
  C   -0.70808386822957      1.89520897608435     -2.34782401606086
  C   -0.86541738446078      2.88162535126512     -1.32927987562929
  N   -0.18144653928957      2.66712515692472     -0.16734909991097
  C   -0.38797228766536      3.48857316066638      0.86260777119393
  C   -1.23227654177179      4.60635666675113      0.77946432825073
  C   -1.86917379523296      4.88545697854193     -0.41888877281798
  C   -1.70074128592415      4.01436125775509     -1.51520844827859
  C   -2.31812552494424      4.19675710807131     -2.79430146459255
  C   -2.11477829892368      3.29448130821304     -3.80192869843762
  H   -2.57844462254173      3.45202343998470     -4.77793955062040
  H   -2.94716336791698      5.07459541812371     -2.95171691068219
  H   -2.50876676796644      5.76435330993435     -0.52102755697631
  H   -1.36267620982118      5.24578525604526      1.65210296350624
  H   0.12255431972566      3.23971998919255      1.79368590597569
  H   -1.56433470893113      1.31600821377102     -5.61343218060819
  H   -0.14674822158182     -0.67608919895642     -5.18012251714005
  H   0.86277776488448     -1.06306997863932     -2.98049298910180
  Ag  -1.35236674376375     -0.34412917853472     -0.47249515450611
  C   -0.25275127044711     -2.53316867770356      2.02430806045427
  N   -0.29118001176014     -3.87828010891178      2.04679246055821
  C   -1.09608133437409     -4.28648814939661      3.10195199621455
  C   -1.54621022742390     -3.15760687949390      3.72199465783774
  N   -1.01069894777219     -2.07884427340052      3.03647693951896
  C   -1.35153596983914     -0.69016744466481      3.25874349364332
  C   -0.50514824247534      0.09030880329800      4.06230312653948
  C   -0.86035007003200      1.43549342499940      4.21947541997386
  C   -2.00555532158705      1.94852499608647      3.60976112401759
  C   -2.82942360328160      1.13302133575526      2.83780021146917
  C   -2.52358865595371     -0.21940843636025      2.64096042449327
  C   -3.40742961751037     -1.11033740853215      1.78724037824009
  C   -3.27822247034921     -0.75491744181378      0.30088433475338
  H   0.27979714174893     -1.91663207131511      1.30260963835828
  H   -3.78135409339940     -1.52409743730269     -0.30504417521026
  H   -3.79918812887716      0.19922138793389      0.10572614190011
  C   -4.86964760530749     -1.07723652830672      2.26816756193704
  H   -4.96605544617648     -1.35714985405744      3.32887359426232
  H   -5.46969753025580     -1.77757915624596      1.67066988912493
  H   -5.30979825646842     -0.07775220595977      2.14091221668124
  H   -3.06248448577445     -2.14800798739612      1.90879700869705
  H   -3.72479157471653      1.54847794716207      2.37430736264723
  H   -2.26788230334928      2.99842053696848      3.75185272159593
  H   -0.24241096966820      2.08374442531189      4.84174376172343
  C   0.73836171641286     -0.48659992758659      4.71799217709129
  C   1.98834696671742     -0.15822082635463      3.88843360529128
  H   2.88189310882935     -0.62260849375056      4.33000216041254
  H   2.15143153071891      0.92874655429088      3.84998992625823
  H   1.89439197751478     -0.51339072763258      2.85322422144485
  C   0.90623300180293     -0.02920406040135      6.17178630423628
  H   0.00846545271696     -0.23975507478093      6.76910126394912
  H   1.75652264790971     -0.55043411333706      6.63348092429345
  H   1.11118359011969      1.04884728229393      6.23807470904276
  H   0.63239960810550     -1.58352077181351      4.73346014215173
  H   -2.20470653460086     -3.01610708034624      4.56986202980842
  H   -1.27597410460446     -5.33579225955617      3.29981974532906
  C   0.37320520713016     -4.77359183262500      1.12395974321787
  C   1.50419552541561     -5.46952999120900      1.58955314670112
  C   2.09771441347313     -6.37076259139451      0.69789446304103
  C   1.58137888522137     -6.55726737481404     -0.58257772384946
  C   0.46721912315356     -5.83784257142629     -1.01033063583326
  C   -0.17133367741557     -4.92051552623331     -0.16643968975954
  C   -1.40417638392243     -4.15379205093826     -0.61713511335263
  C   -1.47638880509727     -3.95029965721540     -2.13303452587958
  H   -0.53860430331247     -3.54362330735782     -2.53710632210227
  H   -2.27741892622393     -3.23578890707962     -2.36626622615065
  H   -1.70099801371352     -4.88626907663810     -2.66509136312153
  C   -2.68984644426415     -4.82929379229448     -0.10849950256082
  H   -2.70234374992363     -4.92847914206358      0.98551268995086
  H   -3.56751441304811     -4.23618991135493     -0.40155137187990
  H   -2.79595463550281     -5.83570824071293     -0.53955757162401
  H   -1.36806060633512     -3.14159687255229     -0.17500778415202
  H   0.08278184869944     -5.99124866345544     -2.01816269029237
  H   2.05586146166505     -7.27070661318402     -1.25805352986677
  H   2.97312658671872     -6.93751329705205      1.01282260460338
  C   2.08170071458618     -5.22311845719238      2.97583359063050
  C   2.80488058609828     -6.44118917781584      3.55841659664963
  H   2.17570827771193     -7.34161101020078      3.53170160182886
  H   3.07691297349240     -6.24559084621704      4.60470650212521
  H   3.73795521196157     -6.66056274496734      3.01955465996555
  C   3.00994490099677     -3.99558942645189      2.97003540844245
  H   3.88197398073125     -4.17643311351250      2.32712081301575
  H   2.51117482371386     -3.09330944404497      2.59029713406475
  H   3.37018978769182     -3.78655404693182      3.98768882119478
  H   1.24442938034911     -4.99594260349037      3.65498380481438
66
Name = IIa_2M_c1_1_pbe_def2-tzvp_d3bj_TOptFreq Energy(a.u.) = -1305.819698494074 ZPE = 0.55510704 OptHurray noimag
  Ag  -1.83885399156331     -1.72310628683402     -0.65815060595098
  C   -0.55678905734782     -2.76247102072655      2.13620803548345
  N   -0.63687545723105     -4.10511516524272      2.13784586162712
  C   -1.75289801117046     -4.47786198671370      2.87287478534981
  C   -2.33362769186273     -3.32779311691099      3.33267630493185
  N   -1.57018661661414     -2.27020042378918      2.86884927345596
  C   -1.74663795195387     -0.86089771867442      3.15281421482128
  C   -0.82250622985879     -0.25044487220691      4.02281144765847
  C   -0.97579839993448      1.12437972411240      4.23858158154569
  C   -1.99710463189481      1.83989571417035      3.62098561028170
  C   -2.90226885515561      1.19433732582743      2.78218544538431
  C   -2.80515625169590     -0.17816910259832      2.52603585408711
  C   -3.78976271516430     -0.84876618449343      1.58480553806423
  C   -3.41217413264247     -0.58796852157374      0.11792762173755
  H   0.23488268871212     -2.17427196034602      1.68961648439448
  H   -4.25055745159971     -0.85532477862025     -0.54257617368145
  H   -3.15997089990861      0.46853007189746     -0.04716307438658
  C   -5.23820509944937     -0.39717482683599      1.85370230114872
  H   -5.50950435200452     -0.51102658806128      2.91366024706657
  H   -5.93022506303652     -1.00303052273950      1.25319944826643
  H   -5.39566069119057      0.65251200903268      1.57045111465550
  H   -3.76376118754213     -1.93286436925483      1.76730696078870
  H   -3.70231748965446      1.76642587246363      2.31294499313983
  H   -2.09461463531572      2.91117981839828      3.80141185372610
  H   -0.28422571234210      1.63870917140749      4.90691587597766
  C   0.29563946633332     -1.00148227352522      4.72787643808745
  C   1.67255874153024     -0.52970755733036      4.23461810608292
  H   2.47449025028013     -1.09113398503246      4.73345444760437
  H   1.82343421939937      0.53676496076110      4.45287505725371
  H   1.78543398606824     -0.66014257005850      3.14797053079760
  C   0.18235870586775     -0.87222630859644      6.25437979127169
  H   -0.79768383073721     -1.21320891910509      6.61542428789873
  H   0.95984395115520     -1.47501975999225      6.74473506753980
  H   0.31662827184442      0.16901345934380      6.57896605769178
  H   0.20596582144709     -2.07370591626681      4.49155769733327
  H   -3.20914285648173     -3.16607340315912      3.94950567644213
  H   -2.01817392686560     -5.51913783762577      3.00810392470104
  C   0.35878171782525     -4.99794511439417      1.57781884514060
  C   1.39115158930338     -5.43499357721106      2.42821312447940
  C   2.34993145355974     -6.28893408662095      1.86868881720128
  C   2.27783454977274     -6.67786429964491      0.53425454260885
  C   1.23817037650392     -6.22681879246961     -0.27618980666797
  C   0.24704755285859     -5.37720771013842      0.22780972658860
  C   -0.87070236710682     -4.87797491803260     -0.67044071078034
  C   -0.36439053426093     -3.74784186972789     -1.58438388058419
  H   0.05789158387757     -2.89917404746296     -0.99890988781847
  H   -1.16965903960380     -3.39978360482152     -2.25864845315609
  H   0.46077136195742     -4.07457367368223     -2.23497340004194
  C   -1.51449651499517     -5.99569169794860     -1.49928864484706
  H   -1.86000650255836     -6.81771766489812     -0.85833220376191
  H   -2.38050757253562     -5.60367114118461     -2.05043957911582
  H   -0.81613239644868     -6.41301207452271     -2.23800081439267
  H   -1.66161445546975     -4.45068534212653     -0.03150493420712
  H   1.19134562687667     -6.54563028408298     -1.31789140277726
  H   3.03757342981211     -7.34241923887450      0.12111577622384
  H   3.16751710755502     -6.65293640017862      2.49227100315146
  C   1.49689911718867     -5.02274022697286      3.88615879926160
  C   1.36037227706553     -6.23696736082399      4.81720957958612
  H   0.41140715139639     -6.76723628745758      4.65409633108984
  H   1.39875634455811     -5.91755046525629      5.86799431104203
  H   2.17606928700319     -6.95596738096960      4.65620839065724
  C   2.80156337970815     -4.25705020777425      4.15311061969925
  H   3.68062097965558     -4.89753445981820      3.99486173748677
  H   2.89947514187580     -3.38434218509578      3.49230435892031
  H   2.82914740653827     -3.90639618611224      5.19452588131220
  H   0.66446033166742     -4.34070928079580      4.11898615042253
111
Name = IIa_3_c1_1_pbe_def2-tzvp_d3bj_TOptFreq Energy(a.u.) = -2542.919219281116 ZPE = 0.89056031 OptHurray noimag
  Pd  1.91712134527322      1.95900825098211     -0.94222810880734
  C   2.35777035074392      0.04083991938162     -1.31397443668018
  C   1.65071368166883     -0.91779750524443     -2.03639182763128
  C   2.23371273681390     -2.15645211557188     -2.38352686734089
  C   3.52978098884772     -2.47681533006335     -2.01289301288415
  C   4.29984793038099     -1.53691301211170     -1.29492563346435
  C   3.70681593058085     -0.28094396946960     -0.98243699870195
  C   4.49214527654479      0.69907555064839     -0.30902770958733
  N   3.91384310833228      1.92693567363197     -0.14615156629785
  C   4.57226540345629      2.85317281780717      0.55483542426834
  C   5.84594959952672      2.63138954685687      1.09876910250701
  C   6.46883426034718      1.41224443397431      0.89125120259636
  C   5.79734674579516      0.40557719343123      0.16760276428353
  C   6.34848595964518     -0.88527248448465     -0.12143711507558
  C   5.63574986177052     -1.80293093729104     -0.84410092331162
  H   6.07659217236650     -2.77367101743979     -1.08098608972900
  H   7.35716766477461     -1.11286274059199      0.22806922872116
  H   7.47088389669824      1.22157847373026      1.28097111721598
  H   6.32722701034582      3.42486409902260      1.66804992920900
  H   4.06654975148445      3.80701070602579      0.70170236514443
  H   3.96282547799961     -3.44448492856935     -2.27235618796856
  H   1.64409704155340     -2.87492338617827     -2.95673496023558
  H   0.63425820880091     -0.71940589341564     -2.37230933697503
  C   -0.06086216961682      1.88078853839320     -1.33012347577399
  C   -0.98406192722835      0.82802722361487     -1.21415903059580
  C   -2.34223644756986      0.99549704476007     -1.57762036065820
  C   -2.81146129073911      2.20445248820022     -2.05781828020621
  C   -1.94588830031378      3.32183204122161     -2.13292797325153
  C   -0.59220316114152      3.15026777271901     -1.73595339757021
  C   0.27676516433981      4.28463050607526     -1.71578152972411
  N   1.54595374455803      4.07582745389748     -1.25075629169606
  C   2.40188324908192      5.09800119947184     -1.25972562012363
  C   2.04621181295426      6.38673686466627     -1.68893555121131
  C   0.75408199861936      6.62169624904096     -2.12480780827596
  C   -0.17265115785000      5.55816043269860     -2.15081801235095
  C   -1.53087708393718      5.68898503936444     -2.58659290263547
  C   -2.38058563778579      4.61722820749848     -2.56889022555782
  H   -3.41755550441224      4.73565821811728     -2.88966547910258
  H   -1.87758386753488      6.66674299606177     -2.92563500637373
  H   0.44588266377651      7.61608159221541     -2.45359716732337
  H   2.79067921583647      7.18192578877979     -1.66748045149496
  H   3.41540289949293      4.89025439837366     -0.91614807707671
  H   -3.85541189350916      2.31595696751304     -2.35625390874307
  H   -3.02281737770938      0.14762850405298     -1.48002220160537
  H   -0.65848809246561     -0.15316822475820     -0.86490966843802
  Ag  -0.26761727215065      2.20684035642039      0.98227135617492
  C   2.13011174709750     -0.16616761355486      2.37044576292598
  C   1.74774642718677     -1.66449099440926      2.43555198908056
  C   0.24408336255342     -1.74804529123365      2.22884103532684
  C   -0.35432959706794     -2.66013632930590      1.36408309924058
  C   -1.73700758259626     -2.64119276051689      1.16938268743996
  C   -2.51776072293299     -1.68059608053401      1.80034132172710
  C   -1.96566076073104     -0.71984420429858      2.66357938315493
  C   -0.58281669159784     -0.81661819135984      2.89763023514475
  N   0.11802673622495      0.08344396798036      3.76806674602239
  C   1.37311438241770      0.48768616066188      3.45648488027503
  N   1.77604218648920      1.34712961523956      4.41348307044784
  C   0.75442595740490      1.49632867290503      5.34339736775161
  C   -0.27990381623132      0.70363093036399      4.94292986323431
  H   -1.23859663768271      0.51495766031538      5.40390740645449
  H   0.86328085058074      2.14866878676468      6.20006540881232
  C   3.05995275829899      2.00914044233041      4.47018070995881
  C   3.10914010657052      3.38677195474206      4.18165504199551
  C   4.36180124600190      4.00754389710162      4.27198644165836
  C   5.50110327553442      3.29161879468664      4.62753081876587
  C   5.41501457724339      1.93024996195822      4.90710259296389
  C   4.19066120775829      1.25496144975943      4.84337035545336
  C   4.11720725450085     -0.21243892584372      5.23111516123996
  C   5.14038186081514     -1.06668895732558      4.46868673520177
  H   5.06072012485911     -0.93013611528687      3.38035571108089
  H   4.98891763124114     -2.13184326191694      4.69283533416332
  H   6.16969148084359     -0.81315490065131      4.75930333988106
  C   4.28626016767977     -0.37403668044943      6.75093907934909
  H   5.27717135411308     -0.02478507237166      7.07525069369682
  H   3.53017944905574      0.20231750555511      7.30223218732238
  H   4.18925218990722     -1.43085884825356      7.03754755717345
  H   3.11545462450541     -0.59044891751576      4.97847351869110
  H   6.31126011953950      1.38168111803371      5.19935093114559
  H   6.46396433719034      3.80037548173779      4.69845433267908
  H   4.43822285337048      5.07641098148436      4.06569083185442
  C   1.88156582556662      4.20727164162424      3.82667365118062
  C   1.60558209003390      5.26470230287774      4.90687172918621
  H   1.50262296417882      4.80982689878697      5.90286272206663
  H   2.41789290583110      6.00405601664023      4.96395444708339
  H   0.67508256046660      5.80343066101712      4.67943754598604
  C   2.00275375096345      4.84476925616851      2.43751961502440
  H   1.11676968305863      5.46046664740698      2.22827814948420
  H   2.89212646806886      5.48815651131672      2.35486588678688
  H   2.04449455815263      4.06784818274006      1.66085043738530
  H   1.00870840054675      3.53959820736092      3.77113992582089
  H   -0.49906610359918      2.62240197182770      2.55567780286951
  C   -2.86293371700047      0.35642832826472      3.25198375642053
  C   -3.68931225756117     -0.19425386262876      4.42512561383462
  H   -3.06127550689940     -0.64676216049360      5.20787271850186
  H   -4.29009062654709      0.60448191650581      4.88285128155590
  H   -4.37877960277338     -0.97857116432191      4.07945892677226
  C   -3.77255693279045      0.98998151027734      2.19070784526000
  H   -4.33207059259688      1.82425586196808      2.63652803308972
  H   -4.50706673322141      0.27764121690521      1.78897401259153
  H   -3.17663749707928      1.38793046311911      1.35733923142925
  H   -2.22076701251013      1.17450700848416      3.60953249158840
  H   -3.59006405208483     -1.65263161491607      1.60571915260231
  H   -2.20174460100289     -3.36754133561066      0.50138551722931
  H   0.26074882417371     -3.38467920154423      0.83237416969174
  C   2.56782871071287     -2.51082209119306      1.47379255590775
  H   3.64035008937206     -2.33416273123902      1.63171246272508
  H   2.33518894712841     -2.26816527766472      0.42984132718408
  H   2.38038946247627     -3.58156322323517      1.63164274680264
  H   1.96635566449651     -2.00756099034486      3.46602025448491
  H   1.84603942201676      0.25796237627627      1.38794745330828
  H   3.20616909783078     -0.00160112262887      2.50262171118935
66
Name = IIa_3M_c1_1_pbe_def2-tzvp_d3bj_TOptFreq Energy(a.u.) = -1305.838152078275 ZPE = 0.55263358 OptHurray noimag
  Ag  -3.97179029590545      1.14526556050728     -1.94559894403535
  C   -0.34033167099065      0.41127071314136     -1.44478222169122
  C   -1.12633670897501     -0.81926795429962     -1.95168898050444
  C   -2.40866052392655     -0.91845398265560     -1.13633680418848
  C   -3.64814618526619     -1.24377002661974     -1.71735753604071
  C   -4.80956131392966     -1.29192734362640     -0.92451222447963
  C   -4.74177655348284     -0.98408343280036      0.43067952980505
  C   -3.53346806643507     -0.63641550920305      1.05698245930173
  C   -2.37465874617570     -0.66898079639499      0.25949656593388
  N   -1.07545615480760     -0.35942386952665      0.78707984039949
  C   -0.12951433513953      0.21125395071790      0.00086866352223
  N   0.98443718260363      0.35898114287264      0.73738662781709
  C   0.75565383876973     -0.14072332805282      2.01193035359487
  C   -0.52722795989545     -0.60281713246080      2.04374191305473
  H   -1.07250904182659     -1.10465050017301      2.83035533764855
  H   1.52750899538395     -0.12541985031832      2.77126489433832
  C   2.22531455231718      0.92454356172456      0.25185219870665
  C   2.38499543700150      2.32047844927757      0.31610089389841
  C   3.59329745541398      2.83619938719642     -0.16856220256398
  C   4.57759000191969      1.99792277249687     -0.68643925374871
  C   4.37920407732853      0.61983608084205     -0.73521477884354
  C   3.19275345029206      0.04360327082682     -0.26611872129234
  C   2.98355680882081     -1.45909470250724     -0.34905661992236
  C   2.91873937558510     -1.92669033188755     -1.81185681698082
  H   2.13046449033935     -1.40306085782122     -2.37293995175795
  H   2.71532215382587     -3.00577742268746     -1.86036392819414
  H   3.87035271561790     -1.74274450816710     -2.33027274690503
  C   4.06720430111076     -2.22209692987879      0.42729303380764
  H   5.06151819548283     -2.05752170941454     -0.01093465981674
  H   4.10810198446723     -1.90515681914170      1.47869985340536
  H   3.86610247139789     -3.30207549680306      0.40076485408416
  H   2.01625453540536     -1.70434975589154      0.11785658677752
  H   5.15955627537408     -0.02194060820343     -1.14615472462924
  H   5.51069451094412      2.42357111117433     -1.05769691621890
  H   3.76306580004615      3.91321218680135     -0.13941492621035
  C   1.31545787269851      3.25172762960750      0.86034502960433
  C   1.84378386494223      4.09372884045771      2.03092468655343
  H   2.24200135461843      3.46138778736399      2.83678860946410
  H   2.64696676367632      4.77051878170860      1.70707878367806
  H   1.03655657954692      4.71315060931032      2.44574586578961
  C   0.74896624779469      4.14468502666217     -0.25559354962553
  H   -0.06152990179139      4.77637417154673      0.13340802705642
  H   1.52646505782264      4.80657472834443     -0.66275005412668
  H   0.34793292871132      3.55052288914705     -1.08903210620789
  H   0.48519619667602      2.64143257996916      1.24934023277626
  H   -4.00164150961806      2.74475130473281     -2.19761098200894
  C   -3.56698503443259     -0.17163581501144      2.50361585855637
  C   -3.71923160740940     -1.35865221870756      3.46840697863475
  H   -2.92989234494312     -2.11506045407951      3.34020566024101
  H   -3.69885257855276     -1.01100954678536      4.51051596713502
  H   -4.67919865639008     -1.86892092278206      3.30320587971188
  C   -4.67288420412234      0.87083357808486      2.73539746044475
  H   -4.57673083760411      1.28934421647594      3.74657665545831
  H   -5.67627750741078      0.43017360143724      2.66004806668523
  H   -4.60517661661898      1.69495005539987      2.01236078957898
  H   -2.61835915981199      0.34020228399396      2.72233299233901
  H   -5.65888390058767     -0.97896106814318      1.01868113647728
  H   -5.76249968415232     -1.56510579924760     -1.37812327144418
  H   -3.69581242517745     -1.51889126316989     -2.77081335171789
  C   -1.32712685680866     -0.75009405689667     -3.46154241264688
  H   -0.35566668619958     -0.65111653085793     -3.96434659378531
  H   -1.94666621773696      0.11824622104078     -3.73588118131754
  H   -1.80479943957100     -1.65839010216126     -3.85083359462698
  H   -0.51939034579929     -1.71657153806403     -1.72139058124041
  H   -0.93303606739653      1.32521992747507     -1.63604015339317
  H   0.62970696595658      0.51836502310402     -1.94734769211526
64
Name = IIa_3M-D_c1_1_pbe_def2-tzvp_d3bj_TOptFreq Energy(a.u.) = -1158.242428759351 ZPE = 0.54687294 OptHurray noimag
  C   -0.37084631806769      0.45031097825739     -1.45474475754446
  C   -1.12966390940086     -0.80003986778582     -1.95454338151389
  C   -2.40528331294816     -0.95056588841461     -1.13520956428351
  C   -3.60940814182021     -1.36740435964111     -1.69774926421396
  C   -4.76199009245290     -1.46448783975777     -0.91610176586683
  C   -4.73233537764313     -1.08932134388291      0.42077676532476
  C   -3.55491481024191     -0.63894742555917      1.03829023285222
  C   -2.39378975172027     -0.64053579090963      0.24611976236240
  N   -1.10551011637516     -0.28862316324218      0.78319347144093
  C   -0.15743435440829      0.26752733453818     -0.00626210200923
  N   0.96026366275131      0.41587018924950      0.72830929446452
  C   0.72644393771954     -0.06702441062521      2.00778785976311
  C   -0.56002457540139     -0.52064626653710      2.04206809478837
  H   -1.10984197205923     -1.01023751544384      2.83322831745586
  H   1.49708811747652     -0.04768048847415      2.76821151230504
  C   2.20966048024627      0.95617020022041      0.23744023268113
  C   2.40737657174126      2.34628666150340      0.31713501763563
  C   3.62393463720763      2.83824780431584     -0.17111609615515
  C   4.58239506259144      1.98215603933088     -0.70812042444855
  C   4.34857600965444      0.61034331933506     -0.77070402516071
  C   3.15198707204671      0.05839390177836     -0.29783149675569
  C   2.90996253821495     -1.43892203836860     -0.38844654313032
  C   2.84603566255829     -1.90126845146610     -1.85266166025250
  H   2.07514874789331     -1.35783523709745     -2.41870635356385
  H   2.61675445743078     -2.97494212899189     -1.90547544315447
  H   3.80600248373818     -1.73996107016406     -2.36326567394983
  C   3.97176818294179     -2.22663420908297      0.39356234428698
  H   4.97273819249856     -2.08086351049093     -0.03630904589696
  H   4.01070515967503     -1.91442510224949      1.44647182596918
  H   3.74876232696922     -3.30219878087995      0.36174559237494
  H   1.93468111044231     -1.66435267952088      0.07147964218475
  H   5.10942838259596     -0.04635382784303     -1.19452538636949
  H   5.52292490179796      2.38853643800408     -1.08226199630002
  H   3.82149834536695      3.91017509223188     -0.12960505544670
  C   1.36650224613211      3.29640253804118      0.88347807927645
  C   1.92250534182106      4.10185363422127      2.06662943560895
  H   2.30584751956926      3.44370130701827      2.85883063030288
  H   2.74361829981875      4.76102000538077      1.75131830483414
  H   1.13553486992922      4.73648280640159      2.49739272733505
  C   0.82149526452057      4.22496168237153     -0.21385924889263
  H   0.02811419803592      4.87044167228480      0.18817358071111
  H   1.61481728263067      4.87471737539187     -0.60986089142041
  H   0.40779550004322      3.65467475668542     -1.05813510520791
  H   0.52169828026361      2.70091256268970      1.26351675079158
  C   -3.61636231255245     -0.14301299379389      2.47510805305030
  C   -3.73666124115806     -1.31245698245365      3.46549505455157
  H   -2.92619652475639     -2.04888340610409      3.35376796063752
  H   -3.72984517012727     -0.94507263487216      4.50123002083213
  H   -4.68030988975266     -1.85422402392935      3.30702517251135
  C   -4.76069697071388      0.86228487436343      2.67969062742688
  H   -4.70690731021537      1.28434338791588      3.69279659628704
  H   -5.74643171990706      0.38899856673845      2.57517935298111
  H   -4.70160944993478      1.68909648995482      1.95900184851864
  H   -2.68856814925035      0.40726847784763      2.69256139949744
  H   -5.65186093673158     -1.12243026918649      1.00534975978818
  H   -5.69481378483983     -1.80703879806802     -1.36490889385147
  H   -3.65376654797932     -1.61735399011792     -2.75665899861135
  C   -1.34533375697985     -0.73266764762389     -3.46356198891886
  H   -0.38526631889845     -0.58012693668547     -3.97547109985782
  H   -2.01493354538848      0.09631213525480     -3.73443603482027
  H   -1.77625956830545     -1.66427805893893     -3.85146443768687
  H   -0.48517582625377     -1.67447701281010     -1.73869521746305
  H   -0.97056878371048      1.35631581622598     -1.65044587205225
  H   0.59784464567191      0.57390661646042     -1.95648395403310
66
Name = IIa_4M_c1_1_pbe_def2-svp_d3bj_TOpt_pbe_def2-tzvp_d3bj_TOptFreq Energy(a.u.) = -1305.815594588625 ZPE = 0.55559541 OptHurray noimag
  Ag  2.54343139737691      1.62543244468268      1.13430777921882
  C   4.24758276437960      0.06916162667235      3.38155975254846
  C   3.44886402408112     -1.00338921081865      2.62075349739002
  C   2.07081678227045     -0.50411239869540      2.18055370951472
  C   1.44048108080785     -1.03258015894714      1.02145445427353
  C   0.06935365515171     -0.93625953208415      0.85897427000395
  C   -0.70314755370821     -0.28279882018392      1.82559196563572
  C   -0.16092007205790      0.27389340511779      2.98552126327364
  C   1.23976449877171      0.10784198651720      3.19351225858058
  N   1.94994307095141      0.58910136294954      4.28279786018986
  C   3.29631878618390      1.08620260020621      4.00036969370268
  N   3.69029288803870      1.69363041985130      5.22774023089742
  C   2.62023451375231      1.72510181996392      6.08593698782677
  C   1.55934123992204      1.07220565269411      5.52856737986714
  H   0.60100528226275      0.84425499569168      5.97040583054158
  H   2.69623114301605      2.18930990422286      7.06279415648300
  C   5.04029463848793      2.07621282605974      5.53061572517758
  C   5.55634225856756      3.24986277513376      4.94514265682313
  C   6.88445053655877      3.58564073341201      5.23064006386474
  C   7.65830881787783      2.79729162945813      6.07853568999424
  C   7.11847555309480      1.65107355260606      6.65653182224038
  C   5.80184233936483      1.25625655358964      6.39158305318860
  C   5.24380739676071     -0.00296276676653      7.03378094923054
  C   6.14036189286407     -1.22459077716383      6.78600347486098
  H   6.32622878621304     -1.38389526336617      5.71371444333759
  H   5.66744037400102     -2.13036366473791      7.19073488215403
  H   7.11727850112189     -1.11608396316261      7.27738371881242
  C   5.01445467823482      0.20908352762445      8.53934537449771
  H   5.96372641763164      0.41584775141493      9.05428977267091
  H   4.34313290774578      1.05786777917694      8.73259741554805
  H   4.57204969040088     -0.68919914135687      8.99268277677692
  H   4.26459914683528     -0.21557266584610      6.57761988983494
  H   7.73384796021756      1.04436496288808      7.32225743602851
  H   8.68908619176472      3.08106865834853      6.29485774126995
  H   7.31443085489002      4.48848736008310      4.79416238587636
  C   4.72060555833303      4.15232270648313      4.05230926416070
  C   4.63877005771988      5.57823661829746      4.61774705249209
  H   4.24996582416624      5.57830003879909      5.64531544434067
  H   5.62611539220551      6.06109346056205      4.63116056235921
  H   3.97471256196023      6.19690013290653      3.99761576510127
  C   5.25464496961007      4.16124016346112      2.61146282613444
  H   4.62296295437251      4.79153148549100      1.96909302604614
  H   6.27736853518189      4.56297305184789      2.57204312355050
  H   5.28134607490086      3.14824657496614      2.18042291624176
  H   3.69320161668932      3.75685120914536      4.03080668121454
  H   3.12079807669998      1.88653393912806      3.14011967100830
  C   -1.07288663408086      1.00849021620506      3.95393014593965
  C   -1.67912253414272      0.02801461712190      4.97464491509326
  H   -0.91645702597931     -0.56659126882391      5.49893273558955
  H   -2.27657036071449      0.56651641275256      5.72377895847430
  H   -2.34166571434438     -0.68450523702789      4.46220821828388
  C   -2.18264574162498      1.80531572213619      3.25606847330730
  H   -2.70657482578345      2.42654186934703      3.99533289419823
  H   -2.93709053812021      1.15267871382671      2.79500564353796
  H   -1.77896185148198      2.46814223199478      2.47828535296398
  H   -0.45982330901609      1.74715652775562      4.49212613105365
  H   -1.77444154567564     -0.17992415370589      1.65523879527050
  H   -0.40723081267602     -1.35218913256904     -0.02879528813773
  H   2.04887912154067     -1.54682203095748      0.27885556521045
  C   4.29802834874121     -1.63092351996217      1.51896701191849
  H   5.27568832517920     -1.92391703267214      1.92545407334163
  H   4.48002675048152     -0.91614113251633      0.70121527168288
  H   3.83461098575194     -2.53276534875829      1.09890219148167
  H   3.21101744067115     -1.79713129752372      3.35394962217071
  H   4.91579346722998      0.60812204804429      2.69149834315253
  H   4.86993510037030     -0.40086644499120      4.15453355768059
65
Name = IIa_4M-D_c0_1_pbe_def2-svp_d3bj_TOpt_pbe_def2-tzvp_d3bj_TOptFreq Energy(a.u.) = -1158.997729964382 ZPE = 0.55472092 OptHurray noimag
  C   3.92637514204911      1.01645575749464      2.87907332863816
  C   3.64301336156756     -0.48747820281584      2.99696459305852
  C   2.18095901320837     -0.71170106953258      2.68046022282119
  C   1.71305496782472     -1.71667641518259      1.83462479612699
  C   0.34219960795466     -1.89435093361470      1.63416667771113
  C   -0.56267945814884     -1.04012986871777      2.25987146766951
  C   -0.13617177542174      0.01121726651537      3.08118018492468
  C   1.25170649225712      0.15733778977689      3.30229322291518
  N   1.75200686350296      1.18419170601994      4.12742043720476
  C   3.05692982305554      1.82406371710576      3.84003681938045
  N   3.62866588612020      1.99701002209856      5.19288660098405
  C   2.61938943241582      1.75020115550201      6.13204421866703
  C   1.51474468652510      1.28175045087307      5.51948770881491
  H   0.56367008562161      0.99759935082274      5.95188503830929
  H   2.77406066265662      1.97572776003507      7.18146316220715
  C   5.00714531120725      2.14137226855182      5.48796710782293
  C   5.67307271750830      3.32524626720489      5.08390728702001
  C   7.04247391095923      3.44995922970349      5.33987874253569
  C   7.73978505785766      2.45996624226788      6.02762247459311
  C   7.06791121724278      1.31892579876392      6.45840320471447
  C   5.70900493111407      1.12452128348341      6.18374565257760
  C   5.04333727899173     -0.17091758716304      6.61833877819646
  C   5.78962021171518     -1.40319949673115      6.08597593207571
  H   5.92453643742676     -1.35056739811031      4.99660444677758
  H   5.22651507263201     -2.31933301068856      6.31777600396330
  H   6.78628414522497     -1.50163090824424      6.54100942383972
  C   4.90288982392176     -0.24194185974811      8.14653960763638
  H   5.88953195523201     -0.22532280318420      8.63399540920643
  H   4.32526753219518      0.60774072588154      8.53670378590354
  H   4.39285917440987     -1.16935989334262      8.44645878206111
  H   4.02915844101788     -0.18312272360433      6.19425928037110
  H   7.61764786568428      0.54510978775175      6.99820784109037
  H   8.80474562896385      2.58026722154685      6.23343747664998
  H   7.56562232774696      4.35333094173944      5.01963301216804
  C   4.92569117777347      4.46864253975052      4.41889405646015
  C   5.12722299354274      5.79158272195370      5.17232439008836
  H   4.84416206477852      5.69261635004849      6.22958903704003
  H   6.17489119561677      6.12438659797624      5.13368377862717
  H   4.51011559204767      6.58375695286874      4.72313418895477
  C   5.31733244144536      4.61825488018263      2.94075017628235
  H   4.73783961776411      5.42240639873625      2.46356343908124
  H   6.38493361049562      4.86813199022247      2.84312404190177
  H   5.14135225959904      3.69062423619260      2.37832592769091
  H   3.85403478134888      4.22927598450907      4.47066057497494
  H   2.85859939882020      2.82349528584705      3.38811973269563
  C   -1.14909478185154      0.97089910781727      3.68078007808376
  C   -1.99010581127118      0.29388108299793      4.77450998499176
  H   -1.35877222291510     -0.13729674698756      5.56515893557049
  H   -2.68275946682838      1.01179094662055      5.23890024163340
  H   -2.58802452500441     -0.52760607202046      4.35157356363805
  C   -2.05467821114096      1.58942669779870      2.60569373561954
  H   -2.72108173530210      2.34146399770700      3.05382969545039
  H   -2.68783623450747      0.83066550383537      2.12244375104300
  H   -1.45972288189246      2.07907738660620      1.82219927901499
  H   -0.58431166999167      1.79566190522390      4.13987161422965
  H   -1.63248091487398     -1.17607937139535      2.08703981825394
  H   -0.01736872136033     -2.69504218446031      0.98618736134943
  H   2.42103160785757     -2.38612793976846      1.34453623236407
  C   4.62076430649995     -1.30808476089568      2.16248758378480
  H   5.65518290968896     -1.06807601019908      2.44817216409387
  H   4.51024272780203     -1.09068690706361      1.08913869575439
  H   4.47674541121357     -2.38775534035575      2.30749235024786
  H   3.78718830430299     -0.75824448184696      4.05984406948607
  H   3.72719365035548      1.34138289370525      1.84537799208385
  H   4.98348154474535      1.23705213493405      3.09369106587183
111
Name = IIb_1_c1_1_pbe_def2-tzvp_d3bj_TOptFreq Energy(a.u.) = -2542.872556083635 ZPE = 0.88844197 OptHurray noimag
  Pd  1.42583537294329      1.28235700592676      0.27592116578522
  C   2.82458446042783     -0.10808624292588      0.07310012962032
  C   2.78736612299498     -1.45858720686970      0.39336754574741
  C   3.90242124057820     -2.28552858403110      0.13097203262502
  C   5.05560330982703     -1.78733260189032     -0.45389219233679
  C   5.13352434683027     -0.41993370964374     -0.79962548277014
  C   4.00652591574329      0.40330120212535     -0.52722545471368
  C   4.05370207511532      1.78397793669374     -0.87014782361141
  N   2.93553439050708      2.51591433281125     -0.58644365212700
  C   2.91342839137317      3.81604858341398     -0.88640833973770
  C   4.00485969834924      4.46286063351697     -1.48523884298546
  C   5.14863583533920      3.73673830028346     -1.77941760054190
  C   5.19953923779622      2.36075345203818     -1.47561809862905
  C   6.32220849793224      1.50855499791413     -1.73594513964708
  C   6.28585044080198      0.17954628781522     -1.41066169567982
  H   7.15059805456456     -0.45491195641130     -1.61647331465208
  H   7.20958612035674      1.94150036802511     -2.20096445965626
  H   6.01041294817075      4.21982535970531     -2.24423525003727
  H   3.93796041764184      5.52699043207895     -1.70868893187554
  H   1.99838234139410      4.35848571455126     -0.64484733277294
  H   5.90677039277275     -2.44132656254377     -0.65129873346777
  H   3.84620144006986     -3.34197896980454      0.40135101851164
  H   1.90660454106402     -1.89959224340861      0.85810560822405
  C   -0.25094351452075      0.78504926155997     -1.56913721323459
  C   0.03993673775482     -0.07740339717025     -2.62410740917746
  C   -0.05082470246769      0.35350006606589     -3.96201211379497
  C   -0.49212495525076      1.63176794484741     -4.26583306323245
  C   -0.75397204289591      2.55474274830085     -3.22938797314301
  C   -0.54106049301861      2.14751450312116     -1.87734583201834
  C   -0.62453598514466      3.15436935937906     -0.85330360507385
  N   -0.06454843601240      2.88326474951830      0.36330209230094
  C   -0.18714950422761      3.76349077645301      1.35922334885224
  C   -0.84582115441904      4.99039899219018      1.20109122203527
  C   -1.31108148707257      5.33973413019521     -0.05667798214611
  C   -1.18242588049696      4.43458635425665     -1.12953643578505
  C   -1.52209217853941      4.75650163319452     -2.48301328724632
  C   -1.25897188055313      3.87254179722692     -3.49105619025856
  H   -1.45550829288901      4.15003167635121     -4.52884451205634
  H   -1.94271284272623      5.74049789424582     -2.69761048705792
  H   -1.76016094763219      6.31914985062733     -0.23341943669161
  H   -0.93278815269114      5.66962109366884      2.04845297731265
  H   0.28936547756236      3.49126102226311      2.30244847631331
  H   -0.64039976921585      1.93812810126586     -5.30264083970104
  H   0.17712366633370     -0.34838042363809     -4.76632098238409
  H   0.30278090220392     -1.11819052575586     -2.42420206482829
  Ag  -0.95381877766760     -0.00767744720592      0.26672205127371
  C   -1.73225509753114     -0.69031981432411      2.07986007343114
  N   -1.44834220635914     -1.74312433670480      2.88273297212275
  C   -2.50048701639951     -1.98892207044735      3.76000428892252
  C   -3.45906511692811     -1.05702627431318      3.49282122697824
  N   -2.95797674600831     -0.25473317288434      2.47436541297246
  C   -3.60486402805014      0.86068055536682      1.83594468494807
  C   -4.01377347174150      1.95171181951026      2.62243529265009
  C   -4.58688649499351      3.04628522058890      1.95838645469079
  C   -4.69792539155360      3.06519104477240      0.57216698982402
  C   -4.22355153199169      2.00110781811429     -0.18800027708851
  C   -3.65732044105492      0.86221190159404      0.41463556216841
  C   -3.09600915826161     -0.24037777483912     -0.42800328205095
  C   -3.20120867737836     -0.02439928790166     -1.92455813274134
  H   -4.26194275800610     -0.07793463893828     -2.23260694271066
  H   -2.79663434732888      0.93294188384251     -2.26842822640962
  H   -2.66908778540554     -0.81973935527927     -2.46128674092998
  C   -3.59145159552751     -1.65182690854194     -0.12054860746570
  H   -3.61853105102427     -1.92592734441573      0.93769835195098
  H   -2.98916886409193     -2.39830821215225     -0.65442261491276
  H   -4.62514458053325     -1.74407006430651     -0.50108675553103
  H   0.64655745765958      0.22413635150225      1.21196595333335
  H   -4.30507175807941      2.04560922188552     -1.27174857230631
  H   -5.14820375604869      3.92496748197037      0.07371086820788
  H   -4.92997447409179      3.90271782970060      2.53747130085663
  C   -3.71373457489243      2.04421892171563      4.11325808424189
  C   -2.29059314668044      2.60133028658143      4.30479022453943
  H   -2.02722985697644      2.62955837140653      5.37211948930552
  H   -2.22466614608921      3.62513243982314      3.90720299964796
  H   -1.54305444795049      1.98720888379283      3.78203528887235
  C   -4.73519479128148      2.86952668715665      4.90182217701571
  H   -5.76172736037251      2.51798425426309      4.72840634903410
  H   -4.52462095498251      2.79181842251060      5.97738475671857
  H   -4.69260013020359      3.93706725517468      4.64262057465453
  H   -3.71937914171561      1.03568448308619      4.54733056913577
  H   -4.44649768051487     -0.91677705529601      3.91378872194319
  H   -2.46586730022157     -2.79077445064715      4.48746763306019
  C   -0.16495302040310     -2.40401469662493      2.94771967037723
  C   0.81050229132537     -1.84602997576884      3.79704143313832
  C   2.02982049318010     -2.52458151755755      3.90243365439572
  C   2.26233430647409     -3.69920040970663      3.19135108588075
  C   1.28749067586098     -4.20788677410715      2.33695793431687
  C   0.04947773597715     -3.56844195005380      2.18974873828840
  C   -0.97432083927901     -4.09361894792016      1.20051613562369
  C   -0.52073698575052     -3.77854796733397     -0.23468479617191
  H   -0.37915098272508     -2.69535304568052     -0.37939415798875
  H   -1.26480911396669     -4.12995157113392     -0.96406692432575
  H   0.43637261636460     -4.27060910008823     -0.46194949643497
  C   -1.25405530871996     -5.59104224098138      1.37848440423277
  H   -1.57370988145994     -5.81957233384241      2.40466894764961
  H   -2.05044149554729     -5.91149665953071      0.69212599285255
  H   -0.36610126392322     -6.20091384234534      1.15890631411529
  H   -1.91903455159536     -3.55898593696641      1.37497697155173
  H   1.48954595077653     -5.11750619574241      1.76960567891597
  H   3.21789832298149     -4.21541506323681      3.29438894167275
  H   2.80967781467448     -2.12426077964573      4.55133891190699
  C   0.56962489636815     -0.57203959298644      4.58841087915036
  C   0.39994149521417     -0.88192485235657      6.08379811627461
  H   -0.42533510078265     -1.58707169946529      6.25796866102512
  H   0.18814770780862      0.03907468716034      6.64595686237227
  H   1.31512149825228     -1.32870886407236      6.49884098592650
  C   1.67650884283006      0.46500702831649      4.35460090115885
  H   2.64326137847840      0.12543544067314      4.75292167244273
  H   1.80594113493679      0.67379160178232      3.28218006164294
  H   1.42261308602050      1.40521826182496      4.86598163803984
  H   -0.37023559876758     -0.12574339730878      4.23234852435943
66
Name = TS_IM-IIb_1M_1_pbe_def2-tzvp_d3bj_TOpttsFreq Energy(a.u.) = -1305.775057174364 ZPE = 0.54983038 OptHurray imag
  Ag  -1.19117038963844      0.67712956821775      1.69260170945287
  C   -2.23553703183509     -1.14562639933626      1.71670770157064
  N   -3.17496896854510     -1.71231981667102      0.92291036097708
  C   -4.12975371966987     -2.38663579114156      1.67324041527268
  C   -3.77795197966879     -2.23736688945065      2.98180935384452
  N   -2.61292295460156     -1.47858997775946      2.99090378080714
  C   -1.83015157319330     -1.15349781662580      4.15556871061416
  C   -1.33480142370162     -2.23486125645697      4.90508225128432
  C   -0.55587960231797     -1.95285667960973      6.03974648418075
  C   -0.22606714379719     -0.65124508968606      6.38231759529259
  C   -0.66332798289598      0.40411247950381      5.58893524138393
  C   -1.49102014950159      0.20482283680427      4.46846444596123
  C   -1.97687038447131      1.43479042566728      3.74572593839101
  C   -1.56869375004963      2.76932256834679      4.36024477024008
  H   -0.48731302759510      2.89379789512855      4.47464859379245
  H   -1.94453375166780      3.59340160146319      3.74308945813790
  H   -2.03941090171549      2.85573989472593      5.35506944780999
  C   -3.44944181901284      1.48793865116667      3.37455248415618
  H   -3.99462549100915      1.69114243847581      4.31475217655022
  H   -3.85748982699298      0.56847932819185      2.94948251581997
  H   -3.65755921806270      2.32250670534458      2.69465052136270
  H   -0.90076862957684      2.13354228251760      2.34825690961999
  H   -0.36955319583895      1.41222750206911      5.86629164028452
  H   0.39057171252180     -0.44993143385524      7.25860320766336
  H   -0.17774266298503     -2.78150893211167      6.63957405537889
  C   -1.52600246793266     -3.69418793419437      4.51793571686985
  C   -0.16817631043231     -4.36517338548093      4.25298291560933
  H   -0.32394810041063     -5.39845581013589      3.91253770887429
  H   0.45322519630734     -4.40593151745649      5.15883399136798
  H   0.39762212403262     -3.83026885091908      3.47718570261690
  C   -2.33089406415519     -4.45755076273130      5.57979242430351
  H   -3.31365114950078     -3.99730057876088      5.75818166711823
  H   -2.49229919869740     -5.49640917061679      5.26069362162620
  H   -1.80043728735013     -4.48441528934456      6.54251587349985
  H   -2.08722304188126     -3.74347855626144      3.57556311691129
  H   -4.24518813142566     -2.59882296076490      3.88964615178553
  H   -4.95840458310791     -2.91118195980383      1.21268404389552
  C   -3.15756333967075     -1.62796039356245     -0.51975224009656
  C   -2.43448473516935     -2.60738321584522     -1.22632401623919
  C   -2.40450797182453     -2.48910402075526     -2.62051583396681
  C   -3.06654190459652     -1.44793092373885     -3.26885816033867
  C   -3.78111369082069     -0.50330928623932     -2.53758924467703
  C   -3.84698181474290     -0.57205301423107     -1.14008461177048
  C   -4.62330165403215      0.47328408945954     -0.35828622276841
  C   -3.93029820133851      1.84166433791721     -0.43610510537374
  H   -2.90036227381329      1.79620152962990     -0.03915663365783
  H   -4.48719390245237      2.59377169102622      0.14129880676663
  H   -3.86201090446120      2.19616404610363     -1.47440931848464
  C   -6.08385747500752      0.56665294246542     -0.82325270400804
  H   -6.58491766162626     -0.40936439353605     -0.76310768344252
  H   -6.63931189867465      1.27769018969170     -0.19551146882513
  H   -6.15577076552921      0.91633945255159     -1.86267613721505
  H   -4.63920305273033      0.16830907585200      0.69894896292875
  H   -4.30072687455723      0.30169180977266     -3.05914654801481
  H   -3.02853982886355     -1.37619216174568     -4.35663457297144
  H   -1.85499634810831     -3.22430578684477     -3.20861245219687
  C   -1.67793453342007     -3.71904929639696     -0.51752725278437
  C   -1.81318991421890     -5.07380541793772     -1.22286719526635
  H   -2.86616190472284     -5.34580618882527     -1.37927924734207
  H   -1.34138924350194     -5.86014271745580     -0.61731718676164
  H   -1.31301988004920     -5.07590324857599     -2.20146892588169
  C   -0.19868253080791     -3.33226813464128     -0.34505396494175
  H   0.28233039452353     -3.19398528229327     -1.32431698477379
  H   -0.09367977995166     -2.39521546969436      0.22021472872478
  H   0.34505554003446     -4.12296985343913      0.19212030652691
  H   -2.10831696948938     -3.83324067715949      0.49042420252387
66
Name = IIb_1M_c1_2_pbe_def2-tzvp_d3bj_TOptFreq Energy(a.u.) = -1305.785155970191 ZPE = 0.55144909 OptHurray noimag
  Ag  -1.04049241485635      0.51316882384550      1.51096889586762
  C   -2.30617771820261     -1.14875085659517      1.78447881855774
  N   -3.24992948620893     -1.67409645693099      0.96956407489916
  C   -4.21933773216301     -2.35061161661572      1.69743145800638
  C   -3.86834269579712     -2.24637085973695      3.01103594468693
  N   -2.68202410636155     -1.52020814700995      3.04436699308854
  C   -1.91306207060921     -1.17273856017389      4.20244967881275
  C   -1.48197173521237     -2.19876579276111      5.06282293483216
  C   -0.69061304794984     -1.82719032784214      6.16133134518712
  C   -0.28198691415195     -0.51158735899727      6.35884200832197
  C   -0.64194120145268      0.47107194322987      5.44870747606114
  C   -1.48953519700301      0.18071613592176      4.35882515216727
  C   -1.91245597676788      1.30000308584628      3.48403252941683
  C   -1.27964618330571      2.65170468073553      3.73127136079040
  H   -0.18867213391339      2.61968009601333      3.79398202430843
  H   -1.56300266622115      3.35422234261487      2.94112892912986
  H   -1.67927194644812      3.04854279842192      4.68349931534367
  C   -3.38090844810515      1.44358301188900      3.15403905546736
  H   -3.92504641046553      0.50776430850078      3.01124986379367
  H   -3.54022345739262      2.09915245675211      2.28984315075196
  H   -3.83173911873280      1.95691153878008      4.02452547532167
  H   -0.16441744079589      1.85528772559355      1.35226539804305
  H   -0.29488980584468      1.48932049531914      5.60377115009243
  H   0.34058460965597     -0.25506017446404      7.21632748785334
  H   -0.35741045767378     -2.59759619150748      6.85521507202854
  C   -1.69895082704122     -3.67595992474042      4.75766162789423
  C   -0.67600077003243     -4.11719522415521      3.69240092310986
  H   -0.83757205399456     -5.17115967800270      3.42621104332936
  H   0.34887712732176     -4.01523023391605      4.07760399453098
  H   -0.75401562100212     -3.51605465300391      2.77576803144909
  C   -1.63007336318970     -4.58293725126826      5.98970962275295
  H   -2.30217773808590     -4.24201745403018      6.78964078078575
  H   -1.92762968149367     -5.60226357341559      5.70980199640085
  H   -0.61140831221798     -4.64878450273390      6.39796615037994
  H   -2.69678410840012     -3.81132466234124      4.32101175212880
  H   -4.36932632990764     -2.59392859964146      3.90539501852060
  H   -5.05866652341344     -2.84315481123891      1.22094609402572
  C   -3.19145516443306     -1.59061461915584     -0.47402613942656
  C   -2.43401302811407     -2.56457357829851     -1.15370155247661
  C   -2.37108624857499     -2.45941033501433     -2.54762051176123
  C   -3.03568058440119     -1.43764515938092     -3.22314001738293
  C   -3.78003184451064     -0.49601140013142     -2.51874362508101
  C   -3.87698800677673     -0.54870150010740     -1.12223349861746
  C   -4.67382894854498      0.50516679384598     -0.37473683634081
  C   -4.00180452223812      1.88124624887384     -0.50296868474331
  H   -2.96643237790132      1.86081906717160     -0.12395894032015
  H   -4.56483522994661      2.64215671049747      0.05720979889692
  H   -3.95782728858151      2.20533049119333     -1.55239069861140
  C   -6.13527439976301      0.55507346441650     -0.84285644677443
  H   -6.62191396229194     -0.42551089472706     -0.74606383738177
  H   -6.70298402242888      1.28117590232891     -0.24403833462861
  H   -6.21063377000897      0.86261996260469     -1.89536867302865
  H   -4.68184916263333      0.23655583077322      0.69225597215167
  H   -4.29654458060261      0.29740802481631     -3.06065175165047
  H   -2.97326476094196     -1.37688944306566     -4.31043025173756
  H   -1.79360060778843     -3.19062456201792     -3.11361850788977
  C   -1.67496583534443     -3.65951954976495     -0.42233360525861
  C   -1.81986715760217     -5.03121529601231     -1.09378525642159
  H   -2.87514361528713     -5.30536744764959     -1.22913979511515
  H   -1.34046328236483     -5.80319863469831     -0.47580712980923
  H   -1.33358324396411     -5.05603954540577     -2.07884588670772
  C   -0.19319000982088     -3.27304274438548     -0.27574348015098
  H   0.27742801083376     -3.15805097017660     -1.26282457461507
  H   -0.07810405306115     -2.32215581419751      0.26577907796537
  H   0.35662995227997     -4.04980191309595      0.27496794651773
  H   -2.09689278474972     -3.75075010157715      0.59117818226085
111
Name = IIb_2_c1_1_pbe_def2-tzvp_d3bj_TOptFreq Energy(a.u.) = -2542.908265064368 ZPE = 0.89232196 OptHurray noimag
  Pd  0.53341629798362      1.24933127296754     -0.61653254501208
  C   1.44283255728336     -0.53494881822676     -0.48289084898446
  C   1.14621334872363     -1.76625891103029     -1.06103296079123
  C   1.94566917634081     -2.90872550882593     -0.83665425585621
  C   3.05257950017808     -2.85873471798433     -0.00933674917145
  C   3.35973968544028     -1.65984906549417      0.66951033707750
  C   2.53859255925763     -0.52166208142680      0.43099870869634
  C   2.80970241451702      0.68199208640830      1.14270348685399
  N   1.96539115452109      1.72881128556027      0.89852533690847
  C   2.21012732695478      2.89781341294747      1.49535360056082
  C   3.26490990652267      3.08176068772658      2.40163841070207
  C   4.10163570099267      2.01777570564186      2.69342654213513
  C   3.89323106383020      0.77876922004415      2.05434219277540
  C   4.70825100299454     -0.38048923758290      2.26255861857587
  C   4.44785370346573     -1.54679604293902      1.59739534303680
  H   5.07751732984541     -2.42338168217964      1.76446142243950
  H   5.54381114126884     -0.31250829685874      2.96138944249403
  H   4.92606160359778      2.13077413226498      3.40014115349376
  H   3.40955369534202      4.05940979989669      2.86010155891076
  H   1.55059974448312      3.72597554457521      1.24011701387495
  H   3.67584107750503     -3.74168799877753      0.14348120637055
  H   1.67584097112697     -3.84569384896900     -1.32594453271508
  H   0.27690398452059     -1.87839659088283     -1.70917939792039
  C   -0.38728005652017      1.04241973487392     -2.43993166927359
  C   -0.20064821067832      0.09646042267101     -3.45370623816395
  C   -0.64956662146783      0.31761976181658     -4.77273187834469
  C   -1.29851946473292      1.48801059867613     -5.12349092580712
  C   -1.49148479317688      2.50084347775781     -4.15732046635039
  C   -1.00599777565648      2.27806575838608     -2.83973925834678
  C   -1.16339462655814      3.31131507039118     -1.86834327092474
  N   -0.60758045576165      3.07956603412095     -0.64200189028902
  C   -0.85713003034194      3.93871724173786      0.34636106717677
  C   -1.60056054329605      5.11494154587152      0.15730543787645
  C   -2.09120941532974      5.41080468739317     -1.10254028422004
  C   -1.88797071662431      4.49647741372825     -2.15828252681763
  C   -2.37715515015871      4.68326230087882     -3.49080341980124
  C   -2.16824773913779      3.73145829257220     -4.45047213973839
  H   -2.53495489193835      3.88948822484734     -5.46671632830192
  H   -2.91621774843063      5.60247564954089     -3.72637603821058
  H   -2.64840682976212      6.33177321749194     -1.28490041770280
  H   -1.77009171134776      5.78061262492370      1.00307313443365
  H   -0.47095141523032      3.67623354979928      1.33090821067260
  H   -1.66017881627044      1.64218466195554     -6.14164693429826
  H   -0.48247982156237     -0.45569887888337     -5.52479332541649
  H   0.32265407918011     -0.83397670632715     -3.24526964995494
  Ag  -2.02640600902628      0.24135081859006     -0.97149054115934
  C   -1.50718753198969     -1.95023783545617      1.33266293367818
  N   -1.76550051598688     -3.27271920049819      1.33433889339222
  C   -2.82958625666816     -3.52149066855459      2.19195190932302
  C   -3.21250782600682     -2.31854715741204      2.70950249304621
  N   -2.38345397600196     -1.35555936493827      2.15924105453680
  C   -2.46982031508378      0.06478236644339      2.41499303692179
  C   -1.75582499048251      0.54855511207348      3.52073293278936
  C   -1.86021918499204      1.91562239121554      3.81414431977408
  C   -2.65815379102005      2.73403228515373      3.02083014415348
  C   -3.31646329454161      2.23132099871022      1.90255395039218
  C   -3.22818203937312      0.87242569409622      1.51538897958091
  C   -3.83705301506959      0.40534889086243      0.23200451150934
  C   -4.63982838038305      1.49523499251175     -0.48730051259460
  H   -4.05626772542454      2.40041489346711     -0.70829825096934
  H   -5.01403115939629      1.11064246011317     -1.44504754314120
  H   -5.52449791427851      1.80849948750044      0.10397330536446
  C   -4.69264825029680     -0.86390273138915      0.27171389423262
  H   -4.15610261777045     -1.78158741052870      0.52450300711702
  H   -5.14258531000178     -1.03115029416873     -0.71613190510834
  H   -5.52837714754668     -0.75588398726544      0.99166400870140
  H   -0.70878777852179     -1.45882646334212      0.78006028002601
  H   -3.92017494910713      2.91085819496271      1.30618693256573
  H   -2.77392473717123      3.78952302639859      3.27649869747584
  H   -1.33354275638956      2.32607456216304      4.67562174596578
  C   -0.84545201169450     -0.33979989541958      4.35470068891661
  C   0.62271945360587     -0.06963880209548      3.98448373848821
  H   1.29512790890864     -0.73575509626529      4.54419768729405
  H   0.90103007808427      0.96926083216029      4.21571760291648
  H   0.79746603770061     -0.22727842575228      2.91138681901445
  C   -1.07950642939872     -0.18056802002218      5.86191180697056
  H   -2.12918918268888     -0.36698088597467      6.12834890758045
  H   -0.45192576681974     -0.89018919802435      6.41961129245144
  H   -0.82000344502253      0.82941144091180      6.20918587194435
  H   -1.05477917326540     -1.39169713835937      4.10607798188980
  H   -4.00361496299393     -2.05022325101672      3.39802476901056
  H   -3.20981756487132     -4.52404399410890      2.34242495738241
  C   -1.04410253190548     -4.28618496953438      0.59627179480253
  C   -0.12394383427258     -5.07906209743358      1.30679628343529
  C   0.53848111096843     -6.07727344450039      0.58242979246702
  C   0.28605315101291     -6.26605893422418     -0.77429864820067
  C   -0.62905329291732     -5.45633790329712     -1.44413404436446
  C   -1.32251195199517     -4.43984619283385     -0.77517364177709
  C   -2.35775766732291     -3.58984636668532     -1.49421193301386
  C   -2.04963509138839     -3.38401424139726     -2.98095461709545
  H   -1.01576147335166     -3.04979420567607     -3.14514493762419
  H   -2.71950317188774     -2.61730623404959     -3.39359398739103
  H   -2.20586637769004     -4.30377465101752     -3.56283609583703
  C   -3.76101366382383     -4.19822782790899     -1.32217897665545
  H   -4.05055775578691     -4.27943227842658     -0.26542339554611
  H   -4.51189307343854     -3.57593808954174     -1.82872493511746
  H   -3.79622170161821     -5.20591351861213     -1.76136317018090
  H   -2.36819056633104     -2.58551792123502     -1.03180329820579
  H   -0.81116032978923     -5.61623598998344     -2.50652355338956
  H   0.80983707258506     -7.05378424608589     -1.31786878697334
  H   1.25921004685536     -6.71763008750596      1.09013472395020
  C   0.17656845415450     -4.83766976375839      2.77841232093235
  C   0.50567006123326     -6.12226261939910      3.54602812928657
  H   -0.27115704860934     -6.88804745204084      3.41400370071166
  H   0.59120595457288     -5.90248079787211      4.61907528755780
  H   1.46619158979515     -6.55152281771413      3.22742323215528
  C   1.30692560865344     -3.80622414977548      2.93755813943196
  H   2.24719599864956     -4.19901258890304      2.52602259858399
  H   1.08978824944657     -2.86643658345761      2.41263735646899
  H   1.46767013722767     -3.57823865945138      4.00116873578520
  H   -0.72456684693302     -4.40695010649885      3.24273895571836
66
Name = IIb_2M_c1_1_pbe_def2-tzvp_d3bj_TOptFreq Energy(a.u.) = -1305.817655355978 ZPE = 0.55455403 OptHurray noimag
  Ag  -3.08091834858558     -0.90254731327040     -1.17097502197803
  C   -2.11385852582279     -1.99720852768177      1.38403325469222
  N   -2.23394220867831     -3.33740304385896      1.36188289213865
  C   -3.44804816526664     -3.67943698947207      1.94013944145310
  C   -4.04802935465273     -2.51393239914808      2.33263014092061
  N   -3.19837911760802     -1.47854118741503      1.98920696410585
  C   -3.35002671933544     -0.05978624495106      2.23950382275124
  C   -2.83994612425019      0.40583110441221      3.46377275174228
  C   -2.87602704355611      1.78694186660450      3.69383999966342
  C   -3.37946340484950      2.64733876506410      2.72624599884491
  C   -3.86993526722932      2.15297583331309      1.52005022065945
  C   -3.88410423883239      0.77740487435571      1.22075114952348
  C   -4.48430951301343      0.29802354318339     -0.07482061732999
  C   -4.84784457993186      1.43160740922491     -1.03715465621153
  H   -3.99903353857143      2.08545992922666     -1.27667866712805
  H   -5.23340649730276      1.02043077293082     -1.97887227863332
  H   -5.65541790255772      2.06141498113469     -0.61615821019592
  C   -5.73859936822955     -0.56342124197509      0.14818339125733
  H   -5.56319313838018     -1.47392659142644      0.72991216082087
  H   -6.18045203004298     -0.86636818361626     -0.81026759083992
  H   -6.49779232094423      0.03617958165897      0.68574906153003
  H   -1.23507928083179     -1.43843916775907      1.08640138479969
  H   -4.26760256658248      2.85705677011960      0.79309022170096
  H   -3.39853152188944      3.72234933894035      2.91126147850837
  H   -2.49892426682003      2.18563221618610      4.63577141601773
  C   -2.22453593020685     -0.51708496047393      4.50448786155962
  C   -0.69508270999135     -0.35863288529744      4.52552056819170
  H   -0.24534025670894     -1.05062739599888      5.25169866410657
  H   -0.41066724430812      0.66405513701374      4.81079870164221
  H   -0.25181340364470     -0.56219774879328      3.53961266396547
  C   -2.82328809166431     -0.29423075939009      5.90029656025413
  H   -3.91696641491706     -0.39838680561862      5.89049411520707
  H   -2.41364756937792     -1.02822050742307      6.60827454900582
  H   -2.58345025974330      0.70531694510876      6.28833633040707
  H   -2.44448962682076     -1.55970543891664      4.22641687547565
  H   -4.98831632891283     -2.33121266445195      2.83775652218362
  H   -3.76112621217060     -4.71235848454008      2.02889393929364
  C   -1.22830637977464     -4.25197764643651      0.86229209858591
  C   -0.23762595410726     -4.69240208130356      1.75889827440875
  C   0.72448740857138     -5.57403402212662      1.24964274114488
  C   0.69580304451257     -5.98304204181668     -0.08055877649736
  C   -0.30273342943088     -5.52614253346819     -0.93850581205369
  C   -1.29576175738626     -4.65064847745120     -0.48616026705159
  C   -2.37056393422612     -4.14337980418187     -1.43248479266702
  C   -1.81975348014428     -3.02045930643140     -2.32928653862480
  H   -1.36855058885898     -2.19697439540379     -1.72676167230299
  H   -2.60721037708553     -2.62999461716869     -2.99756675901551
  H   -0.99968596118829     -3.36814332882369     -2.97596256010078
  C   -2.99150060014749     -5.25709816110624     -2.28391220455175
  H   -3.36958315582194     -6.07414484276362     -1.65513517959037
  H   -3.83111285094160     -4.85925471537646     -2.87060336511455
  H   -2.26804860368563     -5.68274670341114     -2.99311520345891
  H   -3.18272184054693     -3.70698038634603     -0.82719507259130
  H   -0.31462207530839     -5.86026905386634     -1.97635872678386
  H   1.45780184919543     -6.66872189850327     -0.45307650350476
  H   1.50836402458355     -5.94720604891123      1.90975867482479
  C   -0.20329461200590     -4.28018512581576      3.22037015274702
  C   -0.60616914121942     -5.46012110858534      4.12073636219387
  H   -1.60472181985551     -5.84194064710705      3.86473206956948
  H   -0.61648761936570     -5.15100059945639      5.17533507145876
  H   0.10562427861284     -6.29177548041411      4.01908870431244
  C   1.16517538428139     -3.71524917711916      3.62496654310579
  H   1.95390979496046     -4.47690784885138      3.55220641665452
  H   1.45812487222268     -2.86635346258650      2.99137761082375
  H   1.13769783397638     -3.37030726195032      4.66784790817388
  H   -0.94439676358328     -3.48046695021586      3.37600413279874
111
Name = IIb_3_c1_1_pbe_def2-tzvp_d3bj_TOptFreq Energy(a.u.) = -2542.909410818696 ZPE = 0.88858467 OptHurray noimag
  Pd  2.18407056108333      2.22885288855395     -1.44619240056700
  C   2.53343985399346      0.26186716495338     -1.23931079198398
  C   1.66657682162567     -0.81592556744275     -1.07929505413577
  C   2.14418959596664     -2.12967015781239     -0.88330568428539
  C   3.49892488433208     -2.40231381992273     -0.80654723016888
  C   4.42665309852113     -1.34333902876801     -0.91002172210546
  C   3.92599759825516     -0.02637040516442     -1.11886255651959
  C   4.85671748891479      1.04788991484285     -1.22817342048133
  N   4.32244989190467      2.29179990940319     -1.40650311928906
  C   5.14554902167823      3.32240344968733     -1.61262813984620
  C   6.54200089423801      3.19062998739764     -1.59448134382804
  C   7.10084476955243      1.94578419362133     -1.35708709104964
  C   6.25879630052813      0.82981790886759     -1.17508303497409
  C   6.72799548991697     -0.50593308333181     -0.95880082013761
  C   5.84534362350223     -1.54253108331636     -0.82923431705973
  H   6.21586600959052     -2.55812657936358     -0.67306981520151
  H   7.80419298693115     -0.68086104443433     -0.90960503890971
  H   8.18455166093821      1.81608102058985     -1.32708143126436
  H   7.16415045329055      4.06802222613208     -1.76780373558398
  H   4.68003644132899      4.28830463844009     -1.80836589229383
  H   3.85987743215856     -3.42376870604399     -0.67040655917586
  H   1.42071860241306     -2.94117065448294     -0.79135919004365
  H   0.58601152902935     -0.67102249422245     -1.09077180140740
  C   0.23690352740703      2.19138776529171     -2.05884285580029
  C   -0.49479379419776      1.16047499828202     -2.65830471737224
  C   -1.71446576640924      1.40543837817542     -3.32311029147159
  C   -2.24073841886170      2.68236257255378     -3.41251074429059
  C   -1.52463441126095      3.77459324781956     -2.87550843012924
  C   -0.27828909081182      3.51768942310839     -2.24053487912121
  C   0.49245316433928      4.62346226296805     -1.77307056126884
  N   1.73562869563219      4.33601367884767     -1.28763145769204
  C   2.45398417725950      5.31997290716605     -0.74232468207218
  C   2.00912359480976      6.64978659658632     -0.69842799652317
  C   0.78362504965225      6.97054992849066     -1.25862068932251
  C   -0.01315719261117      5.95022818630628     -1.81651066578532
  C   -1.29173705020227      6.16932714880344     -2.42242211035701
  C   -2.00282969479762      5.12546988052697     -2.94634537291562
  H   -2.96655241316227      5.30689936532057     -3.42676664865187
  H   -1.68039530715177      7.18802848035916     -2.47072090581120
  H   0.42436091336861      8.00150481826191     -1.26581014114249
  H   2.63985028718134      7.41069944822120     -0.23990259438645
  H   3.41780029606250      5.04152576725256     -0.31490938356993
  H   -3.19773932560489      2.85833096203614     -3.90693304176797
  H   -2.25185271673019      0.56602463039953     -3.76844576675846
  H   -0.12566445821500      0.13684471834904     -2.63009365653318
  Ag  0.04269126777054      1.83842569799013      0.26759747855012
  C   1.60970351656962     -1.18959389416477      3.51881009736004
  C   0.49365618273718     -1.92435978000040      2.77133742851537
  C   0.56371865386727     -3.10223539722225      2.04422607934451
  C   -0.58723267862875     -3.53222379555478      1.37374393908278
  C   -1.76200634825586     -2.77798740527760      1.40300369029209
  C   -1.87144183277832     -1.58127353294008      2.13216218178776
  C   -0.72083631034796     -1.22190692470542      2.83539938771591
  N   -0.49495748045401     -0.09225067734789      3.67996410192632
  C   0.80789726795922     -0.02444222320235      4.02822555288851
  N   0.98024667325531      1.08039096512965      4.77329087253110
  C   -0.25059859941375      1.71808496611907      4.89787953022407
  C   -1.17616675659701      0.98772199557745      4.20452330243420
  H   -2.23036071996796      1.16245341442912      4.04893817667648
  H   -0.34662201878303      2.64385465595569      5.45003094552315
  C   2.23252466357251      1.56904551230273      5.30898698468782
  C   3.02300905401893      2.39151014207497      4.48259325492220
  C   4.22580167489176      2.85748887521664      5.02707500265911
  C   4.60741290131286      2.52222849449722      6.32436093295838
  C   3.79335930989071      1.71399341227237      7.11421771236134
  C   2.57916472682535      1.21577186793492      6.62580995301557
  C   1.66639670101031      0.38700994896738      7.51403345903087
  C   0.88675616323806      1.30568602548394      8.47085900896959
  H   0.29478753359384      2.05373123725520      7.92506603922370
  H   0.20076962615096      0.71719863941784      9.09652629424793
  H   1.57655942374370      1.84533355773948      9.13579688853204
  C   2.41834153385010     -0.69717438089433      8.29647843061888
  H   3.10194202310001     -0.26200483955338      9.03886413764990
  H   1.70422763938790     -1.32816957759950      8.84362141596631
  H   3.00778146392982     -1.34406244128169      7.63254691985070
  H   0.93057528387917     -0.12066684347733      6.87064545743013
  H   4.10460215513501      1.46446168184588      8.12896284076207
  H   5.54974913735910      2.89744105923931      6.72620150045140
  H   4.87282892186848      3.49267403877078      4.42166980571414
  C   2.58677737304358      2.79658986184648      3.08699739896299
  C   3.73667712840817      2.79788499903348      2.07465518683871
  H   4.30943748751805      1.86064683987419      2.09758291954071
  H   4.43566155756748      3.63021643083331      2.24540051752779
  H   3.32048095092257      2.90593344178983      1.06283317716035
  C   1.89148953703071      4.16773544457801      3.10631151607062
  H   2.59138290289996      4.95748803826396      3.41828207166536
  H   1.51565821000215      4.40527898515904      2.10059159879018
  H   1.03343816805676      4.18252211867341      3.79235594667795
  H   1.83830749407657      2.07457580244866      2.72335490301617
  H   -0.63784389897336      1.79368207612624      1.75611942392606
  C   -3.12770568621924     -0.73367845542389      2.14513318832069
  C   -3.98229147962361     -1.04591912894619      3.38613923866196
  H   -4.35747914497155     -2.07873653089224      3.34137286301414
  H   -3.41232299103324     -0.94719065000768      4.32187805204362
  H   -4.84974262645383     -0.37242929759112      3.43971951695251
  C   -3.95454449072720     -0.86332339754598      0.86307477330214
  H   -4.40728590177882     -1.86052876177562      0.76414335699441
  H   -4.77561024307788     -0.13372106923782      0.87708553527278
  H   -3.34071344522522     -0.66751183150729     -0.02716045734809
  H   -2.79208766570317      0.31654566282022      2.19019205540435
  H   -2.62239881362254     -3.12298616564483      0.83003340335112
  H   -0.56210484439565     -4.45878315782869      0.79868810547956
  H   1.49247612415170     -3.67012467261080      1.97852725240448
  C   2.72771336108691     -0.75277099074918      2.55093070112928
  H   3.20744846525246     -1.64493755357231      2.12813989386649
  H   2.32747737353020     -0.15911586519635      1.71890626204698
  H   3.48816800109544     -0.16844980546102      3.08493520757853
  C   2.18865359539586     -2.02984040344840      4.67392811111889
  H   2.96455750097368     -1.46657984176594      5.20937442367747
  H   2.64852774308833     -2.93839540530819      4.26345451285706
  H   1.40826196462334     -2.33052903724223      5.38530298484424
66
Name = IIb_3M_c1_1_pbe_def2-tzvp_d3bj_TOptFreq Energy(a.u.) = -1305.830592326077 ZPE = 0.55148461 OptHurray noimag
  Ag  -4.93166310341736     -0.57175292008621      1.48469365696366
  C   -0.40069379772321      0.59072545099094      1.46989978047178
  C   -1.83211657469365      0.97981304385191      1.09560159224585
  C   -2.75784170983502      1.67837023027402      1.85203028651336
  C   -4.05186217773196      1.84843859848402      1.32769909483845
  C   -4.39730287384008      1.31642574767366      0.07044221710241
  C   -3.47429954292709      0.58457544434259     -0.72091031164815
  C   -2.20121923657036      0.46156088636959     -0.16148804882316
  N   -1.06050516119715     -0.24091228300820     -0.66235281749097
  C   -0.04821779011308     -0.18932416372915      0.23490943169411
  N   0.99162040452339     -0.87034885523906     -0.27186090858296
  C   0.62451032668220     -1.35998409183135     -1.52188485918232
  C   -0.66206566304723     -0.96629176081796     -1.77247315155595
  H   -1.29351204554996     -1.13963777862332     -2.63232454444671
  H   1.31387338353277     -1.94450096930383     -2.11814319535268
  C   2.27600945925290     -1.07937925569402      0.36970347497410
  C   2.42632288249608     -2.21427600638518      1.18936852527419
  C   3.67807159372155     -2.38981169569468      1.79155843114164
  C   4.71381557550833     -1.48350769256209      1.57676546454256
  C   4.52826364844644     -0.37900353585733      0.74875040883221
  C   3.30003971903497     -0.14711104920709      0.11777002803895
  C   3.12392314728555      1.02200287077088     -0.83666089789142
  C   3.68196301278093      0.65824901488457     -2.22453199063414
  H   3.20158853724784     -0.23943781285740     -2.63870959394987
  H   3.52607315617520      1.48611967265036     -2.93028576212863
  H   4.76159241299553      0.45969068043071     -2.16439719530044
  C   3.76411470802288      2.31800107907994     -0.32329528012511
  H   4.86039059584271      2.24760773859176     -0.30260266735429
  H   3.50705831705049      3.15191250560894     -0.99077133904284
  H   3.42371394432594      2.57176060122839      0.68997458683530
  H   2.04479324310435      1.21346409411502     -0.95279999653799
  H   5.35194049664703      0.31655469277404      0.58781729779228
  H   5.67956887413849     -1.64221964324631      2.05829741718889
  H   3.84239320655550     -3.25224323863630      2.43736770846597
  C   1.32235224363326     -3.24232372711919      1.37291015047740
  C   1.21783517366286     -3.76302991177438      2.81164960705871
  H   1.14515626895903     -2.94445018159252      3.54056721172555
  H   2.08452456628279     -4.38135590394828      3.08378025490337
  H   0.32499017917743     -4.39433494557161      2.91631471112223
  C   1.51922564846347     -4.40980021646938      0.38925159917864
  H   2.46855626637496     -4.92747797373492      0.58887764437555
  H   0.70471823944560     -5.14026834600138      0.49315934189770
  H   1.53973278232627     -4.06869903297523     -0.65543678887832
  H   0.36057134965618     -2.76337045124371      1.12800892897872
  H   -5.30275161801788     -2.00861525661632      2.13671694872369
  C   -3.84381257275476      0.02233717203180     -2.07863414705853
  C   -3.30989870363685      0.94110342069534     -3.19482121403957
  H   -3.81339730957938      1.91760047212913     -3.15583233401708
  H   -2.22871571041498      1.12463172092718     -3.11179440564168
  H   -3.50863941775636      0.49801637346650     -4.18039723201399
  C   -5.34422468172974     -0.22812336794403     -2.24940316651806
  H   -5.91246400250262      0.71209726214754     -2.29219058739698
  H   -5.52414430761290     -0.75649287169960     -3.19483779665268
  H   -5.74626123203566     -0.84407454654862     -1.43164103556640
  H   -3.34830124456407     -0.95995086557033     -2.16271563985996
  H   -5.38936263091358      1.51833823610073     -0.33384921859931
  H   -4.79000622364429      2.42731301503073      1.88341451647518
  H   -2.50482271310483      2.07917234622378      2.83381614054654
  C   -0.38067479831980     -0.29523076432248      2.73346903272760
  H   -0.74458480798427      0.28911640175943      3.58835675529196
  H   -1.02973684535857     -1.17281331600117      2.61837091917949
  H   0.64331420678264     -0.62472861825257      2.95153264253820
  C   0.50649900905837      1.82368826161867      1.65332561152086
  H   1.53590932436132      1.51204032134589      1.87235663786835
  H   0.14085440711588      2.41806553855624      2.50078422354555
  H   0.50754865390554      2.46194350601105      0.76017281523908
64
Name = IIb_3M-D_c1_1_pbe_def2-tzvp_d3bj_TOptFreq Energy(a.u.) = -1158.236658539952 ZPE = 0.54566453 OptHurray noimag
  C   -0.42710389908731      0.56153085726682      1.51395727745111
  C   -1.86359906561087      0.94779473250483      1.15214543571717
  C   -2.76994486964950      1.69774811309294      1.88698200424073
  C   -4.04170562232204      1.90965614763745      1.34382692072327
  C   -4.39245395861197      1.38024964885151      0.10008327991392
  C   -3.50216025088409      0.61833315455934     -0.67621983858895
  C   -2.24249708529422      0.43528230038742     -0.09988648567353
  N   -1.10828041326648     -0.28402481486425     -0.60403674890422
  C   -0.08776931448481     -0.22870891169411      0.28179635897262
  N   0.94825219602330     -0.91353314427679     -0.23233924711134
  C   0.56784063680800     -1.41036871482970     -1.47483423936399
  C   -0.72176623323605     -1.01617867756985     -1.71296229249927
  H   -1.36258932298563     -1.19298104762469     -2.56517652797881
  H   1.25064290211794     -1.99723569288807     -2.07621945939627
  C   2.24602429607153     -1.09994574644034      0.38759610252603
  C   2.42706915470381     -2.22066926776363      1.22027504534182
  C   3.69104019064045     -2.37220523971255      1.80299292998163
  C   4.71105224181320     -1.45579539768824      1.55775562310000
  C   4.49640056008140     -0.36618787167595      0.71716033566583
  C   3.25441865070632     -0.15919664811385      0.10458227272954
  C   3.04727442448481      0.99326034660249     -0.86361711212207
  C   3.58654482367280      0.61583071859492     -2.25548106349078
  H   3.10943372973370     -0.29267014602159     -2.64902866800541
  H   3.40921345996216      1.43196727188764     -2.96982369382393
  H   4.66931779012616      0.43062331540209     -2.21054325387954
  C   3.68044482649314      2.30461495360791     -0.38157598585449
  H   4.77779683095467      2.24827735094818     -0.38076410936060
  H   3.40004519556059      3.12471235402455     -1.05675145043243
  H   3.35562572327003      2.57007269230012      0.63378293880576
  H   1.96417196453510      1.16952605536874     -0.96360214831695
  H   5.30792821424515      0.33746587177926      0.53153368606831
  H   5.68697554952834     -1.59496579559288      2.02462423537802
  H   3.87835401648878     -3.22336725979562      2.45749240935834
  C   1.34019926035610     -3.26058541206976      1.43500022454382
  C   1.26612151176744     -3.76432992205943      2.88165556279961
  H   1.18794894851638     -2.93740585405082      3.60055184542618
  H   2.14838659136799     -4.36212869083663      3.14953424065102
  H   0.38763603188906     -4.41203442672261      3.00732737227692
  C   1.53665075365785     -4.43720141251006      0.46237925375779
  H   2.49589916118824     -4.93994708387702      0.65270886372079
  H   0.73396268691113     -5.17754701400862      0.58760791286930
  H   1.53585089876467     -4.10751653023779     -0.58606327604062
  H   0.36917100079326     -2.79588748610763      1.19964512269773
  C   -3.86635311004919      0.07519671086368     -2.04538206380482
  C   -3.25961239969894      0.96427719261891     -3.14771443920434
  H   -3.71392386664361      1.96485847264516     -3.11597098585822
  H   -2.17320151275289      1.09443758686957     -3.03663718112606
  H   -3.45422870096461      0.53487295690909     -4.14059139290184
  C   -5.37320829382300     -0.09027130449797     -2.25962723677526
  H   -5.88433504130322      0.88197781350330     -2.30315304517437
  H   -5.55763905741166     -0.59506171415479     -3.21730459362155
  H   -5.83577993940326     -0.68976716890745     -1.46380940903324
  H   -3.42336496180869     -0.93342849071899     -2.12472142274462
  H   -5.39688208058829      1.56042139990680     -0.28100911086428
  H   -4.77515101616579      2.49332747387751      1.90072182155420
  H   -2.50521713427098      2.10925716147766      2.86187209748078
  C   -0.37189412560264     -0.30387738238093      2.78896528986064
  H   -0.74042158712153      0.28520649364846      3.63874666542431
  H   -0.99901858721016     -1.19971631241934      2.69503532270709
  H   0.66113264890346     -0.60777780739296      3.00283127663380
  C   0.47621781253649      1.80228572301876      1.66523250051214
  H   1.51160355688117      1.50169403029609      1.87203104294129
  H   0.11909746842618      2.40684324788237      2.50917546977947
  H   0.45684451227057      2.42797114617138      0.76346622734073
66
Name = IIb_4M_c1_1_pbe_def2-svp_d3bj_TOpt_pbe_def2-tzvp_d3bj_TOptFreq Energy(a.u.) = -1305.813802240817 ZPE = 0.55400183 OptHurray noimag
  Ag  1.76865111446539      0.49178599777206      0.32824861349568
  C   1.29187945933648     -0.72721484015102      3.08122232651483
  C   0.31323938238696     -0.61346299218239      1.89213994691367
  C   -0.13767794707949     -1.63994775224635      1.02920209111358
  C   -1.33335911740141     -1.45942441375340      0.34954423264948
  C   -2.09279990163926     -0.28514479793743      0.51753044602983
  C   -1.73214671596157      0.74256023485113      1.39028187807759
  C   -0.53391118367286      0.53523775654087      2.11059612348472
  N   0.05784057696689      1.29680948326955      3.08647950267072
  C   1.39937586836962      0.80171471028668      3.31630865681941
  N   1.80123898883213      1.47942935516902      4.50328950676938
  C   0.89652553544925      2.49362895400819      4.74734592555622
  C   -0.16916980519495      2.40091420849376      3.89180876509778
  H   -1.07204623229294      2.99416294214289      3.85077473066146
  H   1.07615575659294      3.22290518503551      5.52967481015997
  C   3.11111578364247      1.34776102398333      5.09056753453739
  C   4.22159949057738      1.89030601622763      4.41016651621042
  C   5.48974271912492      1.66704682103591      4.95953730739954
  C   5.64498608010273      0.96590986876264      6.15175918218728
  C   4.52665126536685      0.49757525081280      6.83618393620702
  C   3.23516774670911      0.67788347314408      6.32632514417227
  C   2.03130649785703      0.23496943824727      7.13970533319506
  C   1.77017636251212      1.23993379507505      8.27572535964873
  H   1.61255778411730      2.25765010427003      7.89107194598368
  H   0.88047535645470      0.94915601768001      8.85224408582385
  H   2.62602799128705      1.27562361836701      8.96517303370544
  C   2.17725065815622     -1.18526888898325      7.70146297477107
  H   2.96343789570975     -1.23852413807202      8.46746534312004
  H   1.23877448564763     -1.50285608398644      8.17689281418659
  H   2.42987179245590     -1.91475946274459      6.91844415804692
  H   1.15196438688538      0.24982206998118      6.47924184908004
  H   4.65600734843904     -0.01749458143767      7.78855964234914
  H   6.64237406441835      0.80336642096923      6.56236517692525
  H   6.36878297322184      2.06798406668402      4.45254067416252
  C   4.08911049586434      2.77036394612657      3.17686107746724
  C   4.90156256356117      2.23988353767912      1.98823076617887
  H   4.61659344154928      1.20910833489815      1.72764468725856
  H   5.97850191231247      2.23724166993999      2.20841498380647
  H   4.74762099859980      2.87439338561136      1.10369098394695
  C   4.48663355858062      4.21762082706117      3.51401611634434
  H   5.54497363779205      4.28227316712783      3.80368783034525
  H   4.33456490538014      4.86927661470917      2.64179599120139
  H   3.88736240615926      4.61154200720310      4.34684945912027
  H   3.03146023359362      2.80010612710567      2.87563848775098
  H   2.02659762500626      1.14890574384581      2.37746286089467
  C   -2.59486208487079      1.96717729145836      1.62138059302189
  C   -3.48437682415902      1.75915301088264      2.86269243547639
  H   -4.21020136249599      0.95465368648643      2.67612599642746
  H   -2.90508375847611      1.47820013068647      3.75418259769595
  H   -4.04535257379168      2.67590919959686      3.09266618419127
  C   -3.44419223925985      2.35553099654602      0.40831555437658
  H   -4.22801847171092      1.61156552176516      0.20700961459390
  H   -3.94997763874561      3.31150545035460      0.59909722622162
  H   -2.83299944642433      2.46807652201041     -0.49773994155663
  H   -1.91134830411345      2.81042222285226      1.82184341280388
  H   -3.01092112360229     -0.17764344733105     -0.06018590901015
  H   -1.68843035421143     -2.22856754387888     -0.33654224406202
  H   0.44385767091280     -2.55599411805454      0.91607464542812
  C   2.62468317562398     -1.40472863789142      2.80123868107733
  H   2.47263641029844     -2.42995850772606      2.43834470392806
  H   3.20456670061287     -0.85950736716509      2.03728952944666
  H   3.23125225337869     -1.45852011253547      3.71566342039358
  C   0.55582066431724     -1.43698278832617      4.23212187691198
  H   1.19042662279603     -1.48204115333442      5.12440928629521
  H   0.31466518667639     -2.46563264404637      3.93391138484390
  H   -0.38336569499735     -0.92969333097329      4.49004407745220
65
Name = IIb_4M-D_c0_1_pbe_def2-svp_d3bj_TOpt_pbe_def2-tzvp_d3bj_TOptFreq Energy(a.u.) = -1158.997363468929 ZPE = 0.55343741 OptHurray noimag
  C   0.89305992498508     -1.04832760342798      3.49420348173332
  C   -0.12848064512604     -0.92368855469451      2.37202121556288
  C   -0.76206515892515     -1.92322466540339      1.64607167305403
  C   -1.76299097819082     -1.56451655510811      0.73313503123521
  C   -2.11632609728881     -0.22441748500655      0.56603916120343
  C   -1.48740940886089      0.80969222327193      1.27915488102435
  C   -0.49174077833998      0.42214939560129      2.18647398104765
  N   0.31532771891487      1.26821806051501      2.97783871538049
  C   1.40995046117336      0.43542685485348      3.55360491052203
  N   1.67680485729388      1.04325998138690      4.86397683237776
  C   0.67744698036938      2.02473544016645      5.07822563133127
  C   -0.14464546463475      2.11822583508415      4.01784289302235
  H   -1.02104885758312      2.74140977890629      3.88565969323955
  H   0.65746257919162      2.58582230766612      6.00694319329345
  C   3.03736818882751      1.32238445522907      5.24375866163977
  C   3.84426742305516      2.19361968993937      4.47251198464434
  C   5.17852024240065      2.37824680962579      4.85537910201268
  C   5.70335998308522      1.75046258270435      5.98184470729978
  C   4.88591981488155      0.93511041193101      6.75815708273443
  C   3.54848239342025      0.70940362476176      6.40926231060764
  C   2.68106577130702     -0.15928080960446      7.30097328838333
  C   2.54741603874021      0.44353853444357      8.70727203346560
  H   2.15306470673752      1.46888614650208      8.66403194455371
  H   1.86443306830757     -0.16151533759530      9.32201667720435
  H   3.51882436084794      0.48046236774006      9.22322816512144
  C   3.20126963327763     -1.60170841452417      7.36648331407294
  H   4.20310942387449     -1.64456338782972      7.81967816100706
  H   2.53148111820479     -2.22866048904925      7.97393711316631
  H   3.27071986021150     -2.04737974514687      6.36370436694000
  H   1.68097496588160     -0.17477377482162      6.84677338064113
  H   5.29101419909341      0.46130628547651      7.65477976839224
  H   6.74615765608777      1.90964173558410      6.26220825095951
  H   5.81513044981088      3.04062235603344      4.26482801283329
  C   3.31426166138880      2.96521283115599      3.27337754526741
  C   4.06715384899898      2.60657606231754      1.98349439314053
  H   4.02135284686713      1.52734673492724      1.77676159656407
  H   5.12883567071126      2.88795310806800      2.04848169449002
  H   3.63078612962445      3.13711433124269      1.12455762384533
  C   3.36716609127964      4.47916251201027      3.53311263907831
  H   4.40228283466649      4.82832177280431      3.66394693047598
  H   2.93117941194818      5.02719044083590      2.68459968422651
  H   2.80376050638533      4.74418602899467      4.43870889948293
  H   2.25807108604582      2.70941487578307      3.12580049668215
  H   2.31167841458351      0.49514606286774      2.91753975283435
  C   -1.86114703758334      2.26658181819518      1.08584467080099
  C   -3.16345640959327      2.60548820205664      1.83030393171201
  H   -4.00648914387809      2.03935223484902      1.40603050232776
  H   -3.09932963184737      2.34620397130036      2.89690338067522
  H   -3.39745818308190      3.67760802223028      1.74678867129009
  C   -1.96356382005823      2.65926971169159     -0.39340594941056
  H   -2.79143721324609      2.13658505522876     -0.89470835082884
  H   -2.15071101567756      3.73890652291868     -0.48993225698721
  H   -1.03688440890602      2.42046946067104     -0.93352240733267
  H   -1.04715749713115      2.86536872626738      1.52708326181245
  H   -2.89495998749154      0.03016805187928     -0.15565593556432
  H   -2.26607507953073     -2.33361027706532      0.14527471709425
  H   -0.49282810466803     -2.97244479823744      1.78704214762534
  C   2.03945376079631     -2.01220080102638      3.19220375317252
  H   1.67740047920943     -3.04740504841238      3.11083748300679
  H   2.54182560280650     -1.75286009824505      2.24895199836613
  H   2.78659923624098     -1.98286859924583      4.00006400077827
  C   0.15670348737037     -1.47129092429811      4.77712757964767
  H   0.85863740815048     -1.62339886492686      5.60680808717021
  H   -0.37726886094857     -2.41584502876061      4.59939649243640
  H   -0.58084060246361     -0.71521860228884      5.07845817641139
111
Name = IIc_1_c1_6_pbe_def2-tzvp_d3bj_TOptFreq Energy(a.u.) = -2542.866694839789 ZPE = 0.89014236 OptHurray noimag
  Pd  1.32002086530954      1.23270980742157     -1.59770124581596
  C   2.58307835577771     -0.31787506168277     -1.45281988132394
  C   2.51316762541232     -1.58474702448465     -2.02782137564254
  C   3.51977100875392     -2.54726677839570     -1.80201203318282
  C   4.60163241927573     -2.27633122857981     -0.98358038770391
  C   4.69447958986363     -1.02653639779272     -0.33319564254226
  C   3.66891137863209     -0.06678828495589     -0.56510730592223
  C   3.73411343887281      1.18836582030255      0.11462948381910
  N   2.70167964743193      2.05447864984975     -0.09804346450790
  C   2.74990431572205      3.26465078035189      0.45901125516322
  C   3.80086338780574      3.67434462914971      1.29378269058121
  C   4.83315053341560      2.79042241805026      1.55964355809689
  C   4.82504938139151      1.51161550789120      0.96528539780569
  C   5.84913501152634      0.53005288239655      1.16234236124837
  C   5.77842373595810     -0.68715050268896      0.54334829881851
  H   6.56458361266724     -1.42808302116273      0.70418211884628
  H   6.68851532594860      0.77439382833152      1.81580275844655
  H   5.65751805331845      3.07520533215163      2.21648125314795
  H   3.78589489720782      4.67506240267932      1.72424576660451
  H   1.92077320421184      3.93858234556770      0.23735087621325
  H   5.38189981690907     -3.02302599043114     -0.82478877470576
  H   3.43648784725714     -3.52298596122651     -2.28197231775291
  H   1.67626592695145     -1.84582872872104     -2.67678490853161
  C   0.66994034029795      0.91514746607795     -3.45947213272418
  C   1.27272083460518      0.16668461534800     -4.46622851297602
  C   0.91642801605843      0.34375223337317     -5.82055244874959
  C   -0.06320190208735      1.24681904494097     -6.19922869868642
  C   -0.68768451245945      2.04935566493608     -5.21998368111463
  C   -0.28533573423219      1.89202289355066     -3.86307017908063
  C   -0.78237171324333      2.81176006254176     -2.89330474914618
  N   -0.22606775873798      2.73332911852010     -1.65013245740889
  C   -0.67731982105647      3.54273261686510     -0.69004149251242
  C   -1.67923844305105      4.49834611065489     -0.91577910095853
  C   -2.20428613222307      4.63726636560869     -2.19077594349519
  C   -1.75525118560933      3.79131674231353     -3.22432703921795
  C   -2.19810842437475      3.87068555221583     -4.58375654387047
  C   -1.67112904915381      3.04491139641741     -5.53825316297579
  H   -1.98766029770027      3.14200204126951     -6.57913352898664
  H   -2.94299786348607      4.62328072175761     -4.84885289622892
  H   -2.95972307882548      5.39648207898700     -2.40344089673597
  H   -2.01129195284474      5.13112921016819     -0.09334759139041
  H   -0.22428201248155      3.43225113008373      0.29673854716361
  H   -0.34263895151322      1.36083716472837     -7.24818004519312
  H   1.42244591014078     -0.25441485194767     -6.58095114913789
  H   2.05640296805634     -0.55055776683937     -4.23070662192526
  Ag  -0.02096989100340     -0.74671218025133     -0.10730586644077
  C   0.10828477593292     -2.24193626657313      2.78047994255129
  C   -0.21437532501444     -2.47150690911162      1.33161623662440
  C   0.57886591214724     -3.46406561259402      0.59240226951367
  C   1.78331652290385     -3.98389942411796      1.09617706223439
  C   2.45046401216427     -5.00196837102297      0.42249542691733
  C   1.95654092085697     -5.49491495760494     -0.78299177533394
  C   0.78429972302575     -4.97854197699195     -1.36013270036254
  C   0.11140480100512     -3.98217341953235     -0.64460153036356
  N   -1.09693973126393     -3.41152485869645     -1.15028659534107
  C   -1.26015419006872     -2.06340170093675     -1.31106596047513
  N   -2.56675096632761     -1.93429293774034     -1.68516496577054
  C   -3.20392168701218     -3.17046494334222     -1.73323926494350
  C   -2.27681010200040     -4.10573980155592     -1.39497698675445
  H   -2.35216290731729     -5.18076422577375     -1.28947097474697
  H   -4.24999699235194     -3.26975665281654     -1.99582481501433
  C   -3.19531144022683     -0.69746665294470     -2.08619008396284
  C   -3.47507832963781     -0.51704607058187     -3.45796119222131
  C   -4.04896015615619      0.70283682444851     -3.83245474269850
  C   -4.34927781536396      1.67908279008308     -2.88605123694796
  C   -4.10702947966955      1.44951065260594     -1.53609442871548
  C   -3.53358990389363      0.24830679007399     -1.10042386559753
  C   -3.40178423639241     -0.05080057105368      0.38397779520736
  C   -3.12076319286024      1.18914395473092      1.23667548333597
  H   -2.25546109598911      1.74674732914904      0.85410661536282
  H   -2.90668637684091      0.89038444177347      2.27241334818417
  H   -3.98358139958655      1.86968768487426      1.26910255602897
  C   -4.65842761261867     -0.78515125532544      0.88226234180272
  H   -5.54935195771451     -0.15289793681464      0.75408740899156
  H   -4.82868176472609     -1.72019589770869      0.33042008201330
  H   -4.56537345615640     -1.03098923035513      1.95017354376258
  H   -2.54453791447658     -0.72860645463480      0.51783006878633
  H   -4.37659792269288      2.21016314858268     -0.80404020984892
  H   -4.79313779256821      2.62276487741897     -3.20576535062685
  H   -4.26927636180489      0.89163265323109     -4.88184441304746
  C   -3.19535700707165     -1.60657280238734     -4.48650385695542
  C   -3.99473987434241     -1.44262268663290     -5.78228394393274
  H   -5.07174631765494     -1.33332849235784     -5.59302435177907
  H   -3.65673748905381     -0.57091234975633     -6.36192759353057
  H   -3.84897973162902     -2.32751908155733     -6.41688659989703
  C   -1.69894413521979     -1.72988502335760     -4.80556513283134
  H   -1.52267164185321     -2.58753800424696     -5.47145102071534
  H   -1.34609985090063     -0.82628612460441     -5.31676641905314
  H   -1.08254928046022     -1.85772953355567     -3.90668916176698
  H   -3.51433250878766     -2.56237363877154     -4.04134576429046
  H   -0.59180872896932     -1.53611194190637      3.24106286533117
  C   0.32275043058054     -5.47609039838037     -2.71958441390162
  C   -0.08287677870573     -6.95630239555742     -2.66530739196513
  H   -0.86571373277233     -7.13721818401362     -1.91455955458760
  H   -0.46165535194382     -7.28658773898560     -3.64271117754891
  H   0.77522609091410     -7.59336838773108     -2.40626590472624
  C   1.39512015571888     -5.23433559975138     -3.79282093178660
  H   1.02563928591426     -5.55887824918900     -4.77582949827934
  H   2.31454287005712     -5.79934940547518     -3.58125343081698
  H   1.65640670926428     -4.16922201815451     -3.86339235322899
  H   -0.56107566686899     -4.89388113707084     -3.01826087827414
  H   2.50328894497305     -6.28182227007972     -1.30501344387030
  H   3.37133511637698     -5.41206831299793      0.83886205975219
  H   2.18366666723834     -3.60641032919327      2.03620395649617
  C   0.59654616104226      0.44354638549191      1.49982737147986
  H   0.58029864943796      1.48169162711938      1.15836299682294
  H   1.60669283731086      0.15402543268802      1.80686651526360
  H   -0.12478101130091      0.29273257459547      2.30751357488705
  H   -1.29170611900579     -2.58596363801603      1.16755337803097
  H   1.12692502236632     -1.87253210586827      2.95354724688905
  H   0.00841957434540     -3.19984821377970      3.32134636087482
66
Name = TS_IM-IIc_1M_1_pbe_def2-tzvp_d3bj_TOpttsFreq Energy(a.u.) = -1305.774706404009 ZPE = 0.55139859 OptHurray imag
  Ag  0.05245342372020     -0.52527061022112     -1.97441899019198
  C   -1.51463585607802     -3.81515691877796     -1.56909802820055
  C   -1.24904536153647     -2.37620995771653     -1.21257108809492
  C   -2.38889490388052     -1.53185811649881     -0.77997339115647
  C   -3.66828662959684     -1.79766169127232     -1.29199236230240
  C   -4.77294521880537     -1.04584405481639     -0.90481953340304
  C   -4.61158109803408      0.01490960049222     -0.02236805828291
  C   -3.35441530674135      0.34545622917639      0.51142784217041
  C   -2.26080173219251     -0.45800587146371      0.15150166247472
  N   -0.97165426712851     -0.14244750406695      0.71244473812128
  C   0.10510418165539      0.25626977706071     -0.03780389263985
  N   1.07027172385612      0.53501305316927      0.86952442856105
  C   0.62026520697373      0.32077861799869      2.16660100613747
  C   -0.66896695645977     -0.10908630972698      2.06924907008378
  H   -1.38807132848692     -0.38453041152107      2.83101446727648
  H   1.25326157552734      0.49233440360205      3.02887517629515
  C   2.40107604302084      0.97097894174156      0.51584747048474
  C   2.64708725157734      2.35506427429448      0.44777912533963
  C   3.93848802698736      2.75088691142233      0.08188118821428
  C   4.92657381218018      1.80880365235455     -0.20049207961342
  C   4.64829570914874      0.44750917503476     -0.11631179256017
  C   3.37452036957717     -0.00666650126860      0.24945896615637
  C   3.08712522042104     -1.49644482051007      0.33548222433977
  C   3.11647167546230     -2.14381331768494     -1.05731953678079
  H   2.39166537029134     -1.66251111027290     -1.73754765760785
  H   2.87107774815228     -3.21403006734778     -0.99503625466801
  H   4.10802465385936     -2.05035655606145     -1.52274240498093
  C   4.05306704372805     -2.20870909300328      1.29330597063764
  H   5.08913704352404     -2.15852246074870      0.93017087255366
  H   4.02687255759293     -1.75803889250860      2.29492410147798
  H   3.78559791197808     -3.27075583168577      1.38679674463515
  H   2.07157959340133     -1.62805214013926      0.74087751153088
  H   5.43418240169691     -0.27766636297633     -0.33243856361364
  H   5.92601954726038      2.14124547073978     -0.48418479208625
  H   4.17556183339190      3.81276775123337      0.01708252004491
  C   1.54921925087302      3.37493720261401      0.70144629100076
  C   2.04783958215101      4.62878465083728      1.42788835790941
  H   2.58416218986819      4.37566595960326      2.35288595311143
  H   2.72063439022724      5.22670728510962      0.79688885801601
  H   1.19675427528080      5.27232866766346      1.69052773367275
  C   0.85460505481118      3.74477337570514     -0.62135832964484
  H   0.02947227193968      4.44865062041306     -0.43888996280670
  H   1.56561574693095      4.22502387653574     -1.30953858979352
  H   0.44627628173372      2.85508392501303     -1.12163513025943
  H   0.79309160216774      2.90296833298317      1.34958521810198
  H   -0.58467410048807     -4.34158017514353     -1.81366590039172
  C   -3.23693886336435      1.58199076383489      1.38872784094845
  C   -4.05285826920353      1.44019928256290      2.68178320623681
  H   -3.75266054113018      0.55520981368482      3.26146575083087
  H   -3.91609485220583      2.32689002223599      3.31593076217774
  H   -5.12741747342720      1.34605231771485      2.46889581089546
  C   -3.64725610897180      2.83822126733277      0.60240973824528
  H   -3.50444196400828      3.73297324444003      1.22433198996198
  H   -4.70563675611129      2.80421087441565      0.30722138885491
  H   -3.04386506950916      2.95260688964072     -0.30892582133638
  H   -2.18356277800897      1.71540241493280      1.67122890220296
  H   -5.47546442881700      0.62146457609672      0.25211762901989
  H   -5.75918015705776     -1.28014757810095     -1.30630521751803
  H   -3.80075190172938     -2.61293360144783     -2.00244829184134
  C   -0.70952533272114     -1.95894877695911     -3.39106545050570
  H   -0.15969043441880     -2.88936083858255     -3.52890838728113
  H   -0.28904643486300     -1.16852459851127     -4.06004589812482
  H   -1.77694664226736     -2.04436256694264     -3.59343522443763
  H   -0.39304552473235     -2.32405144566718     -0.52855389906997
  H   -2.22031827201797     -3.95761549564049     -2.39596774361037
  H   -1.94794769897405     -4.30168595640510     -0.67834210491736
66
Name = IIc_1M_c1_2_pbe_def2-tzvp_d3bj_TOptFreq Energy(a.u.) = -1305.796514880582 ZPE = 0.55184833 OptHurray noimag
  Ag  0.09219388426519     -0.13711477453542     -2.14818440382515
  C   -1.18923385840227     -3.01026792006999     -2.41819820355782
  C   -1.12681560407275     -1.87270589911010     -1.44748544992887
  C   -2.34315580904306     -1.19312090294359     -1.00412993830744
  C   -3.57619355605245     -1.47247233502847     -1.62178227112938
  C   -4.74918601696759     -0.89283914324678     -1.15596519681022
  C   -4.70342590999500      0.01949124911493     -0.10539403066400
  C   -3.49683835132796      0.37805392150593      0.52175911277278
  C   -2.33177514657334     -0.26571522908654      0.08241397804229
  N   -1.06467875526263      0.05383103145994      0.66380100875404
  C   0.03425510100100      0.36757844345511     -0.09228534748331
  N   1.01959858001155      0.59169728073530      0.80594285022833
  C   0.56336872403641      0.42485310463989      2.10692831408817
  C   -0.75260079775822      0.08187583850017      2.02046086696178
  H   -1.47390751109523     -0.15922943860937      2.79093788202279
  H   1.20952784850585      0.56166703725144      2.96579823508051
  C   2.37827197790903      0.90935833931239      0.42777970045594
  C   2.73223405069434      2.26594153997448      0.29972617423000
  C   4.04787608888449      2.54288714266744     -0.08754567625465
  C   4.95676566821912      1.51441033974174     -0.33287351747702
  C   4.57210983183002      0.18391559857259     -0.19337398805629
  C   3.26892420832610     -0.15339761511328      0.19462199673717
  C   2.86583264642424     -1.61112535962491      0.33916454885513
  C   2.90503201517874     -2.33023818043843     -1.01818917242855
  H   2.27213146302317     -1.81905256494437     -1.76159609993828
  H   2.55460164256393     -3.36785770983402     -0.91742590063113
  H   3.92631698941271     -2.35993904842068     -1.42368950169667
  C   3.73575563261315     -2.33779771231762      1.37517878165261
  H   4.78829308252887     -2.36893892489957      1.06019504352096
  H   3.69407027804126     -1.84034676862383      2.35404076570568
  H   3.39489768413248     -3.37505254580289      1.50159647719452
  H   1.82733724486440     -1.64508136299607      0.70402995089386
  H   5.29626168503065     -0.60933313122825     -0.38462903257367
  H   5.97752878511927      1.75479943859871     -0.63309920027476
  H   4.36747574954399      3.57913132888160     -0.19779882543722
  C   1.71980875432217      3.37899147678988      0.51301699874881
  C   2.31815425177534      4.61349809613923      1.19678811756376
  H   2.83218966156457      4.34983882787595      2.13132736012324
  H   3.03699890317163      5.13147579357625      0.54661918719481
  H   1.52211481828081      5.33259665222395      1.43461573917081
  C   1.06435239120671      3.75911988309981     -0.82684484152790
  H   0.30376106626981      4.53921204656673     -0.67904662606473
  H   1.81782440197415      4.14506600341900     -1.52878460981085
  H   0.57722121503530      2.89063619159672     -1.29542711193058
  H   0.92640427313133      2.99205816516253      1.17248804759358
  H   -0.18448669420954     -3.36384947626014     -2.67399609310465
  C   -3.51677701532409      1.47240319482036      1.57606237046894
  C   -4.24017334734545      1.00755832194463      2.84906670979841
  H   -3.78962596111996      0.09832695248348      3.27386004672902
  H   -4.21099382527318      1.79502756773640      3.61464960243715
  H   -5.29634019813123      0.78167068879166      2.64240926901830
  C   -4.14154924393292      2.76243913011793      1.02071509424323
  H   -4.06916079879916      3.56322774700816      1.76959761723098
  H   -5.20616117171473      2.63213184736466      0.78074380084374
  H   -3.62561345315191      3.09610333470208      0.10983441621060
  H   -2.47928192337846      1.71740727178531      1.84402636890176
  H   -5.62649883621482      0.49765664357754      0.22442541176397
  H   -5.70260178704525     -1.13918921044965     -1.62380725426975
  H   -3.61214848611382     -2.17106680260539     -2.45599719600785
  C   0.11199948062077     -0.69636669792489     -4.14379201453186
  H   0.63598429111232      0.13627576971251     -4.63918969107938
  H   -0.91201420205287     -0.78581268366270     -4.52391943056191
  H   0.66358127261640     -1.63305987334356     -4.28062147272522
  H   -0.39795842868480     -2.04182457093269     -0.64630246049450
  H   -1.72303802366973     -2.77406494794585     -3.34557603892054
  H   -1.71900465952889     -3.84932107290746     -1.93025069073347
111
Name = IIc_2_c1_1_pbe_def2-tzvp_d3bj_TOptFreq Energy(a.u.) = -2542.922962047627 ZPE = 0.89140329 OptHurray noimag
  Pd  0.59104283460512      1.86113559953591     -1.33608291096409
  C   1.57507415457394      0.11720952328512     -1.30917968016500
  C   1.73468307827680     -0.84972816226610     -2.29807400317076
  C   2.53512539643300     -1.99482500864081     -2.08936701744606
  C   3.20192927576517     -2.20235162828953     -0.89302322478699
  C   3.12334597459181     -1.22602359658079      0.12391587608075
  C   2.33326962231910     -0.06584638486871     -0.11554217314976
  C   2.25835303410271      0.93616899021899      0.89565981124415
  N   1.52291290976367      2.04688027897878      0.58943527704983
  C   1.31395946639070      2.95446781335188      1.54526711948557
  C   1.87035924381208      2.84936830569588      2.82903833319417
  C   2.67282324076975      1.76385461001396      3.13278353501794
  C   2.87848859478615      0.76287407633858      2.16079068321137
  C   3.64939945171486     -0.42523287332719      2.37844257433506
  C   3.77488538567166     -1.36819440153737      1.39433717296917
  H   4.37537242078876     -2.26363260909671      1.56989443481333
  H   4.13963042042764     -0.56061918649093      3.34429135122068
  H   3.13143261588869      1.66384489154788      4.11846019418318
  H   1.66419995870736      3.62620241756266      3.56424708117794
  H   0.66769867579530      3.79386593713269      1.29079560499885
  H   3.80044472259169     -3.10119547660830     -0.73427856202866
  H   2.62224416530688     -2.73158765567061     -2.89061891378179
  H   1.25149829598154     -0.73459286240454     -3.26733134375546
  C   -0.70370372498718      1.49112285996887     -2.85469991627982
  C   -1.11782258075647      0.29403776760955     -3.45663622367637
  C   -2.06369308996713      0.27554627928003     -4.50881698022090
  C   -2.62025805634597      1.44547651634078     -4.98847877877308
  C   -2.26977032194817      2.68492708674997     -4.40288482964239
  C   -1.33542618855637      2.68724469476282     -3.33186972002548
  C   -1.00068710231277      3.92882063657433     -2.71243907849200
  N   -0.12504966686937      3.87157693320961     -1.66512422901178
  C   0.29021931612506      5.01525253264682     -1.11854601451794
  C   -0.17563087887507      6.27265700384294     -1.53455979424195
  C   -1.10496553406331      6.34349725432319     -2.55712188930143
  C   -1.53766416477324      5.15582092198617     -3.18358969684207
  C   -2.46778043903540      5.11914318246174     -4.27119363904353
  C   -2.82115116793650      3.93131211958723     -4.84916170538096
  H   -3.53321899822364      3.91574910875258     -5.67679273005725
  H   -2.88678362408408      6.06003479018737     -4.63211998721496
  H   -1.49479092447264      7.30580538404461     -2.89456213369233
  H   0.19889325923264      7.17069925812689     -1.04449973618658
  H   1.03203801205228      4.93696911665761     -0.32353695427052
  H   -3.33664657210456      1.42607474997533     -5.81163350814019
  H   -2.34511988533982     -0.68176033071486     -4.95206685927518
  H   -0.69190375521813     -0.65561148650281     -3.13577908447822
  Ag  -1.96660235457489      0.81654063748535     -0.90877088043026
  C   -1.34616158063105     -2.15870489930181      1.66178744106463
  N   -1.71499754254076     -3.45410331690162      1.54737227782845
  C   -2.86942377413033     -3.66944167764096      2.28968371209486
  C   -3.20497656893522     -2.47452568128500      2.85549252689743
  N   -2.25865744071491     -1.54926614318124      2.44553917316403
  C   -2.16370308213655     -0.15899623813806      2.83291897182616
  C   -1.47288885027312      0.12013131252203      4.03132590387740
  C   -1.31014345698847      1.45959442120029      4.38913494822805
  C   -1.81421580535477      2.47287629868524      3.56777682352571
  C   -2.47936402379477      2.16590617689426      2.39285237784607
  C   -2.68602155770591      0.83157093019639      1.96290691426287
  C   -3.39866802019172      0.60784111138107      0.68718354403532
  C   -4.33868293845689     -0.58480262713796      0.51319638237562
  H   -5.03530440039374     -0.68834438911083      1.36656734760788
  H   -4.95208441183567     -0.43180002424900     -0.38483888097328
  H   -3.83883772099612     -1.55325030253973      0.38088774420910
  C   -0.15588208836592     -1.52895760839632      1.07607807127018
  H   -0.44822008398962     -0.70815013938062      0.39470013215112
  H   0.43324760672671     -2.25920210426814      0.51170059346419
  H   0.46980703744031     -1.08694016953608      1.86332976696052
  H   -3.96767848771489      1.52695861101561      0.47915391412143
  H   -2.86907867598300      2.96807942055253      1.76237907939115
  H   -1.69424066336002      3.51743244731610      3.86185405864376
  H   -0.79263245901153      1.71359628088428      5.31481711415750
  C   -0.91175135115077     -0.97467039003218      4.92718264785053
  C   0.61140017187040     -0.85216974883295      5.08372223037757
  H   1.00088629930825     -1.67539459577229      5.70026707662096
  H   0.88601535393268      0.09327360725424      5.57318070110651
  H   1.12253267261898     -0.88258901678563      4.11084199019181
  C   -1.61106542286105     -0.98224656190390      6.29470985905248
  H   -2.69783843427252     -1.10637625270983      6.18688786073615
  H   -1.23051396869296     -1.80347917236077      6.91897353228035
  H   -1.43695198702785     -0.04024703102333      6.83406696866457
  H   -1.10978228529226     -1.95088165865089      4.45841506753081
  H   -4.03221281847465     -2.18983237443666      3.49266752190401
  H   -3.33365602627587     -4.64599629893816      2.34132854135749
  C   -0.96797687261927     -4.45710887150672      0.82441179399908
  C   -0.04024013196171     -5.23039107664546      1.54330013013197
  C   0.67217124390086     -6.19768061588342      0.82261929829910
  C   0.46830702309070     -6.36790303798633     -0.54329701698158
  C   -0.44222554339475     -5.56427111214699     -1.22823119141980
  C   -1.18152884680942     -4.58075252523703     -0.56232948552339
  C   -2.17482791647660     -3.69970837728071     -1.30106340818609
  C   -1.73877834862471     -3.38194632146746     -2.73498617820173
  H   -0.71113233710078     -2.99238379202457     -2.76334192140681
  H   -2.40957271175805     -2.62412875129624     -3.16275285223981
  H   -1.78917850499947     -4.26573741153582     -3.38687645673109
  C   -3.57892389930044     -4.32717686366953     -1.28531645360817
  H   -3.94253722135853     -4.49349598910424     -0.26196467633216
  H   -4.29773811257539     -3.67056769776371     -1.79574408563038
  H   -3.57202493268232     -5.29746963187604     -1.80302135972285
  H   -2.23420687627816     -2.73616200909524     -0.76847036127330
  H   -0.57521158230479     -5.69894141508196     -2.30136559490189
  H   1.03186549401934     -7.12891637893946     -1.08493350095312
  H   1.40123038942937     -6.82114589829802      1.34196884591746
  C   0.23559653187059     -5.01869677517406      3.02201545082398
  C   0.04295699568946     -6.31012726034276      3.82923178960656
  H   -0.96849324582806     -6.71905007683332      3.69705560015434
  H   0.19776081998441     -6.11647926982718      4.89994632646194
  H   0.76045630318542     -7.08539457788771      3.52525683755982
  C   1.64223426484899     -4.43322357769870      3.23127543619746
  H   2.41569311794283     -5.13731792143162      2.89152890451407
  H   1.77826091141584     -3.49319108514464      2.67762611558781
  H   1.81644344079744     -4.23008610644872      4.29771772278884
  H   -0.48641612347623     -4.28377210599657      3.40926811782748
66
Name = IIc_2M_c1_1_pbe_def2-tzvp_d3bj_TOptFreq Energy(a.u.) = -1305.841947759834 ZPE = 0.55444382 OptHurray noimag
  Ag  0.17563775600063     -2.93395289164170     -0.85163231995142
  C   -2.26676675698516     -4.38262937924236      0.16481986465284
  C   -1.70363956104689     -2.96772615376170      0.16710304280095
  C   -2.60763870306716     -1.89613497408566     -0.31743904721013
  C   -3.81200171257286     -2.19040002022602     -0.98415554035241
  C   -4.67967301314905     -1.18067431023189     -1.39155031995188
  C   -4.38746109629199      0.15885688065701     -1.14448465761560
  C   -3.19961075056789      0.52243375063167     -0.49572163541902
  C   -2.34354519258362     -0.51797924758242     -0.10481644872894
  N   -1.07002740957404     -0.17358325951426      0.48007087222877
  C   0.00143186695152      0.19957065995413     -0.25660455147509
  N   1.03011801612785      0.39169281246016      0.60042310027505
  C   0.60739193056808      0.11464479067626      1.89305694987606
  C   -0.70770463763173     -0.24358659776021      1.81448688225899
  H   -1.41810307998064     -0.53119655554772      2.57961008500068
  H   1.27706735708461      0.20744901482525      2.73892283285280
  C   2.34458323229442      0.84809947216334      0.20804909438799
  C   2.54396736752562      2.23243124940227      0.05884282549936
  C   3.81397281243801      2.64666254821489     -0.36269619153011
  C   4.82329416422400      1.72333747641498     -0.62031572558481
  C   4.59258367859245      0.35915828908056     -0.45083656966490
  C   3.34557588756531     -0.11474078687343     -0.02831869943912
  C   3.09848748311949     -1.60510298685364      0.14320550870377
  C   2.83788773823396     -2.28572737223152     -1.21294290778914
  H   2.00566739972685     -1.80164751672278     -1.76626128399548
  H   2.63071115790351     -3.36387302772212     -1.07090358868365
  H   3.70876592931595     -2.22643644641866     -1.88362003816445
  C   4.23488589967233     -2.31280003746711      0.89064885440099
  H   5.16409749000307     -2.32658300205521      0.30414891982156
  H   4.44728047325500     -1.82209476340933      1.84983371558961
  H   3.96028326168191     -3.35737595891872      1.09340852063106
  H   2.18440778391336     -1.73132595204672      0.74666735456934
  H   5.39755489012044     -0.34988586310017     -0.64582310800275
  H   5.80360559711741      2.06942682019637     -0.95014764256968
  H   4.01268160829828      3.71174123227184     -0.48821709108829
  C   1.46429114679174      3.25785420440957      0.35952084110332
  C   1.84117203450847      4.09677149266389      1.59137301520820
  H   2.01345969639507      3.46313831461616      2.47270612243082
  H   2.75818771605120      4.67552128723537      1.41035725218285
  H   1.03720332008923      4.80691936206495      1.83031424459647
  C   1.17128197408856      4.15330461587231     -0.85330698043064
  H   0.33765393075030      4.83321183106303     -0.62859662128092
  H   2.04089849725721      4.77204774723928     -1.11559211432226
  H   0.90339617181988      3.56314231439578     -1.74120619581343
  H   0.53363562561667      2.72240651929884      0.60525249915846
  H   -1.55974314445823     -5.08247119034686      0.62719466266767
  C   -2.90788018592679      1.98126729055704     -0.18478679516618
  C   -3.79035847287039      2.46073491963535      0.97989035896737
  H   -3.63831421782979      1.84696187459019      1.87895876885767
  H   -3.56165499277270      3.50587301855911      1.23262258445575
  H   -4.85466752174590      2.40144831723465      0.71099432700659
  C   -3.07228513034331      2.89032949183803     -1.41026750350468
  H   -2.75966265104285      3.91531220437876     -1.16628279858574
  H   -4.11931196299222      2.93690805419166     -1.74038864518622
  H   -2.47299694668662      2.54122125175074     -2.26343661702382
  H   -1.86072538973877      2.06437974215584      0.14871941155532
  H   -5.08937523499522      0.93328183641322     -1.45452750124898
  H   -5.60728883598298     -1.44512159487202     -1.90132392214072
  H   -4.07343517288550     -3.22977640161450     -1.17589591772750
  C   0.00704424160271      0.45711999961913     -1.71198114018273
  H   -0.63511187553808     -0.26911908640081     -2.22678736177457
  H   1.02888771624374      0.40263521537449     -2.10431634675604
  H   -0.38567802952164      1.46338817420848     -1.92611010302319
  H   -1.31227072796094     -2.71666255509404      1.16441504748860
  H   -2.48218609370216     -4.75554659404957     -0.84532128693675
  H   -3.20820342450369     -4.43173504652351      0.74127576909239
111
Name = IIc_3_c1_1_pbe_def2-tzvp_d3bj_TOptFreq Energy(a.u.) = -2542.904693464289 ZPE = 0.89016119 OptHurray noimag
  Pd  2.31348109011219      1.93256608938110     -0.81677492609773
  C   3.25477166010425      0.18235891755405     -0.54933696720002
  C   2.76048318486071     -1.10351176036366     -0.35254268938713
  C   3.62025638234313     -2.19967132554403     -0.11944762461610
  C   4.99384843961236     -2.04351928791348     -0.04829645687811
  C   5.55069642552724     -0.75517402823930     -0.19802492203695
  C   4.66846835000896      0.33655064925179     -0.43515275011180
  C   5.21997089780709      1.64476692446622     -0.56189434658450
  N   4.32393761010346      2.66000355533581     -0.74154355218630
  C   4.78850370518012      3.89237317167822     -0.96110327925868
  C   6.15777165161848      4.19800817628638     -0.95910175368527
  C   7.07643704927410      3.18981430300842     -0.72042108637753
  C   6.62072005552105      1.87072346991867     -0.51992581508398
  C   7.48053385413404      0.74827389618122     -0.29115038295301
  C   6.96212147581601     -0.50669769035807     -0.12988608539738
  H   7.62811566077856     -1.35438363873660      0.04537790031764
  H   8.55840216792300      0.91503282518329     -0.25075817756996
  H   8.14734279135775      3.40135251935583     -0.70068426100517
  H   6.47611282889490      5.22366784604757     -1.14241066354829
  H   4.04732169612786      4.66692667572145     -1.15643667889966
  H   5.64942161530021     -2.90018003250584      0.11768022591784
  H   3.19193119799824     -3.19908843646479     -0.00853247856710
  H   1.68723166964535     -1.29276214966713     -0.37192582587227
  C   0.50063875014771      1.27573492323626     -1.49173437619710
  C   0.13591138661883      0.04124398376730     -2.03640917935688
  C   -1.04977555519986     -0.12178872124619     -2.78193703495803
  C   -1.91378143450639      0.93602131416247     -3.00436425186343
  C   -1.58311176558881      2.22119946477803     -2.51954392210628
  C   -0.36312325130954      2.37926388162097     -1.80660300825721
  C   0.01327197071334      3.68763859247663     -1.38007412910916
  N   1.24192616484674      3.80420690052746     -0.79703827519271
  C   1.59242045228822      4.97789207097987     -0.26849980950017
  C   0.77664792642450      6.11710699123616     -0.34475129887656
  C   -0.43694677826858      6.03560457972844     -1.00694858557909
  C   -0.85331572495068      4.80018120162315     -1.54402834437442
  C   -2.09055823092519      4.59957141854088     -2.23632112142695
  C   -2.42646078502508      3.36488716638404     -2.71869311537838
  H   -3.36294914369619      3.22633457055936     -3.26316871727048
  H   -2.75411942679918      5.45399602821222     -2.38034426802033
  H   -1.07997919217009      6.91230325515655     -1.10639922517636
  H   1.11527493035706      7.04948880102253      0.10571974239664
  H   2.55400387157872      5.01396058628782      0.24463298025151
  H   -2.84019147553626      0.79470717574868     -3.56420437059497
  H   -1.28701697887260     -1.10790870018041     -3.18555965909468
  H   0.77483851654601     -0.82943387979828     -1.90451409971611
  Ag  0.26683158576160      1.19839677319564      0.89786956012384
  C   1.70627307189825     -4.36055219611775      2.68090627070637
  C   1.13891153717295     -2.98946042337077      2.28999703410318
  C   0.05339651200685     -3.00315570389232      1.22175425744764
  C   0.08377765644609     -3.54345395847752     -0.05573815649445
  C   -1.03406536717731     -3.35771443776660     -0.87609209066299
  C   -2.13454735011498     -2.62095158072112     -0.43573612125165
  C   -2.20465006802461     -2.06191462269010      0.85129738249555
  C   -1.09577399076778     -2.31823530450059      1.65822445285934
  N   -0.85111817942908     -1.93218478603652      3.01622720243222
  C   0.40342922208564     -2.28404388890581      3.37347068431194
  N   0.60621073586523     -1.89992912726755      4.64085278527755
  C   -0.56254382968953     -1.30133233460266      5.10376490724093
  C   -1.48013835127487     -1.32556010520202      4.08738189131988
  H   -2.48916701038861     -0.94189627912107      4.04843219042695
  H   -0.62499227677567     -0.89199844294692      6.10393250254937
  C   1.86413970475129     -2.00014014433703      5.34850139340033
  C   2.85629324865215     -1.04446261587747      5.05486320492993
  C   4.06117822902980     -1.15873646249346      5.75966024602543
  C   4.25386458463414     -2.16690281903145      6.70121470003977
  C   3.24839370196413     -3.09661171341663      6.95830822537948
  C   2.02431990433284     -3.04055795474995      6.28165684163202
  C   0.92836783555112     -4.05102494020561      6.57189193236711
  C   1.44455786850072     -5.49602668295852      6.54350341685629
  H   1.94360426729600     -5.73006865187704      5.59294357866473
  H   0.60801345793669     -6.19673259984247      6.67358653904734
  H   2.15997593698497     -5.68702422617245      7.35561646379369
  C   0.24849686688680     -3.74015390376123      7.91585256686276
  H   0.96881239338995     -3.81990759855915      8.74286051358433
  H   -0.16850639627895     -2.72328633866252      7.93660605728609
  H   -0.56855783098348     -4.45008547494808      8.10664342259807
  H   0.16455157555108     -3.96146092069766      5.78325861634667
  H   3.41726355499987     -3.88301158622537      7.69472753746808
  H   5.20013525978705     -2.23103519210275      7.24028789156154
  H   4.85791682686874     -0.43910883981434      5.56835059035555
  C   2.63999682195693      0.09280909963077      4.07259877674495
  C   2.39499081578444      1.41009809521347      4.82638917488086
  H   1.55621944826228      1.32572955215795      5.53210550978746
  H   3.28806990898948      1.70643188634610      5.39619396544979
  H   2.15497657588049      2.20840690603314      4.11045772468722
  C   3.79260988602993      0.24397015578699      3.07276355141929
  H   3.53276261658425      1.01639528071320      2.33616596144939
  H   4.72695452451461      0.54820678914365      3.56657163214352
  H   3.98482940210410     -0.68805887474506      2.52316044224088
  H   1.73286799634699     -0.10627877698996      3.48148911045827
  H   0.91179206755289     -5.02578018378099      3.04355240261559
  C   -3.38362100030043     -1.23422682667922      1.32157902542898
  C   -4.38750365628505     -2.10589172492976      2.09539479195999
  H   -3.91661534431147     -2.64540000663890      2.93062844211466
  H   -5.20284519615173     -1.48935531519335      2.49990399156703
  H   -4.83049481188499     -2.85949138871666      1.42819482686292
  C   -4.07234395749615     -0.47529891302995      0.18336627396238
  H   -4.82058317436054      0.21405302297890      0.59777265902394
  H   -4.60156664139285     -1.15569890246005     -0.49965215071676
  H   -3.34929943728705      0.11175363893631     -0.39975241722190
  H   -2.97782075189014     -0.46712440236223      2.00178736842718
  H   -2.96556465524547     -2.45683503152000     -1.12065480878878
  H   -1.03737760675070     -3.77514500427358     -1.88359358238102
  H   0.95475827298179     -4.09084860397970     -0.41780427385823
  C   -0.72292437311470      1.56051927692820      2.71668655128488
  H   -0.26535790219528      1.06757964336875      3.58231373475007
  H   -1.78304596264542      1.27139822341713      2.65921740736274
  H   -0.67891620956069      2.64777518333849      2.87837631068295
  H   1.96813436665031     -2.34284375781897      1.94503947579670
  H   2.47247274499225     -4.25781410255456      3.45997535027574
  H   2.17293281106982     -4.82815864456389      1.80462714198496
66
Name = IIc_3M_c1_1_pbe_def2-tzvp_d3bj_TOptFreq Energy(a.u.) = -1305.830889465347 ZPE = 0.55282779 OptHurray imag
  Ag  -4.83736523481408      1.34062018694057     -1.40808305891728
  C   -0.15389150565469      0.92111412281639     -2.55008388985531
  C   -0.40757323540988     -0.18573158983973     -1.51211147514091
  C   -1.87851393488279     -0.52922098735611     -1.31153417210350
  C   -2.82028752473396     -0.89550008064189     -2.25694821497242
  C   -4.15058391685920     -1.07555825074724     -1.83361165857935
  C   -4.51165849198434     -0.88358014967652     -0.48606358242665
  C   -3.57000927681466     -0.50126447120754      0.50316604886285
  C   -2.26612950700531     -0.34855429671899      0.03381195044665
  N   -1.09727451188847      0.07936121427832      0.74042773218060
  C   -0.05184137661996      0.18622201727767     -0.11241059437556
  N   1.01711209973893      0.59958554302124      0.58169419735475
  C   0.63978953481731      0.75033450668310      1.91239942609360
  C   -0.68675037680974      0.42442289644789      2.01720610849246
  H   -1.33882399080015      0.40757273459142      2.87914445226842
  H   1.35121889252909      1.07330239430992      2.66246827268294
  C   2.33882992487050      0.83584581524165      0.03578358759588
  C   2.68383700221130      2.15668434622845     -0.30863179154411
  C   3.97044101009331      2.35294613606829     -0.82391780429386
  C   4.85207467890879      1.28632144893022     -0.98749258508825
  C   4.46959190197635     -0.00619297676982     -0.63892690000368
  C   3.19762955898514     -0.26727398104972     -0.11406745978010
  C   2.81078259799033     -1.68142748976137      0.28302976087479
  C   2.91542524121460     -2.64936283713192     -0.90506321319469
  H   2.31458514443039     -2.30945901160121     -1.76151422552869
  H   2.56693085056823     -3.65022698364450     -0.61495650734747
  H   3.95409309548636     -2.74672347794289     -1.25079377338713
  C   3.65833440088269     -2.16499537698667      1.47069542817779
  H   4.72317943620141     -2.21310101663682      1.20232326791595
  H   3.56111650410671     -1.49207060722541      2.33425683320024
  H   3.34413718958211     -3.17120516708271      1.78144436687870
  H   1.76051741988582     -1.67753438175757      0.61537363601012
  H   5.17056820796436     -0.83123391673640     -0.77086036128443
  H   5.84904466274677      1.46577395590513     -1.39184642506529
  H   4.28510902497409      3.35867719891454     -1.10345479208038
  C   1.74179882212863      3.33187933739483     -0.10882733003993
  C   2.15060532532546      4.14000764085605      1.13472669983009
  H   2.16653060174281      3.51771458061273      2.04083477538128
  H   3.15620226483444      4.56539745822255      1.00612670602595
  H   1.44902550605809      4.96937371112824      1.30035370068327
  C   1.66349829666723      4.23788531867011     -1.34510222389115
  H   0.90528191566850      5.01797313272436     -1.19135283478926
  H   2.61900148671506      4.74553571576964     -1.53653093958763
  H   1.39490326332225      3.67281178525420     -2.24818404839914
  H   0.72852272155139      2.93749646097341      0.06966231219087
  H   -0.48055036558988      0.57899330570910     -3.53968834567189
  C   -3.95484868260711     -0.30713042979440      1.95578424459891
  C   -3.54621922408893     -1.54310005011927      2.78081712485691
  H   -2.48061828761190     -1.79241887762589      2.67139927186172
  H   -3.75269378664485     -1.37540379942479      3.84692917900328
  H   -4.12336046642316     -2.42165770078760      2.45907749797687
  C   -5.43661303124540      0.01777157908894      2.15982521617554
  H   -5.61611244136570      0.27200354308924      3.21280259985017
  H   -6.07896106110966     -0.84261869498204      1.92306077090271
  H   -5.75314914443113      0.87080275317832      1.54217927468070
  H   -3.38623176506449      0.56503910575979      2.32221145160799
  H   -5.53737530057242     -1.08865145692144     -0.17986615957782
  H   -4.90529275283513     -1.40727323316512     -2.54700930521675
  H   -2.55150178369492     -1.03094638697129     -3.30461023235580
  C   -5.20535988671597      3.37114105100331     -1.68352591909334
  H   -4.95069703039431      3.64656007668456     -2.71474215962924
  H   -4.60021694740385      3.96101270256794     -0.98327703228820
  H   -6.27011561287862      3.56504585228830     -1.50373129194210
  H   0.16140163103138     -1.08786276098162     -1.80158326938790
  H   0.91534617364473      1.16148630001893     -2.60369557595506
  H   -0.71727676689985      1.82819626763897     -2.29569028286777
61
Name = IIc_3M-D_c1_1_pbe_def2-tzvp_d3bj_TOptFreq Energy(a.u.) = -1118.960211364180 ZPE = 0.51842254 OptHurray noimag
  C   -0.16945883359100      0.81220657106221     -2.70129679530717
  C   -0.44561058400514     -0.23886099067990     -1.61356057867800
  C   -1.91285222360085     -0.61584886849062     -1.44375095608474
  C   -2.80416562668946     -1.11015959173913     -2.38473404778099
  C   -4.11858258151029     -1.36084593973457     -1.97629992912564
  C   -4.52546962845100     -1.11729273769733     -0.66265043376530
  C   -3.65336942644480     -0.61812148958578      0.32012793561252
  C   -2.34993526722385     -0.38745901016154     -0.12600910846218
  N   -1.21882534913662      0.12172793593533      0.59640372343126
  C   -0.14773769769637      0.21385079558042     -0.22409104528612
  N   0.88788134476734      0.68638524259982      0.48520555471165
  C   0.46131568920125      0.89114446391530      1.79299978515634
  C   -0.86081612310776      0.53724220909923      1.86738096173415
  H   -1.54161252143977      0.54464499372504      2.70688863372336
  H   1.13879326896335      1.26471221575005      2.55083509823821
  C   2.22671283017943      0.90706287940519     -0.02228776733503
  C   2.57543408907395      2.20896899100663     -0.42837943257079
  C   3.87944403161187      2.38939341856857     -0.90420304876230
  C   4.77507068309097      1.32412549762630     -0.97355583590665
  C   4.38917617113967      0.04966627718135     -0.56710815050209
  C   3.10006264474004     -0.19381767815916     -0.07661459749112
  C   2.71076343201807     -1.58592711158133      0.38985561057231
  C   2.87664571677373     -2.62485979707829     -0.72907919711473
  H   2.30838889454155     -2.34882576101837     -1.62947855955671
  H   2.52723600935007     -3.60994230441530     -0.39015926247998
  H   3.93013450786563     -2.72999858666566     -1.02406711590840
  C   3.51257877429068     -1.98400642539084      1.63947388018138
  H   4.58730975634549     -2.04119963895504      1.41578018054444
  H   3.37844606486928     -1.25691436583638      2.45275497047613
  H   3.19172375536295     -2.97031295288200      2.00283300655060
  H   1.64719958332650     -1.57530335840150      0.67604424007553
  H   5.10101442880088     -0.77464104033789     -0.62535417314732
  H   5.78554675387116      1.49042335394396     -1.34898178837881
  H   4.19669106997723      3.38103321759911     -1.22762924636957
  C   1.61621861125337      3.38296112671852     -0.33248899797218
  C   1.96334181963741      4.25961179272318      0.88302249872746
  H   1.94273131683454      3.68615037498560      1.82065463406359
  H   2.97117509708574      4.68593230342493      0.77654887659511
  H   1.25071316397198      5.09130938441774      0.97446963030431
  C   1.58444810331169      4.22157958187185     -1.61746381213765
  H   0.80675691694140      4.99410992585534     -1.54220990022103
  H   2.53957599000047      4.73705814234502     -1.78913584065424
  H   1.37123464582917      3.60434679351945     -2.50100061372625
  H   0.60026340299317      2.98557759003932     -0.17720676209099
  H   -0.46202307540795      0.41294765877492     -3.68020946164132
  C   -4.08086970798139     -0.38293192685278      1.75653164997210
  C   -3.60628840614337     -1.54464747122254      2.65007822800910
  H   -2.52428958693324     -1.72504453222362      2.57065782413285
  H   -3.84447060112464     -1.34270464184383      3.70387171495270
  H   -4.11484549227898     -2.47509702989984      2.35992662697356
  C   -5.58638742121183     -0.15889047992536      1.92047129463669
  H   -5.80702948595183      0.12353905671241      2.95854849321664
  H   -6.15889554300876     -1.07276251884627      1.70664975803551
  H   -5.95435861047336      0.64179210856534      1.26450755685421
  H   -3.58517291579036      0.54409194358796      2.09467284976068
  H   -5.56163241686860     -1.31493711078460     -0.39042019239457
  H   -4.84117058065545     -1.74794533520488     -2.69511254585811
  H   -2.49385245441194     -1.29640931863620     -3.41353945330729
  H   0.15128240619825     -1.14295701629073     -1.83249293808157
  H   0.89842154572831      1.06265471397785     -2.73614099901482
  H   -0.74734708080798      1.72663379002340     -2.51469202712875
66
Name = IIc_4M_c1_1_pbe_def2-svp_d3bj_TOpt_pbe_def2-tzvp_d3bj_TOptFreq Energy(a.u.) = -1305.802774549013 ZPE = 0.55627374 OptHurray noimag
  Ag  -0.20732716035740      2.46271519356806     -6.08694988636850
  C   -2.38280770318799     -1.14236672595536     -1.68785561664127
  C   -1.11330264060959     -0.99707520846990     -2.52750476826080
  C   -0.95572312801105      0.44209934275289     -3.00097301692960
  C   -1.66645102449074      1.11647847706913     -3.95565717181453
  C   -1.37336780125629      2.50405822967685     -4.19332610327295
  C   -0.42776032572965      3.16528672858751     -3.33484245569067
  C   0.29541157537000      2.51057877538786     -2.35459460500437
  C   0.04070714360880      1.11295155305074     -2.22000443867169
  N   0.64450203978070      0.19881142109858     -1.42218652209883
  C   0.25544641242560     -1.19446231729456     -1.82155463309266
  N   0.42316402217423     -1.91483818136780     -0.53098829703854
  C   1.23071335762127     -1.12620547217107      0.25514798302311
  C   1.40224486200057      0.12849680729338     -0.26074272478680
  H   1.95631352312213      0.96064053474757      0.14998906724595
  H   1.63111955654303     -1.51071698105590      1.18770798900924
  C   -0.35862659233156     -2.99677538410521      0.01857642433186
  C   -0.16409664233908     -4.31440414824368     -0.45443584990001
  C   -0.96758798154651     -5.33382641936086      0.07104860485381
  C   -1.89508387946490     -5.07924065737645      1.07384306743006
  C   -2.02384536334426     -3.78929667382362      1.57921420008782
  C   -1.27599825008343     -2.72264817611501      1.06829991886721
  C   -1.47647581386331     -1.34535150860581      1.68683820951174
  C   -2.95899750790618     -0.97776976676124      1.86039156349762
  H   -3.53359573576495     -1.12659065545748      0.93705754718543
  H   -3.05189896832379      0.07608953913139      2.15921786128461
  H   -3.43399902327174     -1.57858654964988      2.64820735289524
  C   -0.76406720415153     -1.25449527652679      3.04820882389528
  H   -1.19779695438893     -1.97571944128137      3.75587240592330
  H   0.30909966502360     -1.47537896139746      2.97318406761733
  H   -0.87808490009742     -0.24879282748686      3.47774525440768
  H   -1.02402961715452     -0.59659852289195      1.02029305401675
  H   -2.73248902419901     -3.59980277690378      2.38593090201769
  H   -2.50461579952318     -5.88889848599313      1.47720473419201
  H   -0.83845560757215     -6.35296630814773     -0.29595364577195
  C   0.91188938056018     -4.68441185829718     -1.45744416132573
  C   1.84961731158114     -5.77006720525290     -0.90542928581364
  H   2.28461316229658     -5.46784790390199      0.05705080426853
  H   1.32593573971128     -6.72434982168097     -0.75402613833243
  H   2.67151502863890     -5.95260188434905     -1.61233064153697
  C   0.30547562767041     -5.11925960300567     -2.80005915220784
  H   1.09431636019472     -5.32069834014166     -3.53960572762972
  H   -0.28169432895196     -6.04121945888429     -2.68041225622141
  H   -0.37271811043213     -4.35773553041720     -3.21404302357404
  H   1.52903217089658     -3.79177612341740     -1.61808727388190
  H   -2.38057366233060     -0.44443911666875     -0.84156019108253
  C   1.27578823694135      3.22159917285988     -1.44360202860407
  C   0.63457978813038      3.47186968039655     -0.06494384538935
  H   0.21673641370208      2.55664593660860      0.37801293649928
  H   1.37382478022131      3.88500549789633      0.63576483604816
  H   -0.18626193105927      4.19737019728055     -0.15997277165951
  C   1.82438886195116      4.52688389060310     -2.02479170628211
  H   2.60937676653615      4.92519980569345     -1.36822216519672
  H   1.04570039256581      5.30012647515545     -2.09839226003242
  H   2.26126814474440      4.37819092228581     -3.02223966746530
  H   2.13659585038286      2.54309022348351     -1.31083592611947
  H   -0.29354251733583      4.23986830555250     -3.46155060276682
  H   -2.15221532635693      3.11977552203198     -4.65831499559002
  H   -2.46537474064714      0.62841215288088     -4.51667124930908
  C   1.29938708422514     -1.65014025628732     -2.85526663414614
  H   2.29875602297549     -1.68348840174345     -2.40341095775499
  H   1.30985274117556     -0.93482497789369     -3.69052617660829
  H   1.04425601249535     -2.63699175529379     -3.25396785624839
  H   -1.16688004892656     -1.68652625417573     -3.38231738737442
  H   -2.50270277960412     -2.16248235802670     -1.30495894470743
  H   -3.25350281565301     -0.90370618321164     -2.31358028690553
65
Name = IIc_4M-D_c0_1_pbe_def2-svp_d3bj_TOpt_pbe_def2-tzvp_d3bj_TOptFreq Energy(a.u.) = -1158.997169543655 ZPE = 0.55384015 OptHurray noimag
  C   -1.91095884310573     -2.09380638167887     -2.77858484491930
  C   -0.80790466491157     -1.04859839024241     -2.92103627159057
  C   -1.15344811518929      0.35780999455658     -2.50389671135626
  C   -2.35236320556587      1.04283215767132     -2.63162213432205
  C   -2.40996634739762      2.38068263428247     -2.22175553459232
  C   -1.26673883277738      3.00390475080304     -1.72226406781068
  C   -0.03486789939050      2.33855033132866     -1.59168423164375
  C   -0.01437034593167      0.98619273434603     -1.97041144711389
  N   1.08059738925581      0.07904947316404     -1.93237483198134
  C   0.57054210414568     -1.29317950058218     -2.23833232384426
  N   0.63619756864672     -1.97266260135288     -0.88393231257874
  C   1.55201254273712     -1.23064983624495     -0.13936215156740
  C   1.86318212328405     -0.06297138333424     -0.73372860310092
  H   2.60208281355175      0.67081432922656     -0.43787337894525
  H   1.95560955782197     -1.64373197084293      0.78222024076196
  C   -0.32288636521933     -2.81557945707216     -0.23452269808356
  C   -0.23694296192581     -4.21593920090163     -0.41522425228852
  C   -1.18974018617334     -5.03516110703670      0.20239518559391
  C   -2.18343313025368     -4.49692740522373      1.01371746700361
  C   -2.22664375607472     -3.12180561890864      1.23026431058656
  C   -1.31236063152369     -2.25839886211489      0.61568795986623
  C   -1.40831570105798     -0.76512216377923      0.88011595057275
  C   -2.83668866120093     -0.22351955864976      0.73323086024483
  H   -3.27217361906132     -0.49621623197164     -0.23687899902216
  H   -2.82685356391375      0.87386726702397      0.79555468683289
  H   -3.49997236820992     -0.59933303928201      1.52654978543541
  C   -0.84622571972940     -0.41866773008788      2.26811377226985
  H   -1.43109009261267     -0.90957970030842      3.06108797285995
  H   0.19912703187787     -0.74031369458873      2.37095327548030
  H   -0.88689346698506      0.66794220576913      2.43623058145900
  H   -0.78839940161067     -0.25135358526962      0.13562897743329
  H   -2.99872247903051     -2.70532609951518      1.87974400945172
  H   -2.91732379853398     -5.14983446734264      1.48971833610004
  H   -1.13885608338086     -6.11641687104735      0.05782441222866
  C   0.88534786271744     -4.85749706434091     -1.21030884852004
  C   1.72431319726050     -5.79269725077928     -0.32570251790719
  H   2.11066249844645     -5.26216922455335      0.55590217098607
  H   1.13277770100966     -6.64939977208689      0.03052224908030
  H   2.58046433286518     -6.18886450989826     -0.89181679225736
  C   0.36748604166687     -5.60111070122896     -2.44876398554337
  H   1.20411274463690     -6.02106022324566     -3.02699957956992
  H   -0.29570639106679     -6.43249648667513     -2.16567315894349
  H   -0.20385143494837     -4.93551098134572     -3.11168965834422
  H   1.54273824033868     -4.04428286906110     -1.54406065505013
  H   -2.31857825692453     -2.13953832995869     -1.76352476023639
  C   1.18847640856803      3.05903519693122     -1.05369362989963
  C   1.16098503788715      3.11995786944469      0.48268097446297
  H   1.07698343618531      2.11605426474253      0.92179053606439
  H   2.07172119877084      3.59802727831639      0.87492950779241
  H   0.29547114882664      3.70858669630671      0.82324296605598
  C   1.35895787092751      4.46372933205474     -1.64801554000321
  H   2.31067592731193      4.90256553273915     -1.31417194860017
  H   0.55604305527135      5.14295993260298     -1.32640538666687
  H   1.35825420381072      4.43496976630717     -2.74650131195312
  H   2.07082357508951      2.47761204612341     -1.36359357924379
  H   -1.32909426503536      4.05289929629368     -1.42679236536395
  H   -3.34264504359366      2.94038002033910     -2.30262386660444
  H   -3.23792262579387      0.54571148209285     -3.03267409516479
  C   1.54087811392876     -2.00543731564978     -3.17924743773307
  H   2.51619163949357     -2.13731224896090     -2.69168047279159
  H   1.68041179868407     -1.40587143434098     -4.08901205481391
  H   1.14818060066796     -2.99128809693987     -3.46283920738934
  H   -0.55796016292553     -1.00488027434055     -3.99763281742413
  H   -1.54806753596944     -3.09692268311971     -3.04117144744499
  H   -2.73258730866111     -1.85231351456177     -3.46787196739278
111
Name = III_TS_c1_2_pbe_def2-svp_d3bj_TOptts_pbe_def2-tzvp_d3bj_TOpttsFreq Energy(a.u.) = -2542.854710378987 ZPE = 0.88863881 OptHurray imag
  Pd  1.85465753595107      0.51929258407832      0.55197815685534
  C   2.38095555980923     -0.43533813995296     -1.15826559132236
  C   2.35438062669551     -1.84777719512533     -1.18576020168484
  C   3.27470106018129     -2.58138553397430     -1.94771756932105
  C   4.19099696429858     -1.93543127858732     -2.76833386568256
  C   4.35632604971907     -0.53388729036098     -2.66956408780615
  C   3.54100604588330      0.18308214341548     -1.75354377045601
  C   3.95929395877768      1.48176288148343     -1.34631594607583
  N   3.45940331111614      1.95596360098144     -0.16508407643859
  C   3.80865439580266      3.17977629185448      0.23027971103179
  C   4.69673528705491      3.99057590984319     -0.49564981399563
  C   5.29226805878890      3.48222317649353     -1.63903952160482
  C   4.95536953277908      2.18641880491302     -2.07992825706750
  C   5.61214022858226      1.50870990493824     -3.15675541164941
  C   5.36480623123611      0.18475654043127     -3.39563457443404
  H   5.94536446406780     -0.35546219520549     -4.14618052276001
  H   6.37011889748728      2.04505163486767     -3.73044188037308
  H   6.03931580165780      4.06135470537043     -2.18537007405757
  H   4.95049471714216      4.98156362673373     -0.11975039589138
  H   3.38773063572124      3.52092007366283      1.17868887145371
  H   4.82643113495833     -2.50341147337422     -3.44960048729313
  H   3.21400666394884     -3.67115566197958     -1.94684501644308
  H   1.54624412413663     -2.38111708771896     -0.67931138746557
  C   0.77716275540064      0.29364865367841     -1.51015670086945
  C   0.21811554788371     -0.57754033142606     -2.49220307809323
  C   -0.53086090637939     -0.14116386681794     -3.58808237730992
  C   -0.67469365430912      1.21399246123126     -3.81917044134202
  C   -0.25735117135877      2.14441676922058     -2.84483639569564
  C   0.34207117064210      1.70108032712211     -1.61890889809579
  C   0.36210002235229      2.66255602652884     -0.53521656868326
  N   0.59541096854344      2.23943072497793      0.75473701392202
  C   0.61484218401068      3.12790281560002      1.75546077303509
  C   0.41277020438363      4.49952446681731      1.56721167010119
  C   0.13487556917277      4.95340174481650      0.29129702426528
  C   0.07539142798210      4.04068007544124     -0.78204641466948
  C   -0.30926691119777      4.46166365131218     -2.09106006209869
  C   -0.51194970644829      3.53682901272900     -3.06823015380595
  H   -0.89105973328591      3.83436837004583     -4.04770929189576
  H   -0.49555753135216      5.52227793867658     -2.26850793856135
  H   -0.06538405046674      6.00909934568828      0.09929410969010
  H   0.43879370144613      5.17492042323677      2.42222311364461
  H   0.77206003996399      2.71637543499505      2.75230838652845
  H   -1.14248014923237      1.58218706972641     -4.73348217375918
  H   -0.91045281357362     -0.87439802198059     -4.30092672359049
  H   0.51336518612930     -1.62726594634550     -2.47060320491846
  Ag  -0.57267188239855     -0.57090277573501      0.09152962063211
  C   -2.04039815812271     -1.52466656218670      1.19060612671092
  N   -2.17896482560806     -2.86590408130058      1.36525971456600
  C   -3.24810244885732     -3.15404002868344      2.20346667386604
  C   -3.79451763442141     -1.95485696499698      2.55936907791281
  N   -3.03845084380681     -0.97426595159470      1.93068932758096
  C   -3.16309381378950      0.45224303251053      2.09840890808057
  C   -2.57872142696444      1.03293664010237      3.23999717446228
  C   -2.64379181564497      2.42627698517353      3.35355031649108
  C   -3.24888414351814      3.20016006561517      2.36563865282449
  C   -3.81185751707215      2.59415198894119      1.24572150615793
  C   -3.78616217918110      1.20269240792019      1.08565716474254
  C   -4.39427350879456      0.56474050437154     -0.15085325874598
  C   -3.60895071360926      0.95647428076684     -1.41134985085755
  H   -2.54867519113911      0.67410875537068     -1.32375137981979
  H   -4.02158011806241      0.45243113993880     -2.29693825875387
  H   -3.64958781124365      2.04154417038719     -1.58668984221950
  C   -5.88278276519529      0.91440738136685     -0.29260635107225
  H   -6.45042445133295      0.62394946826063      0.60233684051865
  H   -6.31503865868801      0.39255111094422     -1.15821301056521
  H   -6.02849744225731      1.99303178306994     -0.44823933134973
  H   -4.32017403732857     -0.52759334717072     -0.04223015492862
  H   -4.28370226995471      3.21027832008483      0.47885413534914
  H   -3.28174557824320      4.28570298055662      2.46991178970739
  H   -2.20486989254827      2.91289498877041      4.22607759306026
  C   -1.85281827051433      0.21092110179431      4.29189878653711
  C   -0.34165522554680      0.48804867301207      4.24986053775946
  H   0.19049561272218     -0.17710872228943      4.94516310175961
  H   -0.12844603679047      1.52427097345212      4.55235147748366
  H   0.06409325861880      0.32951586817189      3.23874279558365
  C   -2.42265926215645      0.44377108242777      5.69778665240331
  H   -3.49843126558992      0.22257217239041      5.73754070282759
  H   -1.91232359222084     -0.20039238679059      6.42780898239419
  H   -2.28320768767265      1.48554890175836      6.02064008079958
  H   -1.99376850835137     -0.85360289345667      4.05426008287927
  H   -4.63654573320501     -1.71477855874009      3.19729253843140
  H   -3.51831826166534     -4.16893621025554      2.46915868725061
  C   -1.24992326100324     -3.80466230468090      0.78689217820742
  C   -0.00161545317479     -3.97423935489464      1.41602186608705
  C   0.91416615285760     -4.83399915073372      0.79477318166966
  C   0.59523253073959     -5.48663748199786     -0.39296126128871
  C   -0.65161863295757     -5.29866188199042     -0.98783800015061
  C   -1.60510291568723     -4.45020001299754     -0.41290366044019
  C   -2.93614727591292     -4.18689729492245     -1.09793368733786
  C   -2.77938093685695     -3.07339254522679     -2.14859916937042
  H   -2.40751851376671     -2.14222777716863     -1.69762782585288
  H   -3.74428089398234     -2.86115863074988     -2.63177758377673
  H   -2.06592078781957     -3.37867804069350     -2.92895982278277
  C   -3.54921483017287     -5.44599923326240     -1.72113713158677
  H   -3.63240657638316     -6.26174531174989     -0.98971011035736
  H   -4.55569530319262     -5.22290816374653     -2.10157615928234
  H   -2.95565912361762     -5.81096563092286     -2.57145109380427
  H   -3.64200489015953     -3.82176948224064     -0.33596875883092
  H   -0.88712973291274     -5.81927376333760     -1.91634546354165
  H   1.32178960903210     -6.15544096695508     -0.85731922881782
  H   1.89136092430238     -4.99434123937664      1.25280865846947
  C   0.36237731036356     -3.29449643816135      2.72613300510937
  C   0.50742171168699     -4.33394034826082      3.84982621420623
  H   -0.40722636301002     -4.93341930547945      3.96011865317935
  H   0.71025779855028     -3.83520755180551      4.80834243244713
  H   1.33880557453582     -5.02414654263479      3.64672788524501
  C   1.63031021708875     -2.43816990634414      2.60147153470552
  H   2.49603463759692     -3.03396886654929      2.27910304538027
  H   1.49239771173607     -1.62236766340664      1.86267047639327
  H   1.87806490526484     -1.98063873423961      3.56939967663902
  H   -0.46092973609272     -2.62010018549046      3.00224078070604
111
Name = III_1_c1_3_pbe_def2-tzvp_d3bj_TOptFreq Energy(a.u.) = -2542.920772184340 ZPE = 0.89153082 OptHurray noimag
  Pd  1.36190648304607      2.18956627485238     -0.34724215441002
  C   1.57589069941468      1.04363740920810     -2.08828047446016
  C   0.37176212262355      0.31248287747933     -2.51279981694014
  C   0.51634586297163     -1.00437399928107     -3.05595476234485
  C   1.70730128056870     -1.70146815914062     -3.04090946266218
  C   2.80341860346330     -1.16574694846061     -2.31012960702027
  C   2.68485251808653      0.11466179269248     -1.72061963285656
  C   3.62857477700851      0.50236051231154     -0.73942772894662
  N   3.27546646497878      1.52907862047332      0.10476520863763
  C   4.15372433124133      1.95687676238831      1.01310836518087
  C   5.41376595867560      1.36250751670726      1.18659984282278
  C   5.74610721323502      0.25523607838056      0.42171290529433
  C   4.84433298309571     -0.21782824495386     -0.55156446178411
  C   5.02474769800206     -1.42128955866814     -1.29987755676623
  C   4.01709491824229     -1.89999650163734     -2.09528005037290
  H   4.12452192312234     -2.86537912803472     -2.59376952264107
  H   5.95073848610059     -1.98550566293249     -1.17399195221836
  H   6.68961421341825     -0.27059972851955      0.58131796168636
  H   6.08577735720694      1.74605188410618      1.95303315735938
  H   3.82470416174409      2.77652871422249      1.65361603673904
  H   1.78591525159209     -2.69032537021300     -3.49091244540876
  H   -0.36137685992515     -1.44805907838574     -3.52949428030242
  H   -0.45949192955820      0.90845892643509     -2.89906703991691
  C   1.90957715883391      2.26587045353826     -2.91408287921317
  C   3.11496596117075      2.25933314720545     -3.61758522371636
  C   3.38769935827377      3.18615709613649     -4.63540795193214
  C   2.41709585916737      4.08839619090327     -5.02024171297188
  C   1.18751907541732      4.15124462783517     -4.32508326779134
  C   0.95773273165618      3.30493527216584     -3.19526204796682
  C   -0.22638475844232      3.57077154323760     -2.40260729186047
  N   -0.34056966197985      3.06576745114459     -1.13123700248147
  C   -1.46169907629891      3.26164507018388     -0.42669656076094
  C   -2.54143565476689      4.00554783141507     -0.91488479106913
  C   -2.41879485892076      4.61507186198494     -2.14809921219752
  C   -1.24583434257576      4.43344490493683     -2.90919672038209
  C   -1.02988093176570      5.14491309831476     -4.12870784375943
  C   0.16842056161199      5.05347010459540     -4.76957550152980
  H   0.36925370960884      5.65472792998262     -5.65809917161433
  H   -1.81862015367221      5.80360931148261     -4.49577251776426
  H   -3.20893351719632      5.25910516659242     -2.53888373005492
  H   -3.42804712986444      4.12903488809514     -0.29555843158445
  H   -1.48277846207744      2.83303895878155      0.57520305272061
  H   2.57895930113271      4.76157436197923     -5.86345664762547
  H   4.34304665370112      3.14423522664177     -5.16010003529642
  H   3.83507687953267      1.46739160393151     -3.41002186753301
  Ag  -0.34547894943951     -0.26201024255787     -0.48146552650503
  C   -1.11095562700050     -1.15726759423288      1.23749485681697
  N   -0.92874024255645     -2.47132462104315      1.55256493586761
  C   -1.58421188533093     -2.80990787038266      2.72644662477244
  C   -2.19544816713504     -1.67481200235274      3.16714209429789
  N   -1.89333105041393     -0.68052851035328      2.24498607067663
  C   -2.36048901317049      0.67625641022418      2.35918680762027
  C   -1.59566808351258      1.58567369155980      3.11220059447864
  C   -2.10499109548593      2.88293717462565      3.25950709084575
  C   -3.32029477714532      3.24716884796276      2.68377947947388
  C   -4.04361198806790      2.32660146805347      1.92764946135730
  C   -3.57872855071287      1.01837003031958      1.74317189778658
  C   -4.34692764739573      0.03894229133105      0.87336484313142
  C   -4.14544731250906      0.38343684987050     -0.61114745793225
  H   -3.07639973081223      0.38558667925487     -0.87708996471860
  H   -4.65665924952591     -0.35053531465609     -1.25035349732036
  H   -4.55221936211284      1.37941942152551     -0.84073177554812
  C   -5.83656892618322     -0.02653985851920      1.23407313634472
  H   -5.98225950808804     -0.27132567952158      2.29536400101004
  H   -6.33607526069104     -0.79895778819526      0.63269197430467
  H   -6.34957545198777      0.92516630060773      1.03444238212140
  H   -3.92655796810742     -0.96421231302347      1.03940080491632
  H   -4.99037955344584      2.62352373913811      1.47421515983987
  H   -3.70484322861201      4.25870804101987      2.82374893183230
  H   -1.54234978266660      3.61533759395242      3.84035195471002
  C   -0.27046792464940      1.20632152859452      3.74815084346005
  C   0.87220187335144      2.07300459698744      3.20212744301103
  H   1.83288054699169      1.75556663162142      3.63308778558360
  H   0.72653252488452      3.13586248225177      3.44405244481684
  H   0.94598082457470      1.97621021806517      2.10113756307449
  C   -0.34619538143542      1.28256090301871      5.28075940847380
  H   -1.14577691971530      0.64002050539158      5.67592238488489
  H   0.60487600983048      0.95939551652396      5.72734121017027
  H   -0.54392186555432      2.30973279902009      5.62001202223070
  H   -0.04570766145526      0.16449960382903      3.47689398261012
  H   -2.81182479758028     -1.48318519327761      4.03710184525845
  H   -1.55747172820372     -3.81360069204079      3.13314118648879
  C   -0.14314309641380     -3.36791228425377      0.74136492952646
  C   1.21799704644060     -3.53070795979377      1.06028534327774
  C   1.97913298536158     -4.33647838613668      0.20625462303833
  C   1.39974487843141     -4.95826976918489     -0.89859764407644
  C   0.04151411908769     -4.80477648673800     -1.16355137445714
  C   -0.76674498995833     -4.00609721239414     -0.34475610983749
  C   -2.25180468785593     -3.86185254946084     -0.63052125679941
  C   -2.50015909070850     -3.12347953365432     -1.95277650956517
  H   -2.04094388572022     -2.12423077362441     -1.93319952090657
  H   -3.57891628544641     -3.00598441987767     -2.13070694631665
  H   -2.07647285141115     -3.67750304259759     -2.80341982628740
  C   -2.95749777646206     -5.22552636283142     -0.61246047286658
  H   -2.79309696688746     -5.75034664806815      0.33909635934567
  H   -4.04044743930505     -5.09616959327429     -0.75078624230968
  H   -2.59499430904320     -5.87643146669343     -1.42108731236559
  H   -2.69431333388178     -3.25197183258688      0.17151059182396
  H   -0.40192419215863     -5.31680093731115     -2.01906992011075
  H   2.01211114334287     -5.58224979734809     -1.55164474128744
  H   3.04029628447407     -4.48142686773721      0.41033596529538
  C   1.84430508028688     -2.84086642229807      2.26093188520344
  C   2.82607283251219     -3.74378479573556      3.01746809138862
  H   2.36319260966785     -4.70007534169196      3.29772748522070
  H   3.16316954667735     -3.24318492129467      3.93599929073891
  H   3.72237518502750     -3.96397215801256      2.41996841244322
  C   2.52030761682059     -1.52863082345659      1.83866321387502
  H   3.35208895932286     -1.73173754207199      1.15022323530746
  H   1.81565780408274     -0.85785417381318      1.32575951380806
  H   2.92288625327999     -0.99833198461279      2.71454014077664
  H   1.03464725060565     -2.58559864815290      2.96225262358925
45
Name = III_Pd_c0_2_pbe_def2-tzvp_d3bj_TOptFreq Energy(a.u.) = -1236.983907415922 ZPE = 0.33418355 OptHurray noimag
  Pd  2.24140574346625     -0.75447431692088      0.11392919880734
  N   -0.44749373492701     -0.05466992464507     -1.84457311467881
  C   0.24902386463198     -1.02849875801226     -2.42234308594413
  C   1.65611645863415     -1.10218057603537     -2.42437657041621
  C   2.38677728638733     -0.00590768364328     -1.91859977141399
  C   1.65200563153557      1.06808903914718     -1.30841562352666
  C   0.21839567442961      0.93648976073675     -1.20481123511351
  C   -0.51718063104867      1.90927690866275     -0.41660634943343
  C   0.15211558176609      3.12427223013185     -0.06689581454765
  C   -0.54759604767315      4.14737196194061      0.61240239189235
  C   -1.86511880470825      3.96662092775126      0.98273086899871
  C   -2.49155724596714      2.73425060080885      0.74125420169316
  C   -1.84013233266719      1.69221724876718      0.08652611298246
  C   -2.55580416307116      0.39247496153658     -0.02383721356158
  C   -3.78269858547682      0.36352936664515     -0.67634021081170
  C   -4.44948469379729     -0.84719461106081     -0.94015223763295
  C   -3.84723237670555     -2.04666036469373     -0.61876802256504
  C   -2.59865069329801     -2.06438287179300      0.04758619617803
  C   -1.99764016599580     -0.83312601916416      0.45083644701228
  C   -0.77547570886858     -0.89072588076462      1.21574416823206
  N   -0.36984346658942      0.21124877400115      1.91759480987331
  C   0.84789226913019      0.22845555901351      2.42055193000244
  C   1.80180653648070     -0.82898969625850      2.26532992320110
  C   1.33809252178846     -2.03868905920270      1.68314384039215
  C   -0.01622786215870     -2.09666183885299      1.21052329878188
  C   -0.61713202084185     -3.30190221691655      0.74672770901356
  C   -1.89292251724703     -3.29128333721951      0.25071312844266
  H   -2.37269780038214     -4.22091058527081     -0.06317642190807
  H   -0.04785403234010     -4.23224502567082      0.80797646099693
  H   1.90537063919496     -2.96624932131574      1.78980256576405
  H   2.74493319049815     -0.79199060544703      2.81420059067914
  H   1.12438186558705      1.11604756063270      2.99971044823187
  H   -4.30997165858538     -2.99632197009113     -0.89557238157599
  H   -5.41165095649738     -0.83311265425149     -1.45452163875838
  H   -4.19826290515256      1.30067722095330     -1.05070995271748
  H   -3.49647012672332      2.55475997662918      1.12646914321786
  H   -2.40640066779669      4.75728326884376      1.50472008719103
  H   -0.02140188028963      5.07404549600564      0.85046685937220
  C   1.54447307620859      3.29379989120885     -0.35949621696545
  C   2.28712382990260      2.28731105549128     -0.90154970441047
  H   3.36227998512526      2.39640144117983     -1.05763549986291
  H   2.01364158339169      4.24009414120434     -0.08209523819217
  H   3.44677599554537      0.12429671001054     -2.15409757244438
  H   2.16499337854272     -1.93300964330901     -2.91315738074437
  H   -0.33689246643791     -1.81155517176276     -2.91340533173123
47
Name = IPd_AgH_c0_1_pbe_def2-tzvp_d3bj_TOptFreq Energy(a.u.) = -1384.626663638174 ZPE = 0.34143323 OptHurray noimag
  Pd  1.96982324547484      1.88234881983528     -0.81936358707858
  C   2.50610554407832     -0.05010222785432     -1.16824565612643
  C   1.87892007964418     -1.02910797626793     -1.94655820742052
  C   2.55435507324862     -2.19695689967693     -2.35474102983187
  C   3.87494391347549     -2.42579181134666     -2.00555111851389
  C   4.58047127959735     -1.45295999833115     -1.26507315257096
  C   3.89643678631275     -0.26334460793419     -0.89119522922110
  C   4.62082553223111      0.75646846652598     -0.20617827541516
  N   3.95031825199122      1.92209252132812      0.02856598388565
  C   4.53924947549074      2.86423881230565      0.76635432326219
  C   5.84608643567125      2.73303687799438      1.26046099985473
  C   6.56918201773214      1.58982374408305      0.96147579287015
  C   5.96405523105787      0.56086232604122      0.21204330189965
  C   6.61253395494753     -0.66407304875422     -0.14782792288131
  C   5.95019034417199     -1.61727400107423     -0.87133063604144
  H   6.45942128574076     -2.54156375976972     -1.15355462520054
  H   7.64805770721347     -0.81830363045092      0.16151933527541
  H   7.59684105601172      1.47013607768566      1.31097163260463
  H   6.27440757844647      3.53444472894151      1.86172207836905
  H   3.94608966741635      3.75357176629478      0.98326122998309
  H   4.38020061773878     -3.34738207172664     -2.30077304383528
  H   2.01518556056442     -2.93930289531390     -2.94670904988385
  H   0.84088743857885     -0.90274012722526     -2.25018446631057
  C   0.03074706733230      1.79218019693730     -1.31579948649825
  C   -0.86843718737480      0.72884241683533     -1.29634705110920
  C   -2.23419658221883      0.90848096702445     -1.60272349432139
  C   -2.74323162878154      2.15290179647296     -1.93501245350175
  C   -1.88942606326507      3.27555925871233     -1.92765947791172
  C   -0.51860240302813      3.07734396662197     -1.59411104166176
  C   0.33707213055136      4.21392590201989     -1.51527518235805
  N   1.62205487191151      3.97489720333641     -1.11657706697522
  C   2.48698199294160      4.99147809997388     -1.09407141151218
  C   2.12035325537659      6.30615518265279     -1.41754616536848
  C   0.80827725446039      6.57422304296151     -1.77320624546059
  C   -0.12436149730095      5.51975293616087     -1.83369150918351
  C   -1.50040426603532      5.67981348197590     -2.19691919520213
  C   -2.34262719728093      4.60228501444982     -2.23060020009116
  H   -3.39359715674781      4.73944423842250     -2.49577658144014
  H   -1.86442336257206      6.68029921587509     -2.43854583806345
  H   0.49062756697653      7.59065081456251     -2.01544906053474
  H   2.87037701200585      7.09559009365914     -1.37755718763353
  H   3.51334732088357      4.75266742312400     -0.81517137518271
  H   -3.79865263825936      2.27856094409710     -2.18430213292532
  H   -2.89877154759274      0.04245923635797     -1.57351254579928
  H   -0.53938066943397     -0.27202773905557     -1.01340451698144
  Ag  1.45592562423659     -0.19206587783919      0.97477941635118
  H   0.96214588637853     -0.79441155064896      2.41471900269198
50
Name = IPd_AgMe_c0_1_pbe_def2-tzvp_d3bj_TOptFreq Energy(a.u.) = -1423.901914929749 ZPE = 0.36975766 OptHurray noimag
  Pd  1.88918880663216      2.09478961678056     -0.81106365799714
  C   2.36235307221304      0.11889333317283     -0.97369521768218
  C   1.70521788489899     -0.90560177272603     -1.66488212683579
  C   2.34570908202644     -2.12262394126159     -1.97137823400597
  C   3.66086587922855     -2.35869991301134     -1.60517395111358
  C   4.39727208733189     -1.34479929214720     -0.95591231583850
  C   3.74905511531209     -0.10714543710353     -0.68745065469791
  C   4.50654788320417      0.94858572047560     -0.10030573310126
  N   3.87135764015584      2.14994267047532      0.03095352028580
  C   4.49193746282009      3.13745129963896      0.67814338829774
  C   5.79737390644502      3.01368023336674      1.17752270323301
  C   6.48533760044232      1.82722380899227      0.98067810676765
  C   5.84624682506560      0.75300875615499      0.32956114908341
  C   6.45767983325849     -0.51740955468879      0.07894161695936
  C   5.76424927111575     -1.51208136137494     -0.55400152950536
  H   6.24588732228657     -2.47180415194857     -0.75485592583876
  H   7.49062420043292     -0.67278091340554      0.39636420791947
  H   7.51144407301706      1.70967914623911      1.33544814032077
  H   6.25263341604142      3.85347625468609      1.70168450497059
  H   3.92554338836496      4.05970940488868      0.81458623391457
  H   4.13829248412245     -3.31676098192971     -1.81964405408437
  H   1.78367993315282     -2.89770140094151     -2.49651706527699
  H   0.66943876781417     -0.77758002084972     -1.97530282348317
  C   -0.04828942438372      2.02186996440982     -1.31372084157108
  C   -0.98262943690027      0.99583698394738     -1.19652210026371
  C   -2.33900347075869      1.18775523041416     -1.53475011314636
  C   -2.80382350583395      2.40885220600644     -1.99519046615763
  C   -1.91303447275363      3.49804080646205     -2.09126417965083
  C   -0.55176948884155      3.28941939425012     -1.72566672282478
  C   0.34172261779809      4.39874704055355     -1.75167134148164
  N   1.61516741458279      4.15706305835502     -1.31802266109130
  C   2.51345637098422      5.14260344929734     -1.38569982239198
  C   2.19374527243517      6.43015584138840     -1.84068367236742
  C   0.89432576477490      6.70509611128697     -2.23606083003367
  C   -0.07289788553310      5.68100113695810     -2.20247727309529
  C   -1.44019911459018      5.84905878947132     -2.59448651462990
  C   -2.31847990420131      4.80203182414217     -2.53000572564844
  H   -3.36209817339225      4.94668564129335     -2.81921611808304
  H   -1.76831367175796      6.83195199253416     -2.93824561839517
  H   0.61340570117205      7.70251564370071     -2.58093815930119
  H   2.96951712873876      7.19480911340320     -1.87009485183666
  H   3.52888951397843      4.89876958763003     -1.07298133554267
  H   -3.85251882106405      2.54319238313068     -2.26736693924393
  H   -3.03241148220206      0.35089981404716     -1.42738333211220
  H   -0.68579493152732      0.02006051645201     -0.80972165335828
  Ag  1.31485021743993      0.22570458391112      1.16885355338461
  C   0.64560895145076     -0.32922134438506      3.07940947421260
  H   -0.43332531461877     -0.13776710137444      3.15928325185543
  H   0.83885183173869     -1.39808317249439      3.24565859738294
  H   1.17480847888162      0.25756373272522      3.84285702610045
2
Name = AgH_c0_1_pbe_def2-tzvp_d3bj_TOptFreq Energy(a.u.) = -147.572516559472 ZPE = 0.00408064 OptHurray noimag
  Ag  0.40376818787458     -2.57627984179035     -0.58295014028716
  H   1.67306923312542     -1.89418813920965     -1.29631435271284
5
Name = AgMe_c0_1_pbe_def2-tzvp_d3bj_TOptFreq Energy(a.u.) = -186.850977213457 ZPE = 0.03391339 OptHurray noimag
  Ag  -0.95833551604034     -0.10096335404044      6.34098454790406
  C   -0.95834711549886     -0.10096437455751      4.25831011825985
  H   0.08820869924996     -0.11010091340927      3.93567575329297
  H   -1.48953054348771     -1.00274047064298      3.93565484019678
  H   -1.47371501922303      0.80994358765020      3.93566060034633
46
Name = IPd_Ag_c1_1_pbe_def2-svp_d3bj_TOpt_pbe_def2-tzvp_d3bj_TOptFreq Energy(a.u.) = -1383.845689754437 ZPE = 0.33726127 OptHurray noimag
  Pd  2.07567468178865      1.84568944495061     -1.13976075321135
  C   2.60902600752294     -0.12226916405947     -1.37397827248581
  C   2.03809602609999     -1.11782606096705     -2.17932625747142
  C   2.72148631944982     -2.31963666194557     -2.46588116636247
  C   3.97847576106775     -2.56781973226335     -1.94588547896342
  C   4.62824477121577     -1.58292871176774     -1.16708054867222
  C   3.94869001394665     -0.35899582503117     -0.92078924265057
  C   4.64282008710034      0.68866389680099     -0.24856500986788
  N   4.00579082818586      1.89431384289767     -0.17803907622661
  C   4.57524198640671      2.87877896845450      0.52161063474195
  C   5.82964838611061      2.74388552249615      1.13646990618013
  C   6.52340158565394      1.55323026309379      1.00580589609037
  C   5.93643345616926      0.48297256719091      0.29911118251339
  C   6.56784397024469     -0.78492356152211      0.09158692856562
  C   5.94630569010076     -1.76517964450618     -0.63146689326626
  H   6.45129412747401     -2.71594278926359     -0.81238520878805
  H   7.56561445671188     -0.94631357733251      0.50285405740843
  H   7.51408087118152      1.43158097185609      1.44766536047854
  H   6.24400691848716      3.58326538669525      1.69363874403480
  H   4.01389154186045      3.80934807670073      0.60327848698910
  H   4.48626913455798     -3.51247624616702     -2.14744332871920
  H   2.23790942461167     -3.06339054449083     -3.10091485321865
  H   1.06229343843596     -0.96786995047328     -2.63896706603874
  C   0.09090607125962      1.75247939754638     -1.55076753506542
  C   -0.78897254402166      0.67381574225731     -1.69177957939229
  C   -2.18842337410526      0.86070924505452     -1.80152797765214
  C   -2.74116955323449      2.12529457744309     -1.79059889147862
  C   -1.90155889311340      3.25677331485401     -1.66663060112151
  C   -0.50130042967271      3.05135068384247     -1.52398570614740
  C   0.34917706909865      4.18964427753793     -1.41495690299957
  N   1.68263482031545      3.93591374485653     -1.27126427992408
  C   2.54047854111264      4.95895125868388     -1.29598606588700
  C   2.12012876011868      6.29367360024700     -1.39682937672298
  C   0.76623480887338      6.57265217467855     -1.47502401120972
  C   -0.16184550758055      5.51063198124111     -1.49819118774256
  C   -1.57749666322582      5.68201891354577     -1.62350169820081
  C   -2.40824452645673      4.59802060582186     -1.69745283937413
  H   -3.48562161925460      4.74057754712176     -1.80062078617857
  H   -1.97986665162891      6.69528975369400     -1.66880321997945
  H   0.41099995225816      7.60284041894080     -1.53918610395460
  H   2.86481059804763      7.08852447891477     -1.40981475111928
  H   3.60088366881229      4.71133889340857     -1.24637702436248
  H   -3.81894250580296      2.26369901152681     -1.88963595669932
  H   -2.83104215952813     -0.01468234629776     -1.90865774923587
  H   -0.42205335365594     -0.35076003446141     -1.78096006503512
  Ag  1.01067606899995     -0.04948312880514      0.38103573542341
