# Supplementary material for: Heterobimetallic Complexes That Point to When Bond Dissociation Energies Deviate from Computational Expectations
Source: J Am Chem Soc. 2025 Apr 15;147(17):14105–21. doi: 10.1021/jacs.4c14399 (PMC12046563; doi:10.1021/jacs.4c14399)
Supplement: Supplementary file 2 — ja4c14399_si_002.zip [file ja4c14399_si_002.zip › XYZ-Coordinates/SI3.3_bhq2PdAuIPr_TransfPriorDiss-PBED3bj-Def2TZVP_40Struct.xyz]

111
Name = I_c1_1_pbe_def2-tzvp_d3bj_TOptFreq Energy(a.u.) = -2531.745372800932 ZPE = 0.89293051 OptHurray noimag
  Pd  1.61928537684631      1.18424617019002     -0.72284927826303
  C   2.63324219520854     -0.51088618288294     -1.07698930591719
  C   2.20427060482424     -1.75304334258018     -1.52905112691040
  C   3.09860716693440     -2.83930939749570     -1.64857334616530
  C   4.43323393176332     -2.71883449254118     -1.30271718385673
  C   4.91412658280197     -1.49011269860641     -0.80164507626897
  C   3.99843585937648     -0.40672021154836     -0.68855572800447
  C   4.46280675328195      0.83399622413425     -0.17079917748550
  N   3.52924078913477      1.82557343564586     -0.05831650258275
  C   3.92159957345007      3.03824152377739      0.34124037722913
  C   5.24740962160138      3.32027227933660      0.70062911731001
  C   6.19658438809158      2.31278777561472      0.64019808181026
  C   5.82149046595136      1.03103930958611      0.18967836390819
  C   6.72022429662158     -0.07677350378991      0.05986580865536
  C   6.27909544962472     -1.28318213382473     -0.41048358154390
  H   6.97525690332091     -2.11927024201041     -0.50503699919086
  H   7.76547965368529      0.06236088938853      0.34092083646529
  H   7.23322980175390      2.50482371350214      0.92378953081057
  H   5.50984546022636      4.32752011490869      1.02206104674933
  H   3.16016481510368      3.81701661224095      0.36696140498174
  H   5.11704836101252     -3.56293741301523     -1.40839137472977
  H   2.71532059870895     -3.79203447578169     -2.01594243620690
  H   1.15761703896539     -1.93120110433616     -1.77942814974124
  C   -0.00118513247803      0.92351265797081     -2.00978915574428
  C   -0.08304109673564      0.09712768955711     -3.14281912898316
  C   -0.96766364797084      0.37856814847942     -4.20124880666879
  C   -1.79356456042069      1.48908431087239     -4.16746635399743
  C   -1.70414949318053      2.40298573441679     -3.09352139723731
  C   -0.77462828626442      2.13665333897584     -2.05230050522255
  C   -0.59103629105143      3.11833139560633     -1.03306780146449
  N   0.43811870371229      2.91082118763587     -0.16111352081639
  C   0.60990660208767      3.76650597551080      0.84711747086433
  C   -0.18954885317510      4.90685389262390      1.01763598317681
  C   -1.18845410871284      5.17372070139008      0.09717857913393
  C   -1.41476865003757      4.27366654192634     -0.96371766890273
  C   -2.39816156315142      4.47072481693964     -1.98465206958821
  C   -2.51511567391627      3.58371370276275     -3.01861496481470
  H   -3.24131590679394      3.76196254743057     -3.81428979674572
  H   -3.02916042803672      5.36013309130853     -1.93921769210222
  H   -1.80434551646192      6.07106527332798      0.18374774633694
  H   -0.00066954962963      5.57225930355282      1.85948816442706
  H   1.41106823464341      3.53413680294567      1.54912895154919
  H   -2.50250772678051      1.68027879224460     -4.97499525629482
  H   -1.01282611753256     -0.30628447440839     -5.04959779012665
  H   0.53267014816813     -0.79779944340024     -3.21122452370563
  Au  -0.59843398311524     -0.30704661262945     -0.26271431508153
  C   -1.69622657345268     -1.39288114673893      1.01452685591931
  N   -1.74131642635218     -2.73973786989911      1.20257051292129
  C   -2.66222514597993     -3.07116428041045      2.18638589067987
  C   -3.20578907919857     -1.90026778461139      2.62575076995144
  N   -2.60427181494959     -0.88738845839014      1.89502490920520
  C   -2.85165483992256      0.52450369849112      2.03810500373158
  C   -2.03935903805751      1.25074640176427      2.92768641732264
  C   -2.27288389278745      2.62739604949658      3.02303233810963
  C   -3.26307502361268      3.24122797865079      2.25959911485170
  C   -4.04452586433833      2.49252663873542      1.38279753096988
  C   -3.85997924661186      1.11072590641588      1.25257312943298
  C   -4.69717613046779      0.30637925369891      0.27293373654108
  C   -4.27115118903110      0.59933373237888     -1.17399674338956
  H   -3.20873533679723      0.36233517411423     -1.32933729779233
  H   -4.86456467912845     -0.00209164371720     -1.87796578782832
  H   -4.41895221735014      1.66087195645008     -1.42235914569326
  C   -6.20057515965936      0.54182433651840      0.47124930672800
  H   -6.50840210368490      0.33224929706663      1.50524780743810
  H   -6.77722642739097     -0.11248826485158     -0.19767801129042
  H   -6.48387022734451      1.57888814608400      0.24052175025083
  H   -4.50684008051625     -0.76115356239738      0.45998001038023
  H   -4.81224584017424      2.98711242347384      0.78625713637952
  H   -3.42827464291198      4.31602244411159      2.34904229914993
  H   -1.66690182839856      3.22633176904099      3.70479446866186
  C   -0.93608645111352      0.59676087561998      3.74201550723253
  C   0.44579122790904      1.10745446238368      3.30723986547306
  H   1.23961475630566      0.57659163912821      3.85188121924763
  H   0.55097354712299      2.18188547583406      3.52016790146837
  H   0.60360048875405      0.95162957524314      2.22902626087794
  C   -1.15554903396652      0.78983590939521      5.24898585771038
  H   -2.13227766739362      0.39800321445806      5.56558068530108
  H   -0.37465073394019      0.26607666208055      5.81855198658074
  H   -1.11489797974319      1.85290528742952      5.52757918199195
  H   -0.95799766522663     -0.48446530375596      3.54101778295986
  H   -3.95512361403309     -1.69503962284959      3.38027411995809
  H   -2.84162290776346     -4.09897551172895      2.47708637384630
  C   -0.93719321261792     -3.68523689545868      0.46999421139015
  C   0.30364128526776     -4.06637270398574      1.01262089921053
  C   1.06355753629785     -4.98196857485765      0.27581861967053
  C   0.60276227478362     -5.48640191368297     -0.93855756496099
  C   -0.62913185890159     -5.08331385802800     -1.44834752272993
  C   -1.43361779955387     -4.17219087406207     -0.75244354559538
  C   -2.77056209907811     -3.73188572209274     -1.32354477997437
  C   -2.56660375334966     -2.85891039348398     -2.57081685442565
  H   -1.94320013800354     -1.98253147484321     -2.34228530125546
  H   -3.53350132350100     -2.49963593659235     -2.95202065423863
  H   -2.07599934118834     -3.42831337146573     -3.37431057864808
  C   -3.68578970486920     -4.92766540449041     -1.62114205390975
  H   -3.84208954693052     -5.54627270850266     -0.72636736968941
  H   -4.66674656606681     -4.57698979669320     -1.97208556910643
  H   -3.26461165339598     -5.57204640302068     -2.40594947534759
  H   -3.27648680250773     -3.11129550924977     -0.56879131623733
  H   -0.97846047795675     -5.48940128507408     -2.39879294287537
  H   1.20957057598969     -6.20465897350997     -1.49265482492193
  H   2.03371945570918     -5.30034998715945      0.65868310772714
  C   0.82795484130301     -3.49757824517956      2.32017819730676
  C   1.35355490140652     -4.59237960667042      3.25801041985398
  H   0.59753209205850     -5.36987375109968      3.43610995853398
  H   1.63336661881720     -4.15586029426622      4.22712125681930
  H   2.24972210622149     -5.08010635036405      2.84868560640794
  C   1.90124257402378     -2.42875064610543      2.05686252807085
  H   2.75232943484263     -2.85234017221192      1.50365940347732
  H   1.50174993144974     -1.59661544545661      1.46003076417583
  H   2.27626287661950     -2.02503695831340      3.00891253614187
  H   -0.00963200975276     -3.00141628951804      2.83422425961011
66
Name = IM_c1_1_pbe_def2-tzvp_d3bj_TOptFreq Energy(a.u.) = -1294.614563359726 ZPE = 0.55495757 OptHurray noimag
  Au  -0.35583970980318     -0.48534100585314     -0.31164390353995
  C   -1.51981887418374     -1.42298305326617      0.95298258349651
  N   -1.60630773927973     -2.76213154762166      1.12067300534091
  C   -2.53994403523135     -3.04259135457980      2.10618962213364
  C   -3.02834540753751     -1.84578385540518      2.54653713087789
  N   -2.38711106872634     -0.85387148321794      1.82088074217805
  C   -2.60236706772973      0.56939999930013      1.96091280010008
  C   -1.79583369970285      1.27210483465826      2.87385148450262
  C   -2.01929361620950      2.65031858198558      2.97872875599281
  C   -2.99555994756116      3.28068192402002      2.21049422897923
  C   -3.77318031866169      2.54887790603255      1.31532238567888
  C   -3.59712223814575      1.16800862060489      1.16674246316949
  C   -4.42390637806508      0.38564857137454      0.16106194180683
  C   -3.99930269641607      0.73707687467454     -1.27407788696241
  H   -2.92687864177702      0.54184183689527     -1.43023902844986
  H   -4.56572780119956      0.13911642758943     -2.00203831953491
  H   -4.18139521517703      1.79938674531750     -1.49074924861726
  C   -5.93068040838880      0.59825956673293      0.36233439853613
  H   -6.23996352478629      0.34494091682014      1.38586319945231
  H   -6.49854961024941     -0.03371767191989     -0.33463002404830
  H   -6.22125474863193      1.64108159377527      0.17238894255474
  H   -4.22479074384437     -0.68713480484111      0.30950452874634
  H   -4.53126517013903      3.05757826216063      0.71860866018541
  H   -3.15230519839894      4.35553492503973      2.31015883064983
  H   -1.41700084014521      3.23772601945895      3.67298382382238
  C   -0.70617183455277      0.60251086630989      3.69291534728667
  C   0.68317246727050      1.06514968798798      3.22549988955793
  H   1.47209140337415      0.54028781113275      3.78251221650376
  H   0.81517211606385      2.14470850693709      3.38512578485568
  H   0.82869207738236      0.86474420243928      2.15272865813017
  C   -0.89447937867018      0.83988894423359      5.19798619137279
  H   -1.88190603607646      0.49882280925918      5.53894661807845
  H   -0.12764243075419      0.29580673268234      5.76689117491125
  H   -0.80160173473391      1.90514156356095      5.45236839031800
  H   -0.76384622652504     -0.48413951810226      3.52477763619548
  H   -3.76743741685446     -1.60362080684081      3.30053504712123
  H   -2.76574488320724     -4.06170302146582      2.39588098670574
  C   -0.85164624294348     -3.73960845633670      0.36793656142608
  C   0.38767812020243     -4.15976131810225      0.88438957007785
  C   1.09836589687858     -5.09716122487831      0.12560578669979
  C   0.58991384525803     -5.58274106417997     -1.07758384711225
  C   -0.64213055798112     -5.14133251881739     -1.55490189236658
  C   -1.39872588560658     -4.20343443893645     -0.84197043320573
  C   -2.72954362625162     -3.71189969641939     -1.38368762911343
  C   -2.52791758118269     -2.89577221672272     -2.66997818561787
  H   -1.84981440134446     -2.04485225518499     -2.50107798628686
  H   -3.48860570363538     -2.50075688297909     -3.02941394445426
  H   -2.09547811098790     -3.51394340996816     -3.46949463982865
  C   -3.71405536541064     -4.86886209889753     -1.60715712226641
  H   -3.87235768454893     -5.44557812683787     -0.68526685600089
  H   -4.68642292083513     -4.48064521712542     -1.94119483280499
  H   -3.35141080763149     -5.56261628672914     -2.37882669616243
  H   -3.18116814949709     -3.04047618148034     -0.63671554496376
  H   -1.02574189717471     -5.53232871487997     -2.49828014350375
  H   1.16103271689249     -6.31506651575379     -1.64971322528786
  H   2.06505443074472     -5.45320539456411      0.48361857527216
  C   0.96491516002355     -3.60623016411427      2.17573504982596
  C   1.41638075492621     -4.71826171258379      3.13271076585025
  H   0.60029455615869     -5.42186257666844      3.34773390206100
  H   1.75526049079805     -4.28387585435592      4.08346429145927
  H   2.25584642125566     -5.29207319988033      2.71609255138250
  C   2.11718224992102     -2.63282279623679      1.87665476745988
  H   2.94458072202099     -3.14786044824268      1.36797642934473
  H   1.78442019635811     -1.80786705173971      1.22740685608987
  H   2.50679389719522     -2.19838091885187      2.80824697962237
  H   0.17525795767248     -3.03540244440201      2.68881112731526
45
Name = IPd_c0_1_pbe_def2-tzvp_d3bj_TOptFreq Energy(a.u.) = -1237.012685701997 ZPE = 0.33527623 OptHurray noimag
  Pd  1.60648930120546      1.51500716458639     -0.93529077080259
  C   2.45136503975379     -0.29283650478295     -1.04330162687017
  C   1.91075256204166     -1.52676214254429     -1.40232963741918
  C   2.65425945278296     -2.72193966141972     -1.30073318531467
  C   3.95867292974001     -2.72538290858718     -0.83315370217079
  C   4.54220245626507     -1.51548015752030     -0.40188968176043
  C   3.76558515240093     -0.32404279291648     -0.48903860227285
  C   4.31466719882751      0.88899522861857      0.02290229648836
  N   3.49128363275603      1.98047247977538      0.00484435009954
  C   3.98611393402730      3.15658733348940      0.39608059264414
  C   5.29616298515563      3.31424538010942      0.87345555876229
  C   6.12182322774020      2.20496093731643      0.95570134968076
  C   5.64320962933572      0.95165725669699      0.52463822102101
  C   6.41147652140922     -0.25674783463847      0.55885338448882
  C   5.87404486799013     -1.43762239381484      0.12519041395650
  H   6.46447150615880     -2.35595017031031      0.17174600178321
  H   7.43152931151182     -0.21678876352403      0.94645821143631
  H   7.14020124721505      2.29090010753202      1.34102243191896
  H   5.63941962959686      4.30203978081418      1.18022910097192
  H   3.31753122605590      4.01477853729374      0.32109658371898
  H   4.53331115496253     -3.65215148212238     -0.77734786080800
  H   2.18833990341116     -3.66245667634494     -1.60417205613782
  H   0.88480586354342     -1.58991801463965     -1.76456723829351
  C   0.10017599135409      1.20712464953231     -2.21239973131430
  C   -0.03127550128225      0.29462521138413     -3.25831421427201
  C   -1.14323576963610      0.31410732995922     -4.12705305251167
  C   -2.15682866141067      1.24800237175409     -3.98396598995426
  C   -2.05306579461022      2.23300796293136     -2.97952627401041
  C   -0.91032940225829      2.21090652158642     -2.12871871566655
  C   -0.75468498270043      3.25223231804337     -1.16619227830210
  N   0.40552185543991      3.23934046078945     -0.44276500804890
  C   0.56089717961182      4.14493367901297      0.52537570348880
  C   -0.38848041244798      5.14092606934340      0.80032017058605
  C   -1.54103625158289      5.20363106751588      0.03442740724193
  C   -1.75310680690466      4.24659427371046     -0.97764279697404
  C   -2.90948205146069      4.21445712642312     -1.82197005884002
  C   -3.04159707937455      3.25441869998179     -2.78735040063813
  H   -3.92080659701899      3.24969855064572     -3.43627786074574
  H   -3.67851424962253      4.97740796106585     -1.68470863386818
  H   -2.29013863770426      5.97864448753440      0.21111818819653
  H   -0.20025272457759      5.85313862507144      1.60341527513267
  H   1.47526518530558      4.07426996606297      1.11526385688534
  H   -3.02352660505036      1.24272175990187     -4.64810929611445
  H   -1.20412938301582     -0.42980191346926     -4.92493417634112
  H   0.74009422805960     -0.45578576284802     -3.43105393205027
66
Name = IIa_1M_c1_2_pbe_def2-tzvp_d3bj_TOptFreq Energy(a.u.) = -1294.597920046069 ZPE = 0.55259546 OptHurray noimag
  Au  -0.53344951584124     -0.48584568305569     -0.02844409741471
  C   -1.84438640080716     -1.53595753632021      1.22475870776146
  N   -1.97820141802074     -2.87914144199091      1.35517693090163
  C   -3.02887672722289     -3.18468790900861      2.20967361350685
  C   -3.56565858068964     -1.99671970616702      2.61050861421304
  N   -2.81695251126149     -0.99648627054986      2.00286860962231
  C   -3.03318164374673      0.42234288482389      2.12453919097281
  C   -2.89542998664479      1.02789036048023      3.38968748885476
  C   -3.13561723536803      2.40511668934162      3.46234517006075
  C   -3.46428938768226      3.14423434707262      2.32861679735786
  C   -3.54725292690203      2.52409411185335      1.08498016156794
  C   -3.33480470335970      1.14771884641534      0.95491948887006
  C   -3.36205780689527      0.48326097580848     -0.41178646260138
  C   -2.00326237025986      0.55593190521579     -1.09563381991898
  H   0.45033840308094      0.31628049634254     -0.99903907631415
  H   -1.97912409703851      0.06192866046364     -2.07556584537469
  H   -1.61841482500451      1.57920973378104     -1.16859143056456
  C   -4.38250008461272      1.10887080712276     -1.38678915916095
  H   -5.37294306526435      1.14929697639179     -0.91327029002403
  H   -4.45727240714084      0.49932373446465     -2.29683277323954
  H   -4.10396339277981      2.12718963565524     -1.68913207447697
  H   -3.64521941805331     -0.57336289764773     -0.29471139894567
  H   -3.79077415859391      3.11794977531518      0.20434309396949
  H   -3.64685610541442      4.21605782141462      2.41371418010867
  H   -3.05137871850809      2.91155709958358      4.42321007251330
  C   -2.38207423879850      0.26034282415008      4.59934428412480
  C   -0.84389360354206      0.18714514362819      4.53531992794914
  H   -0.45193657064120     -0.40190323897757      5.37677407833175
  H   -0.40766744749886      1.19512513366064      4.59023038296311
  H   -0.49787310652180     -0.27628252641745      3.59957267474324
  C   -2.84339198166203      0.83634313163003      5.94066105708293
  H   -3.93561775313231      0.94900834152622      5.98259850421553
  H   -2.53864198731614      0.16642894218775      6.75606698205988
  H   -2.38958198763697      1.81671085262214      6.14441312432174
  H   -2.75617773810382     -0.77270098001761      4.54696970464787
  H   -4.40852927475853     -1.77752450346701      3.25431142589805
  H   -3.29534559986772     -4.20667623153200      2.45069398154629
  C   -1.13896027820369     -3.83377655343932      0.67093975286742
  C   0.19981074769015     -3.96315727261463      1.08712719747307
  C   0.99945148702518     -4.88141364370603      0.39650606311146
  C   0.48103077617866     -5.63552979242321     -0.65284404906790
  C   -0.84660218856817     -5.47774916729468     -1.04430584319755
  C   -1.69017858982378     -4.56730063317322     -0.39705405201185
  C   -3.10169536049583     -4.32237681264211     -0.90460583437801
  C   -3.05959300076134     -3.32229044834679     -2.07384059852488
  H   -2.56433233753025     -2.38524986322225     -1.77886279900747
  H   -4.07696815156413     -3.08625955389013     -2.41774600252693
  H   -2.49982277529707     -3.74002511582567     -2.92311081892273
  C   -3.83429107891104     -5.60842433952683     -1.30275242085028
  H   -3.83280287707734     -6.34257703586972     -0.48533980412205
  H   -4.87870687525947     -5.38108190795131     -1.55702979758961
  H   -3.38320159498014     -6.08301008114829     -2.18557662244924
  H   -3.68586153672423     -3.85549292068705     -0.09747450492012
  H   -1.23450579912731     -6.06523414834345     -1.87644727185579
  H   1.11882703690788     -6.35069954823850     -1.17371371739435
  H   2.04158495218095     -5.01322898488945      0.68953648753806
  C   0.78691349865680     -3.11452213448189      2.20185527820665
  C   1.61153495445729     -3.93208417084111      3.20760524238716
  H   1.01169961488352     -4.74969927518742      3.62885161743454
  H   1.94761028396079     -3.29113141558948      4.03444494526179
  H   2.50639359809517     -4.37177712052107      2.74613821924789
  C   1.64548317898551     -1.98695138190501      1.62149858699581
  H   2.50920166394969     -2.37084892417473      1.06069957526651
  H   1.08368572761642     -1.37035142455889      0.85824424183524
  H   1.98966337914187     -1.28393724262853      2.39137354585922
  H   -0.04064501589451     -2.65494278367872      2.76215769420411
111
Name = IIa_1_c1_1_pbe_def2-tzvp_d3bj_TOptFreq Energy(a.u.) = -2531.689086134480 ZPE = 0.89010479 OptHurray noimag
  Pd  1.29116609719277      0.59226448097322      0.19768153798413
  C   2.75497117899200     -0.66716848233528     -0.25981825145548
  C   2.71067960088628     -2.03196779242778     -0.50994719432248
  C   3.88244985950621     -2.72509512601464     -0.88940354196222
  C   5.10166145499279     -2.08051992568530     -1.02390588963625
  C   5.18754590107742     -0.68977997964235     -0.79493023096288
  C   4.00046930640821     -0.00380798159291     -0.42043276786928
  C   4.03998846300827      1.40351252668254     -0.23104236024210
  N   2.85042442660748      1.99875051752251      0.08390955608713
  C   2.81118190919960      3.32222460595137      0.25818562936378
  C   3.95567976741982      4.12399675046353      0.13494925978192
  C   5.17074264034309      3.53748237442163     -0.18423049644732
  C   5.24021598082416      2.14335445816842     -0.38215035955483
  C   6.42890479886848      1.42346201624168     -0.73405237053073
  C   6.39791533456593      0.06936826064175     -0.93374238357756
  H   7.31154012857598     -0.46025847035940     -1.21206517969871
  H   7.36087140648673      1.97954271622839     -0.84906241426388
  H   6.07197474491319      4.14488910298033     -0.28800017514021
  H   3.87076578802191      5.19902857774098      0.28941851770362
  H   1.84127519917798      3.75720560045682      0.50003527204554
  H   5.99537597896884     -2.63553425934084     -1.31438249942069
  H   3.81633790851544     -3.79854359942270     -1.07507899903932
  H   1.77997463449101     -2.59061686158124     -0.41497027015679
  C   -0.28570597291052      0.49612849228062     -1.91036920648197
  C   0.10392065545377     -0.06898079946145     -3.12454299689618
  C   0.12766439721112      0.68302507953927     -4.31316737393541
  C   -0.31860651346821      1.99370619278980     -4.32327444617444
  C   -0.69138209904373      2.62088239878202     -3.11482489611124
  C   -0.57590624948664      1.89436214563760     -1.88905151750628
  C   -0.74852740536262      2.63194166750592     -0.66263783967885
  N   -0.24933230296111      2.10663569249084      0.49655653656648
  C   -0.43615591971138      2.74795308124566      1.65222450177434
  C   -1.11864261644324      3.96839474038362      1.73719618681578
  C   -1.53268626660918      4.57741386291445      0.56444925243024
  C   -1.32155601875699      3.93700641039211     -0.67336009254158
  C   -1.58024057661997      4.56844788416718     -1.93156832752537
  C   -1.21399671489110      3.95679442571106     -3.09551190325780
  H   -1.33734303355829      4.47193176402354     -4.05038878237629
  H   -2.01458742038061      5.56966819205439     -1.93574909687428
  H   -1.99621050981980      5.56594949969105      0.58160133317033
  H   -1.26158762025536      4.44221653700721      2.70779481394498
  H   0.00987927302184      2.28415114118663      2.53226373078889
  H   -0.39070482427453      2.55295363157105     -5.25749668855796
  H   0.44169362676372      0.20563947331393     -5.24294602663823
  H   0.35863414783991     -1.12919568191814     -3.17240561624579
  Au  -1.00484088549499     -0.76544917019094     -0.40459401916475
  C   -1.86364948740440     -2.01128040071475      1.01260735199539
  N   -1.52455437343285     -3.26641674898979      1.40336943307135
  C   -2.49627618827838     -3.80141288706713      2.24119857564325
  C   -3.45984924174363     -2.85035234423548      2.38296852562705
  N   -3.04750528239066     -1.75701184185783      1.63278215621682
  C   -3.74280465886620     -0.50463959504729      1.48993727360849
  C   -3.83303426844548      0.35930299364931      2.59612121006862
  C   -4.44281277365189      1.60077267598669      2.37569926071571
  C   -4.92723063303166      1.95292732803564      1.11715932504769
  C   -4.83292536172310      1.06513087017767      0.04679139409157
  C   -4.23944388585114     -0.19037629779799      0.21270405764311
  C   -4.05823103099753     -1.16292112304069     -0.93822724522811
  C   -2.72364875472646     -0.90433101543988     -1.64429916237990
  H   0.41824445376824     -0.73033025421322      0.70902990154865
  H   -2.49880790592447     -1.69077199603270     -2.37958518406307
  H   -2.76518701323306      0.05715338261406     -2.17410624216181
  C   -5.20468247319300     -1.11983316112109     -1.95840757747622
  H   -6.17910287245292     -1.26687383978888     -1.47124958728802
  H   -5.07093833527087     -1.91388768938169     -2.70581053826191
  H   -5.23221877786999     -0.16464572054659     -2.50150831969493
  H   -4.03997799865357     -2.18076942902737     -0.51612967961451
  H   -5.22889728248086      1.34983163072443     -0.92792902093975
  H   -5.39383173722400      2.92829557212567      0.97114489815381
  H   -4.53489067609414      2.30433442336548      3.20287749784181
  C   -3.23745950227464     -0.00095282299309      3.94932290955495
  C   -1.75977165254170      0.42044448987703      4.01602538506219
  H   -1.30267024916670      0.07441198669648      4.95452585844156
  H   -1.68049213171953      1.51690761856684      3.98363797867816
  H   -1.17807790405422      0.01236860001948      3.17686494536719
  C   -4.02099477140792      0.57852708515896      5.13126322735302
  H   -5.08677344427952      0.31672840985753      5.07905161680609
  H   -3.61778721068171      0.18649918365910      6.07525941450976
  H   -3.94206074302016      1.67439277209831      5.17722078863305
  H   -3.26268821353880     -1.09575151529537      4.05290710941769
  H   -4.39539073042332     -2.85553197013393      2.92835887310837
  H   -2.40677772889717     -4.79969296141435      2.65105760474276
  C   -0.29502593583432     -3.94821765610280      1.08236651460024
  C   0.75829429035166     -3.87395214676828      2.01399053557487
  C   1.90483057695906     -4.62842493032203      1.74005838722384
  C   1.99638645008220     -5.40341167007525      0.58623921386058
  C   0.95260867236276     -5.41975415905335     -0.33539612807121
  C   -0.22290153666207     -4.69199927945560     -0.10830391112774
  C   -1.35846492100700     -4.73741638086124     -1.11487017493499
  C   -0.89421230207624     -4.25022575832334     -2.49467497864350
  H   -0.45587081134123     -3.24405628926203     -2.43134972155120
  H   -1.74211950548098     -4.21477671714641     -3.19366245257035
  H   -0.13710228709872     -4.92144975014327     -2.92455664046929
  C   -1.97209040551903     -6.14331280476804     -1.19573089523439
  H   -2.34215537608379     -6.47649844611894     -0.21584212396988
  H   -2.81408099765454     -6.15544705058692     -1.90241683488118
  H   -1.23175602283708     -6.87919335570857     -1.54141015149151
  H   -2.14567342046755     -4.04999182476483     -0.77133422660482
  H   1.04358672203546     -6.01773138754897     -1.24339811421228
  H   2.89602822341951     -5.99161375123827      0.39873307930274
  H   2.74185674895105     -4.59979694887891      2.43845397806624
  C   0.67463827484791     -3.03237703984271      3.27631516063054
  C   0.53826611625080     -3.92560777371551      4.51959712490990
  H   -0.33903718987676     -4.58478854355129      4.45282111821188
  H   0.43611848343595     -3.31029077554910      5.42502644739561
  H   1.42632403722275     -4.56243078771964      4.64305637203220
  C   1.87000890223436     -2.07796532150050      3.40980029011706
  H   2.81597613061115     -2.62676844583590      3.52168362684534
  H   1.95954522154972     -1.42230521514550      2.53258482894358
  H   1.74653428457147     -1.44831050035475      4.30284243449576
  H   -0.22976509205441     -2.40850408531930      3.21182448950183
111
Name = IIa_2_c1_1_pbe_def2-tzvp_d3bj_TOptFreq Energy(a.u.) = -2531.701802737460 ZPE = 0.89311956 OptHurray noimag
  Pd  1.03283648190274      0.87072772072488     -0.25339816982661
  C   2.10385908667272     -0.81309609069179     -0.38174406831126
  C   1.80310706532193     -2.04795580413697     -0.94850877996960
  C   2.74541555787235     -3.09975224220769     -0.96672805324215
  C   4.00009011988965     -2.95418693880788     -0.40120390840494
  C   4.33632056505261     -1.74715388897314      0.24864125554160
  C   3.37323643139165     -0.69992692101250      0.25679573885455
  C   3.68160017140188      0.51572225572499      0.93035152704519
  N   2.70498372441104      1.47223377862158      0.92149964090407
  C   2.95952567968845      2.65379797066922      1.48898224404448
  C   4.17231361904380      2.93572142650368      2.13520038210016
  C   5.15676620859436      1.96233731928069      2.18866842652487
  C   4.93174788527802      0.71472971438232      1.57180023733066
  C   5.88328346795952     -0.35608261641025      1.54122572589681
  C   5.59329064069778     -1.53288824139037      0.90634970431274
  H   6.33084104377120     -2.33833277453863      0.88802204243054
  H   6.84836024697639     -0.21087938430329      2.02986260196852
  H   6.10721427188068      2.15523997679187      2.69008020116473
  H   4.32154196102791      3.91718485928172      2.58404402914972
  H   2.17450855454370      3.40688601662780      1.42532911009123
  H   4.72502163307700     -3.76959029028419     -0.43682761381152
  H   2.47150958845057     -4.04541367948372     -1.43617398160031
  H   0.82523237393349     -2.22222764550096     -1.40029155374480
  C   -0.06562585925153      0.70981986034792     -2.00639887307907
  C   0.14954448397675     -0.13081872247741     -3.10688162238579
  C   -0.29804223209050      0.21244754315150     -4.39667629451835
  C   -0.96646235895044      1.40226449888642     -4.63520893083934
  C   -1.16070609772501      2.32147449951205     -3.58087215409894
  C   -0.66672968233337      1.98516529303959     -2.29120960238049
  C   -0.79055162532380      2.94243301026978     -1.24148928953652
  N   -0.17664066254092      2.63601026103655     -0.06182100303174
  C   -0.35464930716307      3.43639911603670      0.98927844382083
  C   -1.10234849587867      4.62140497683390      0.91555829194330
  C   -1.65795327425156      4.99478538508185     -0.29795831469974
  C   -1.51157989356354      4.15343422201496     -1.41990736524714
  C   -2.03335007342969      4.44359690186426     -2.72126030477643
  C   -1.84119198465432      3.57271852532577     -3.75810424371473
  H   -2.22302191227321      3.81447137329269     -4.75218906332810
  H   -2.57353026553771      5.37971365129793     -2.87280069345645
  H   -2.21398742559697      5.92948939108451     -0.39394265427496
  H   -1.21868737547314      5.23943183199223      1.80548276742794
  H   0.10376620433310      3.11716146126095      1.92612608439545
  H   -1.33509793767379      1.64435205254902     -5.63345520346093
  H   -0.12468392300763     -0.48405136342847     -5.21908728133555
  H   0.66088638588843     -1.08218586011028     -2.97547568423588
  Au  -1.44565831659754     -0.32092971191005     -0.50271104908280
  C   -0.26913358656870     -2.53155015372051      2.04030929703491
  N   -0.25082557657034     -3.87524146802843      2.10462069982417
  C   -0.99927318452472     -4.28328764246720      3.20040079184304
  C   -1.47457464135860     -3.15553249720023      3.80287038640685
  N   -1.00945913747875     -2.07795909309642      3.06556284312167
  C   -1.42771500628336     -0.70458463878157      3.24453500275713
  C   -0.65604481119202      0.13390704042002      4.06514789419229
  C   -1.09683600886274      1.45610978370352      4.19411642382945
  C   -2.24668449554673      1.89482525882808      3.53562491576584
  C   -2.98956905017753      1.02549112287401      2.74152723074012
  C   -2.59794535285088     -0.30880648374795      2.57561847649937
  C   -3.39757371545984     -1.26089825081670      1.70474613966327
  C   -3.30485601969799     -0.88034332437435      0.21744578654563
  H   0.19223680887657     -1.91240267494549      1.27165713003911
  H   -3.72280928205610     -1.69840983992802     -0.39010863491487
  H   -3.93266710811554      0.00837932790351      0.02917470170947
  C   -4.86105764987749     -1.35290478199522      2.17094503731039
  H   -4.93907744630116     -1.66953804174299      3.22201269887085
  H   -5.40493330517274     -2.07922186657777      1.55090658455747
  H   -5.37234792294176     -0.38485823406091      2.07131051260763
  H   -2.96809360060708     -2.26778620966512      1.81180100423972
  H   -3.88595932233628      1.38285369574890      2.23368964439827
  H   -2.57399763919858      2.92924347523325      3.65307573819730
  H   -0.54206088544275      2.14679390229025      4.82983863332911
  C   0.60292665312513     -0.36538937479694      4.75455242762949
  C   1.84239761559961     -0.06371391975222      3.89776071573071
  H   2.74471988587749     -0.49601142435940      4.35392639527857
  H   1.99269258786189      1.02213587441938      3.80969654928303
  H   1.74549916606758     -0.46490944438166      2.87958461602934
  C   0.76908403845158      0.19087237075578      6.17283310166990
  H   -0.12146339823082      0.00492657267116      6.78879735397462
  H   1.63093855319995     -0.28301411383666      6.66303938298848
  H   0.95666161528157      1.27416008831167      6.16544660151852
  H   0.52297517584262     -1.46123635186681      4.84308325833397
  H   -2.10999371864135     -3.01449727235343      4.66823086214758
  H   -1.12828234522291     -5.33265440026331      3.43444677460347
  C   0.40260905373675     -4.77663051901078      1.17970973363163
  C   1.55864493574455     -5.44340156853392      1.62574365804794
  C   2.13739998155019     -6.35833771926512      0.73833580208391
  C   1.58182487668128     -6.58713099055155     -0.51839364193045
  C   0.44469991296227     -5.89386141436444     -0.92846519535717
  C   -0.17888458923872     -4.96182092844025     -0.08965595434421
  C   -1.43079218570726     -4.21640457676191     -0.52551389318793
  C   -1.56279177151493     -4.08157885424881     -2.04525269739492
  H   -0.64497359868151     -3.68736008950139     -2.50404756594125
  H   -2.37671947387666     -3.38206645162296     -2.27847578035757
  H   -1.80195444851120     -5.04190501002138     -2.52512103962361
  C   -2.69432645001673     -4.87071985315190      0.06119914578597
  H   -2.67300425573012     -4.90878585506063      1.15890611834292
  H   -3.58696739213609     -4.30342972685076     -0.23831329415762
  H   -2.80445616160304     -5.90024233892274     -0.31008599493017
  H   -1.37541922142025     -3.18464505408532     -0.13527927136684
  H   0.03137590042572     -6.07844672340701     -1.91938466027790
  H   2.04422565311050     -7.31193865280005     -1.19014565820807
  H   3.03200600098203     -6.90254416476837      1.03852050104677
  C   2.17855528721493     -5.15102925136951      2.98453181974309
  C   2.94742984320976     -6.33831215252482      3.57159908159606
  H   2.33636467115962     -7.25133626235331      3.59308949587996
  H   3.25400347592627     -6.10862257392450      4.60129867870248
  H   3.86432786139830     -6.55439143071896      3.00438872789010
  C   3.07885691190834     -3.90480209138778      2.91511119806783
  H   3.93423722576116     -4.08585682705664      2.25021878284766
  H   2.54812388891063     -3.02498393867010      2.52593344494739
  H   3.46607713593026     -3.65870915669526      3.91439918173279
  H   1.36133785163512     -4.92311686114912      3.68729427642142
66
Name = IIa_2M_c1_1_pbe_def2-tzvp_d3bj_TOptFreq Energy(a.u.) = -1294.607849562193 ZPE = 0.55514315 OptHurray noimag
  Au  -2.10475185069487     -2.03830053719427     -0.44285829270468
  C   -0.52919786232526     -2.69250599838997      2.09982710065857
  N   -0.56765384062151     -4.03564772240290      2.03861707607882
  C   -1.68579074424114     -4.47314688245481      2.73462288910419
  C   -2.30428669068240     -3.36448010768047      3.24357150275104
  N   -1.56250404094830     -2.26435697750537      2.84721198088638
  C   -1.77886430992650     -0.87304249516155      3.18367436121558
  C   -0.85570298213664     -0.27122773584371      4.06133075570469
  C   -1.02410822001526      1.09485491941143      4.31908805440029
  C   -2.06150007086414      1.81360162404628      3.73573415819412
  C   -2.97174381223431      1.17691104741450      2.89516086071674
  C   -2.86090166310599     -0.18597518405110      2.59736565673332
  C   -3.86974152096408     -0.84063988006421      1.66588564740589
  C   -3.48102495473089     -0.66854670156020      0.18625304781564
  H   0.24953972898455     -2.06365940414496      1.68679903744527
  H   -4.34290701565526     -0.85956938465970     -0.47007475753859
  H   -3.07481813487718      0.33034591497345     -0.02411646110679
  C   -5.29756777647994     -0.30076906916640      1.87420004249002
  H   -5.57980077345115     -0.32144267213411      2.93616054018291
  H   -6.01061206323617     -0.92063454100726      1.31451373096297
  H   -5.40645337861211      0.73016354411571      1.51022472693331
  H   -3.91024840055747     -1.91584789878915      1.88969954228518
  H   -3.78931074765492      1.75135361254199      2.46108236707087
  H   -2.17140934912306      2.87810294021885      3.94617705685760
  H   -0.33116978046792      1.59838033522273      4.99413426870080
  C   0.27707964359187     -1.02483454726672      4.74043435766787
  C   1.64564796586239     -0.52247153588666      4.25480285160180
  H   2.45581024744262     -1.08578878991504      4.73794396015756
  H   1.78415217469608      0.53992357340075      4.49981896802317
  H   1.75789410315431     -0.62408910513768      3.16514009419460
  C   0.16750973988848     -0.93531765249495      6.27032130549719
  H   -0.80693432724435     -1.29757499044532      6.62569033108643
  H   0.95399581442103     -1.54139404167889      6.74180227240968
  H   0.29142646924897      0.09866476004411      6.62106024448453
  H   0.19969084165161     -2.09159899495751      4.47812888811774
  H   -3.18704185912001     -3.26043744230709      3.86212525060363
  H   -1.91895354599437     -5.52669205629712      2.82548640447818
  C   0.47793970490319     -4.87539902941116      1.48437687828251
  C   1.43961473190252     -5.37212977923509      2.38329100812727
  C   2.44591590094380     -6.18886729080746      1.85093866218659
  C   2.49244219527495     -6.47775339610605      0.49206878197918
  C   1.53240190187895     -5.95547422247528     -0.37301383547406
  C   0.49491010200101     -5.14474642676277      0.10025107844086
  C   -0.58039481458350     -4.65367126330039     -0.85419107251017
  C   -0.08702926511301     -4.40894582470060     -2.28076182843195
  H   0.80612020650999     -3.77052279200353     -2.30274912063028
  H   -0.87588798282946     -3.92168639907044     -2.86936070182104
  H   0.15151044912312     -5.35530903284900     -2.78570363129213
  C   -1.79938128958548     -5.58584348423444     -0.83684544220007
  H   -2.22471623468291     -5.69099624370506      0.16992664747504
  H   -2.58678827190253     -5.20375790853206     -1.50076614686238
  H   -1.50463889365278     -6.58567216688322     -1.18721189009874
  H   -0.92165729504187     -3.65390509063971     -0.44124848011029
  H   1.58881903074191     -6.18590377845102     -1.43592410785535
  H   3.28749561591136     -7.11150671679702      0.09742135851886
  H   3.20943036034320     -6.59533736346661      2.51537413151955
  C   1.43542679150167     -5.05210578455028      3.86850070701878
  C   1.23627375409106     -6.32074349424449      4.71117937004861
  H   0.30679814359920     -6.84362931276165      4.44456119111129
  H   1.19206756789178     -6.06511920105094      5.77903479503029
  H   2.06712060803236     -7.02662151997890      4.57094366277950
  C   2.71567635608694     -4.30656699687279      4.27576522937932
  H   3.60552344006546     -4.93728498834690      4.14103024457069
  H   2.85761767819653     -3.39526504265907      3.67833724661610
  H   2.66793921345780     -4.02164275082444      5.33646375291079
  H   0.58753457795824     -4.38385005007169      4.08328404872421
111
Name = IIa_3_c1_1_pbe_def2-tzvp_d3bj_TOptFreq Energy(a.u.) = -2531.710449517886 ZPE = 0.89143556 OptHurray noimag
  Pd  1.95911934859531      1.98593141012725     -0.86805567336772
  C   2.33792224597779      0.06443040346914     -1.28877910965864
  C   1.58971053309679     -0.86780470139482     -2.00459760369155
  C   2.13436116797004     -2.11286959134707     -2.38825870776434
  C   3.43479983518110     -2.46560304440868     -2.06454534555267
  C   4.24463970331296     -1.55579997424086     -1.35180778229529
  C   3.68683733839797     -0.29537555020735     -0.99566096715692
  C   4.50572334221384      0.64766353738831     -0.30925474384394
  N   3.95122894964743      1.87708147198458     -0.08576469409935
  C   4.64129583403148      2.76772339118262      0.63069218638735
  C   5.92760309755351      2.50912309067381      1.12684531723862
  C   6.52628165039040      1.28942740762965      0.85813750089922
  C   5.81850170968733      0.31741181517449      0.12183876700044
  C   6.33830711235214     -0.97284314848177     -0.22182425103274
  C   5.58743029829099     -1.85790574000491     -0.94654125207127
  H   6.00296226408908     -2.83029719694034     -1.21990803446560
  H   7.35237491350649     -1.22797407118886      0.09121703848000
  H   7.53669754881736      1.07182352582711      1.21038458242023
  H   6.43782977859303      3.27538195861575      1.70808194204976
  H   4.15355629735740      3.72253436134354      0.82717764939366
  H   3.84013418898760     -3.43635485817275     -2.35537089646608
  H   1.51252425944019     -2.80957344546484     -2.95437249896447
  H   0.56825280974882     -0.64286496969598     -2.30750132385395
  C   -0.00621839910818      1.99321003127871     -1.27982814833901
  C   -0.98609720273425      0.98915901927891     -1.13736953643083
  C   -2.33331524035809      1.20802125619826     -1.54974707331575
  C   -2.72620251082841      2.41350698748166     -2.08823624857790
  C   -1.80450913697431      3.49059598496248     -2.17849127329693
  C   -0.47502635378388      3.27511982656314     -1.73768679508861
  C   0.44014119617927      4.36793920096783     -1.71813868893810
  N   1.68428996825365      4.11608512239436     -1.20678252217413
  C   2.58148155550856      5.10124695723856     -1.21239830731655
  C   2.29627407572242      6.39283877996088     -1.68629503687548
  C   1.03095676920719      6.67179669258324     -2.17073364791848
  C   0.05958495091694      5.64826481867870     -2.19907214735423
  C   -1.27551140897750      5.82316496862266     -2.68388994096429
  C   -2.17063504970996      4.78757221520790     -2.66524832319061
  H   -3.19121452521172      4.93989567004278     -3.02219313466787
  H   -1.56957481337360      6.80402158918876     -3.06160444229033
  H   0.77763376766263      7.66886189425867     -2.53621757747596
  H   3.07396134930646      7.15551248355270     -1.66037158520159
  H   3.57273059287575      4.86111695750267     -0.82678252385488
  H   -3.75411220133585      2.56285981882789     -2.42355708566231
  H   -3.05314899282737      0.39409521793931     -1.44708549119948
  H   -0.70445442818306     -0.01397856033907     -0.81255968376460
  Au  -0.49946915944118      2.13214444732957      0.98687727464374
  C   2.08856105534924     -0.16651202221639      2.36002787466934
  C   1.74841038551781     -1.67360062011305      2.43983053627414
  C   0.24288454818816     -1.80556906507978      2.27619187075236
  C   -0.34900213786707     -2.75019672628806      1.44240111665798
  C   -1.73679531191929     -2.78634495537343      1.29405663118382
  C   -2.53256135752921     -1.84971848470576      1.94194614522041
  C   -1.98913318498822     -0.85812448291220      2.77457941176131
  C   -0.59617092869793     -0.89696609304523      2.96036858201601
  N   0.09785469703778      0.04151968297160      3.79688160939536
  C   1.33729591995707      0.47123447984753      3.45735984517115
  N   1.73550671930793      1.35404777147154      4.39523072732023
  C   0.73092156114629      1.48543798595822      5.34673031207566
  C   -0.28984148632532      0.66128156511218      4.97679428226396
  H   -1.22993720839702      0.44783898062207      5.46435958710126
  H   0.84204940891394      2.14802143767118      6.19526580092267
  C   3.00025753689976      2.05390031790484      4.42386794851400
  C   3.00363879042517      3.42676763967521      4.11085168020150
  C   4.23455922899974      4.09106524416972      4.18786493079605
  C   5.39694542850487      3.41940396889555      4.55514983641801
  C   5.35698993272085      2.05995017205655      4.85415088599380
  C   4.15623804720763      1.34266901070517      4.80275712211802
  C   4.13347615374872     -0.12283088691584      5.20340063990281
  C   5.17998721609814     -0.94725303380571      4.43979494402326
  H   5.08491955726822     -0.82403424806111      3.35119838448984
  H   5.06926783637168     -2.01487467703718      4.67577850580980
  H   6.20227830497689     -0.65405172503907      4.71780402583668
  C   4.31645132343139     -0.26732656611040      6.72318691438070
  H   5.29545938644994      0.12094673813939      7.03891298780834
  H   3.54273948162448      0.28454595596465      7.27517252378938
  H   4.26034819722912     -1.32492366036700      7.01747145621513
  H   3.14373954566737     -0.53510443216979      4.95716825228143
  H   6.27215613359652      1.54614569367596      5.15089503171501
  H   6.34210393946387      3.96136640814335      4.61774599767456
  H   4.27481409499306      5.15805644041463      3.96298734617588
  C   1.74933394737669      4.19792144837988      3.73921941412731
  C   1.43039093208262      5.26247283687344      4.80045418754238
  H   1.34116472310196      4.82182767119313      5.80407418508191
  H   2.21459989771061      6.03225821213394      4.84606438534231
  H   0.48164631478966      5.76263261548932      4.56080547686187
  C   1.85563312463336      4.81585516912750      2.34010606211890
  H   0.94709590615358      5.39102392659225      2.11271117905165
  H   2.71623441216918      5.49735707857714      2.25938968656442
  H   1.94099772292369      4.03306078172132      1.57380805267267
  H   0.90289269452695      3.49725515674311      3.69884351069857
  H   -0.66492825715369      2.55142990761768      2.51920605414397
  C   -2.90985682630741      0.18700722565659      3.38285559055281
  C   -3.66636627938001     -0.38292389721417      4.59366948827468
  H   -2.99206453486062     -0.80536671468543      5.35433926373716
  H   -4.28012062022289      0.39572794904337      5.06859979958474
  H   -4.33771058818763     -1.19559115172699      4.27960583967570
  C   -3.88895055068021      0.76493387834102      2.35129412982237
  H   -4.45986290726480      1.58654778602695      2.80605584916119
  H   -4.61324300325811      0.01606491958740      2.00136413162647
  H   -3.34581818212024      1.16631190764055      1.48445389109745
  H   -2.29143330975818      1.03578966624343      3.70848286438319
  H   -3.61119516140144     -1.86599362140494      1.78506993857298
  H   -2.19531549428394     -3.53762470151452      0.64985061703273
  H   0.27521016125137     -3.45797409451681      0.89898076034405
  C   2.56854596522432     -2.50203807246985      1.46267145744097
  H   3.63976724648422     -2.30349496495960      1.60282275647891
  H   2.31374008578036     -2.26379419479881      0.42284676644967
  H   2.40712519748042     -3.57655962315556      1.62340297145924
  H   2.00210455587464     -2.00688860338045      3.46592803119914
  H   1.77783378804066      0.25321138561257      1.38335558131795
  H   3.16243781187686      0.02458628547702      2.47399827232026
66
Name = IIa_3M_c1_1_pbe_def2-tzvp_d3bj_TOptFreq Energy(a.u.) = -1294.632832942395 ZPE = 0.55385208 OptHurray noimag
  Au  -3.79632958152418      1.18913616947395     -1.93999944879281
  C   -0.33609033606583      0.44940652455538     -1.45481305147237
  C   -1.14300132217861     -0.76879410661791     -1.95465143186319
  C   -2.43572646752125     -0.83119051453552     -1.15056343002506
  C   -3.67363919665190     -1.18784845324928     -1.72447107550388
  C   -4.81429047018713     -1.33254651356619     -0.90495871164885
  C   -4.73557497065057     -1.06744222176330      0.45173508409168
  C   -3.53560905187735     -0.66037691358068      1.06808291146477
  C   -2.39072319978747     -0.61849572247737      0.25929334710404
  N   -1.09162473726574     -0.30412474742680      0.78068692357437
  C   -0.13938882885827      0.25719875143624     -0.00675336848322
  N   0.97542475593869      0.39759073797772      0.73121885783521
  C   0.74218207276211     -0.09779288290095      2.00604582706269
  C   -0.54360478662785     -0.55021150507675      2.03798666651858
  H   -1.08947018772889     -1.05084693927066      2.82458823169218
  H   1.51407383057080     -0.08862957583472      2.76544006777878
  C   2.22499672762164      0.94190393401687      0.24445409397562
  C   2.40657347705589      2.33531773676965      0.30182694049843
  C   3.62465214503903      2.82976907023250     -0.18034383944263
  C   4.59798389193638      1.97356721318070     -0.68954737365163
  C   4.37806895852593      0.59857487767308     -0.73219028938153
  C   3.18074056486039      0.04347786681189     -0.26532870040916
  C   2.94922633344197     -1.45639794848636     -0.34054752571671
  C   2.89944877205610     -1.93488934660912     -1.80026451579062
  H   2.12971260759489     -1.40189532357481     -2.37788971041820
  H   2.67700346546061     -3.01044503892252     -1.84314012215123
  H   3.86214558325305     -1.77306056848477     -2.30541253864948
  C   4.00861863368675     -2.22956531166922      0.45891320785698
  H   5.01240762890827     -2.08208087865324      0.03640318158570
  H   4.03660605713568     -1.90611477098923      1.50879742546824
  H   3.79252282708031     -3.30675751753163      0.43624897242925
  H   1.97101421432849     -1.68300032846460      0.11281986030212
  H   5.14993183996570     -0.05752366307633     -1.13650269945039
  H   5.53931761096970      2.38255615836309     -1.05875407352445
  H   3.81127568577461      3.90412207404505     -0.15588189219039
  C   1.34977648403573      3.28536751547845      0.83813481502125
  C   1.88514847897165      4.11920318450155      2.01126299637770
  H   2.26751104940655      3.48071368277496      2.81995070890505
  H   2.70192646856127      4.78169511645903      1.69180638686954
  H   1.08634679918025      4.75280205384127      2.42101348601862
  C   0.80633095750297      4.18651588280976     -0.28257996258721
  H   0.00439006173559      4.83292641249152      0.10008282337751
  H   1.59787349283086      4.83435275983433     -0.68523518513756
  H   0.40147091597918      3.59737953927923     -1.11777689036596
  H   0.50672576799257      2.68949149318813      1.22163143344689
  H   -4.07278141824873      2.70886498998830     -2.25981786959154
  C   -3.58333287160214     -0.21462715128409      2.52030433112832
  C   -3.70451197245484     -1.41294393396292      3.47475713323904
  H   -2.89214861059799     -2.14414592430436      3.34436917050704
  H   -3.69956393538895     -1.07311175771788      4.51960485180880
  H   -4.64783602035243     -1.95087149895297      3.30187921514074
  C   -4.72056013100608      0.79392488475915      2.75450910901205
  H   -4.64213017509754      1.20644112141915      3.76975729066639
  H   -5.71039353266265      0.32577264604633      2.66785593964302
  H   -4.67119642535125      1.62525080512294      2.03836007168828
  H   -2.65237713523510      0.32506400050619      2.74660411052565
  H   -5.63828911036011     -1.13377080637528      1.05812079375011
  H   -5.76013734257064     -1.63664717679813     -1.35307902190340
  H   -3.72061993765717     -1.46816406297313     -2.77615272536536
  C   -1.31637881149748     -0.73301892945386     -3.46844466122099
  H   -0.33370835569466     -0.67451011590828     -3.95582329312246
  H   -1.90881714278096      0.14205889735849     -3.77630044000371
  H   -1.81191929999298     -1.63887817299394     -3.84080837966028
  H   -0.56325531384313     -1.67646178816899     -1.69512276109983
  H   -0.91171879645760      1.37154005067940     -1.66044367633955
  H   0.63996461861394      0.53267121958139     -1.95022379740114
64
Name = IIa_3M-D_c1_1_pbe_def2-tzvp_d3bj_TOptFreq Energy(a.u.) = -1158.242428778542 ZPE = 0.54687295 OptHurray noimag
  C   -0.37084634764846      0.45031108311775     -1.45474473218489
  C   -1.12966390026792     -0.80003976874485     -1.95454337863858
  C   -2.40528327446569     -0.95056590235763     -1.13520953542176
  C   -3.60940806638644     -1.36740451024144     -1.69774920937003
  C   -4.76198998841438     -1.46448811308690     -0.91610169856052
  C   -4.73233530135508     -1.08932158720324      0.42077682241433
  C   -3.55491478035630     -0.63894753801708      1.03829026454941
  C   -2.39378973082825     -0.64053578765378      0.24611978445303
  N   -1.10551013477521     -0.28862306323052      0.78319349542045
  C   -0.15743438844986      0.26752744444384     -0.00626208461302
  N   0.96026363780974      0.41587026528800      0.72830929932441
  C   0.72644392455967     -0.06702433326251      2.00778786431820
  C   -0.56002460967742     -0.52064612422868      2.04206813034174
  H   -1.10984201182299     -1.01023736454996      2.83322835604785
  H   1.49708812352115     -0.04768044281800      2.76821149482315
  C   2.20966046160536      0.95617023922886      0.23744025510211
  C   2.40737657237869      2.34628670261521      0.31713492752387
  C   3.62393469880157      2.83824777383771     -0.17111608984546
  C   4.58239515815271      1.98215595076096     -0.70812025096594
  C   4.34857607994891      0.61034323631215     -0.77070377426039
  C   3.15198708186418      0.05839388921482     -0.29783133869397
  C   2.90996244620148     -1.43892202978459     -0.38844642490486
  C   2.84603532328051     -1.90126830256938     -1.85266157079308
  H   2.07514835103876     -1.35783502259812     -2.41870611976246
  H   2.61675407867282     -2.97494196796874     -1.90547543756591
  H   3.80600207120422     -1.73996090093215     -2.36326571356047
  C   3.97176811887488     -2.22663434889935      0.39356224454154
  H   4.97273808516728     -2.08086381826968     -0.03630930078377
  H   4.01070532940059     -1.91442527337817      1.44647172512597
  H   3.74876211546412     -3.30219888975659      0.36174551780014
  H   1.93468106620825     -1.66435261685658      0.07147988158958
  H   5.10942847860288     -0.04635395616030     -1.19452501609441
  H   5.52292505513302      2.38853629885108     -1.08226172822715
  H   3.82149842793219      3.91017506030236     -0.12960512221420
  C   1.36650224078998      3.29640266722221      0.88347782509194
  C   1.92250516653126      4.10185356309786      2.06662938457298
  H   2.30584699162561      3.44370112457424      2.85883065523880
  H   2.74361835031072      4.76101978973981      1.75131854464786
  H   1.13553472026656      4.73648288444987      2.49739250178354
  C   0.82149570663273      4.22496200363175     -0.21385955907038
  H   0.02811458472740      4.87044204720824      0.18817307143372
  H   1.61481792254779      4.87471765355015     -0.60986086724415
  H   0.40779615947382      3.65467524791147     -1.05813563404855
  H   0.52169809068833      2.70091279411655      1.26351623881386
  C   -3.61636230797037     -0.14301311652326      2.47510808640459
  C   -3.73666120891042     -1.31245709712994      3.46549508364924
  H   -2.92619647587413     -2.04888350119832      3.35376799074168
  H   -3.72984514364350     -0.94507276023501      4.50123005110959
  H   -4.68030982990770     -1.85422419193904      3.30702522483991
  C   -4.76069697612411      0.86228473417011      2.67969062954599
  H   -4.70690741368967      1.28434320885681      3.69279661770966
  H   -5.74643171943130      0.38899843993707      2.57517925812638
  H   -4.70160941221625      1.68909638256531      1.95900189404408
  H   -2.68856815232669      0.40726836243678      2.69256144018212
  H   -5.65186085001687     -1.12243059859718      1.00534982375226
  H   -5.69481364701327     -1.80703918496401     -1.36490880752961
  H   -3.65376645807839     -1.61735418450604     -2.75665893290962
  C   -1.34533382495231     -0.73266749121330     -3.46356197114528
  H   -0.38526645789755     -0.58012650531882     -3.97547112835470
  H   -2.01493383140826      0.09631214418492     -3.73443592243880
  H   -1.77625942983905     -1.66427797008997     -3.85146448274552
  H   -0.48517577786741     -1.67447689779614     -1.73869527736621
  H   -0.97056883475483      1.35631591236155     -1.65044582405653
  H   0.59784461895290      0.57390677109183     -1.95648390969374
66
Name = IIa_4M_c1_1_pbe_def2-svp_d3bj_TOpt_pbe_def2-tzvp_d3bj_TOptFreq Energy(a.u.) = -1294.584624920996 ZPE = 0.55627476 OptHurray noimag
  Au  2.60478329056832      1.57726381849046      1.04241979058688
  C   4.22441896768548      0.04535173101704      3.41974843222688
  C   3.42005545774988     -0.92752170658119      2.54322794580342
  C   2.08328405035260     -0.32062483626346      2.06969410958007
  C   1.41533186994863     -0.94559546061626      0.95227746322820
  C   0.04556381738338     -0.96365901197493      0.87033000988236
  C   -0.73408153169505     -0.34741562293219      1.86854655938037
  C   -0.19259833373485      0.26396278444054      2.99203399499287
  C   1.22738325821210      0.21696286349140      3.13849954934080
  N   1.92791883184942      0.71086889305960      4.21251896216575
  C   3.31326565087461      1.13686814315243      3.97195719076716
  N   3.70042097799386      1.73243776550864      5.21835961878965
  C   2.63353229950702      1.75232840656265      6.05964382049020
  C   1.55180528201788      1.14697062279423      5.47322577674716
  H   0.58397616583733      0.94480448361804      5.90487974286620
  H   2.70526797327237      2.18559029663496      7.05176718236471
  C   5.05538316768091      2.08797400561944      5.53495982024740
  C   5.60247457895187      3.24244154528540      4.93842001082143
  C   6.93442109993725      3.55114634495018      5.23551737470507
  C   7.68126902400524      2.75677949485428      6.10151530946716
  C   7.11010119523344      1.63048371044971      6.68793469563092
  C   5.78802205315974      1.26080279520071      6.41444550031453
  C   5.20228388430345      0.01908340200687      7.06625727242142
  C   6.07654754537753     -1.22178083361292      6.83387484630417
  H   6.26781946774198     -1.39163576783155      5.76430013736225
  H   5.58298451084306     -2.11517327479122      7.24137591228328
  H   7.05152243919512     -1.12917425932351      7.33219967378625
  C   4.96950742144695      0.24963887660929      8.56856147373858
  H   5.92000615204038      0.44056888162837      9.08713547821475
  H   4.31641999233541      1.11495168984266      8.75176040504975
  H   4.50572732325505     -0.63477823707014      9.02769637076162
  H   4.22152366784771     -0.18285596424956      6.60830147942801
  H   7.70493289854847      1.01819893311161      7.36694041426675
  H   8.71587532599554      3.02010370026101      6.32517559205609
  H   7.38886668503627      4.43873843406698      4.79292196707718
  C   4.79977750388889      4.15735048986545      4.02793422522777
  C   4.73991091709645      5.58668506719277      4.58812411124567
  H   4.33565533336700      5.59972372987599      5.60974718545802
  H   5.73681117280103      6.04888114574071      4.61462361760359
  H   4.09859947703117      6.21619916052384      3.95532708491039
  C   5.35730709342449      4.14831315528660      2.59625744105591
  H   4.74932088637791      4.78971026614777      1.94270440366252
  H   6.38886246652110      4.52789382721635      2.57303531908235
  H   5.36559861744143      3.13501943383718      2.16687690400126
  H   3.76376333240260      3.78666276599743      3.99068666609377
  H   3.21872588405498      1.91024801963324      3.11097802568946
  C   -1.11890881831023      0.95457190237451      3.98121490614052
  C   -1.62497462025547     -0.04143075702597      5.04025621323381
  H   -0.81007878443686     -0.58279336678742      5.54353422873129
  H   -2.22610438831657      0.47186105316743      5.80404321387357
  H   -2.26137029555724     -0.80117839902086      4.56388358918947
  C   -2.30204263609438      1.66091988874096      3.30589157195515
  H   -2.84190427249371      2.26189158736121      4.05048442539860
  H   -3.02577924047878      0.95009361377497      2.88376559867076
  H   -1.96811554622130      2.33175316863178      2.50265739996644
  H   -0.54166742627489      1.74841739072201      4.47930831955237
  H   -1.81566823066790     -0.32620444381899      1.73866980332539
  H   -0.44492871468788     -1.43893649593066      0.02056140038941
  H   2.02559770711385     -1.42186439546670      0.18738928551109
  C   4.29677087026125     -1.51250919485773      1.43858958457893
  H   5.24169984221369     -1.87264397655666      1.86818912441604
  H   4.53958728567594     -0.74771049937617      0.68527229175935
  H   3.82188812059655     -2.36481156448423      0.93661476995759
  H   3.09670262177048     -1.76298152620077      3.19170202511081
  H   5.00637669848439      0.54029163128346      2.82537510545094
  H   4.71332339451276     -0.49671221925734      4.23942758260733
65
Name = IIa_4M-D_c0_1_pbe_def2-svp_d3bj_TOpt_pbe_def2-tzvp_d3bj_TOptFreq Energy(a.u.) = -1158.997729973819 ZPE = 0.55472091 OptHurray noimag
  C   3.92637503138932      1.01645618480271      2.87907308445889
  C   3.64301347084717     -0.48747780908100      2.99696436662628
  C   2.18095912218584     -0.71170085950687      2.68046008530568
  C   1.71305514424464     -1.71667630635058      1.83462473389998
  C   0.34219978794676     -1.89435105054435      1.63416675840584
  C   -0.56267934864737     -1.04013006113282      2.25987155474252
  C   -0.13617173834546      0.01121720480152      3.08118014689907
  C   1.25170652637289      0.15733792019743      3.30229309371015
  N   1.75200680203506      1.18419189392279      4.12742030338697
  C   3.05692974497997      1.82406397217384      3.84003674860159
  N   3.62866584793535      1.99701010420133      5.19288655248621
  C   2.61938936924518      1.75020122352003      6.13204413661596
  C   1.51474462313562      1.28175057017251      5.51948759047892
  H   0.56367001364794      0.99759945317174      5.95188489393922
  H   2.77406060287788      1.97572776555668      7.18146309394511
  C   5.00714528386512      2.14137221926379      5.48796708491681
  C   5.67307281904956      3.32524613528397      5.08390723154661
  C   7.04247404118760      3.44995892858080      5.33987861584811
  C   7.73978509800692      2.45996586729027      6.02762233706510
  C   7.06791112524105      1.31892552348282      6.45840313054632
  C   5.70900479694694      1.12452118019647      6.18374565871063
  C   5.04333697869655     -0.17091755490176      6.61833894725527
  C   5.78961967010439     -1.40319964532566      6.08597618819651
  H   5.92453579793385     -1.35056771710202      4.99660468079363
  H   5.22651441071156     -2.31933304172887      6.31777643702764
  H   6.78628363367079     -1.50163116469535      6.54100959463223
  C   4.90288963212832     -0.24194164135812      8.14653980012197
  H   5.88953181174273     -0.22532271753601      8.63399551352099
  H   4.32526753484067      0.60774109037751      8.53670395099537
  H   4.39285883726920     -1.16935955077121      8.44645911278459
  H   4.02915810416718     -0.18312257800894      6.19425952881405
  H   7.61764768826311      0.54510946658530      6.99820779038895
  H   8.80474569010928      2.58026672204272      6.23343730417448
  H   7.56562254830702      4.35333057904156      5.01963285685230
  C   4.92569138934159      4.46864253594004      4.41889409008254
  C   5.12722345718951      5.79158265506670      5.17232446950193
  H   4.84416257454434      5.69261629289311      6.22958913136913
  H   6.17489171292218      6.12438636165130      5.13368381155322
  H   4.51011615844020      6.58375700612373      4.72313433601657
  C   5.31733256449570      4.61825488883789      2.94075019107678
  H   4.73783980523696      5.42240649877406      2.46356352829690
  H   6.38493375630933      4.86813187541505      2.84312398378175
  H   5.14135222567128      3.69062429030109      2.37832591445748
  H   3.85403496368910      4.22927613463425      4.47066068002046
  H   2.85859928653390      2.82349560919434      3.38811982746390
  C   -1.14909484313614      0.97089895793645      3.68078002710657
  C   -1.99010551320659      0.29388095671523      4.77451022137585
  H   -1.35877167925069     -0.13729656282042      5.56515914880163
  H   -2.68275926397465      1.01179074355230      5.23890045710790
  H   -2.58802409869383     -0.52760643252712      4.35157407065572
  C   -2.05467860580477      1.58942613232632      2.60569372588796
  H   -2.72108222782529      2.34146336486535      3.05382965553825
  H   -2.68783654137486      0.83066469735167      2.12244400186377
  H   -1.45972353378420      2.07907680779293      1.82219906470443
  H   -0.58431183262386      1.79566197186886      4.13987129437890
  H   -1.63248080853391     -1.17607971459053      2.08703999517102
  H   -0.01736847989083     -2.69504238705920      0.98618751305464
  H   2.42103183835103     -2.38612777498737      1.34453617016267
  C   4.62076449720513     -1.30808424610435      2.16248733352299
  H   5.65518307814651     -1.06807540063400      2.44817192115348
  H   4.51024291500178     -1.09068638796936      1.08913844588298
  H   4.47674570896535     -2.38775484262916      2.30749208155967
  H   3.78718849481833     -0.75824405382216      4.05984384145947
  H   3.72719331426128      1.34138334672613      1.84537779482645
  H   4.98348143588275      1.23705272155439      3.09369064947005
111
Name = IIb_1_c1_1_pbe_def2-tzvp_d3bj_TOptFreq Energy(a.u.) = -2531.683826259979 ZPE = 0.88954380 OptHurray noimag
  Pd  1.39562123987194      1.20807979972738      0.23507307969363
  C   2.82112025235042     -0.15696590002861      0.04305008538341
  C   2.76393696746588     -1.53452577265973      0.20287324194608
  C   3.91007874917691     -2.32757816587643     -0.03108571340861
  C   5.11474408573207     -1.76947879597155     -0.42840615205426
  C   5.21283527439053     -0.37281259807793     -0.61427179162744
  C   4.05313934418635      0.41311313494318     -0.37394664081005
  C   4.10922001426857      1.81854731544325     -0.57711934849776
  N   2.94924283616777      2.50471949499787     -0.34931879716411
  C   2.92718214261152      3.82686109631397     -0.53437085428990
  C   4.06102853876573      4.53928326826620     -0.95265985284434
  C   5.24670318356198      3.86028126633778     -1.18765646460222
  C   5.29762439124820      2.46317487423527     -1.00509496915134
  C   6.45671144041955      1.64935564735118     -1.22693908576215
  C   6.41088247740362      0.29386781354182     -1.03989253191657
  H   7.30282059017836     -0.31010951375833     -1.21972433451965
  H   7.37885484318995      2.13270915467475     -1.55415711263267
  H   6.13947452431131      4.39637279959660     -1.51561348916115
  H   3.99146506255996      5.61794964254410     -1.08838148916804
  H   1.97987694896026      4.33303620419497     -0.34695853465752
  H   5.98840684487282     -2.39932574139069     -0.60478479207853
  H   3.83715789985477     -3.40795138778921      0.10947953248981
  H   1.84326431916672     -2.02519550131246      0.51659100536150
  C   -0.43415779891958      0.66541586122731     -1.66410325085772
  C   -0.18373482837811     -0.22169430357439     -2.70935714657225
  C   -0.19433958329076      0.20355880543355     -4.05095160718127
  C   -0.52945332005633      1.50841079221414     -4.37252465088419
  C   -0.75119318355651      2.45389959995223     -3.34738451745202
  C   -0.59884566867085      2.04637077885276     -1.98678634427531
  C   -0.64070133553048      3.07307079733071     -0.97571765786952
  N   -0.11255522511067      2.80451629574181      0.25608436865727
  C   -0.22476734102767      3.70257392555617      1.23752605890562
  C   -0.83707974299292      4.94909959233770      1.05115461594964
  C   -1.25385204661917      5.29846085869583     -0.22295898192637
  C   -1.13283139080495      4.37462469785864     -1.28109770705291
  C   -1.42022375759010      4.70031451821832     -2.64532887814868
  C   -1.17152357735975      3.79495835815720     -3.63694462387170
  H   -1.32341662059336      4.06996870672430     -4.68277683698866
  H   -1.78741166787060      5.70120133374888     -2.87887024491468
  H   -1.65866465513101      6.29214682507742     -0.42528752411523
  H   -0.92159672927041      5.64129154938812      1.88821778914139
  H   0.22695320431979      3.42865280011976      2.19227374886386
  H   -0.62896847011942      1.81885829610866     -5.41393480583147
  H   0.00304524029623     -0.51936031587052     -4.84438097258476
  H   -0.02102324927438     -1.28005823135739     -2.49626969247190
  Au  -1.04442463800667     -0.03773793253088      0.20147598426509
  C   -1.75992494657235     -0.67389484787986      2.02509112992435
  N   -1.42350925643194     -1.71021578296723      2.83022954421142
  C   -2.41559220836979     -1.92599236235044      3.78133226138766
  C   -3.38254593255183     -0.99109494221155      3.56199531304533
  N   -2.94707129382796     -0.21146729595188      2.49735901842703
  C   -3.62393814420703      0.90342400222090      1.88862289321187
  C   -4.00857754886346      1.99191542708597      2.69265293683793
  C   -4.63401603917265      3.07133949671224      2.05251468095652
  C   -4.81820717351410      3.07883017138234      0.67446401358723
  C   -4.36023438668539      2.01919897224500     -0.10404034740821
  C   -3.74121862040885      0.90025285748796      0.47505506752572
  C   -3.17225588002607     -0.20375205055903     -0.38813032944745
  C   -3.36857810850481      0.02290668551524     -1.88001044173766
  H   -4.44470766742423     -0.02032610612605     -2.12393003063971
  H   -2.97501718826509      0.97894360602934     -2.24181726061739
  H   -2.87405039849514     -0.77240360348040     -2.45091821568775
  C   -3.72370788666425     -1.60072823623365     -0.07372460545950
  H   -3.67961964788668     -1.89960315616991      0.97803798568100
  H   -3.19795685783571     -2.36078423103671     -0.66610560962248
  H   -4.78575261540978     -1.63201513746460     -0.37279073471235
  H   0.56956965495588      0.00696783336912      1.01126941863639
  H   -4.49179680107492      2.05878412509692     -1.18303336465825
  H   -5.31027597604452      3.92680246846394      0.19580937012418
  H   -4.96302086970968      3.92541154026762      2.64309419232547
  C   -3.62819705451707      2.09959046715045      4.16451992112554
  C   -2.18628383232216      2.63041306655499      4.27142582734063
  H   -1.86570839879954      2.66927037450594      5.32261394590621
  H   -2.12339387177598      3.64678086770247      3.85478623502039
  H   -1.47952973857587      1.99408741025643      3.71928197464953
  C   -4.58733474679785      2.95780761367230      4.99466068984803
  H   -5.62907899843382      2.62609394162007      4.88438069415938
  H   -4.31893897613667      2.89114004476425      6.05800398802237
  H   -4.53653953558861      4.02030101472022      4.71678937336040
  H   -3.63034200436998      1.09873717525460      4.61574054221018
  H   -4.33814521683798     -0.83559011157810      4.04562595239577
  H   -2.33805792472247     -2.71515724136887      4.51902471936056
  C   -0.14892008430783     -2.39138063611299      2.82405209687306
  C   0.89033674591982     -1.83031181105317      3.59243985499082
  C   2.09953600771793     -2.53284506696552      3.63849097130185
  C   2.26132328363301     -3.73182315568856      2.94885906899723
  C   1.22255236767884     -4.24377202691470      2.17610582920740
  C   -0.01008110675173     -3.58261213561707      2.09121738151555
  C   -1.11102419051548     -4.12278361751370      1.19744454207138
  C   -0.75794650197106     -3.86879765806832     -0.27746959893258
  H   -0.62088490540046     -2.79308882719456     -0.47113818170332
  H   -1.55554286768318     -4.24003043112482     -0.93706500771051
  H   0.17543127117472     -4.38202138353150     -0.55190618791107
  C   -1.40111243109847     -5.60727189681826      1.45286465271674
  H   -1.64439160199860     -5.79261367275069      2.50834093708317
  H   -2.25325570191410     -5.93661652102333      0.84189280405487
  H   -0.54292363607847     -6.24168060782592      1.18910428205654
  H   -2.03290722563841     -3.56519467751415      1.41788124290203
  H   1.36701957873049     -5.17425665666212      1.62556582916487
  H   3.21139265103799     -4.26508169795542      3.00462603428546
  H   2.92857161261689     -2.13223860715405      4.22292424979820
  C   0.72350686312293     -0.53493159701889      4.36884725007856
  C   0.60473429645884     -0.81711659616919      5.87489439238340
  H   -0.23421950805158     -1.49285601170430      6.09430810154124
  H   0.44641869768283      0.11813309855873      6.43114211536635
  H   1.52203269381923     -1.28777821188366      6.25762460746706
  C   1.85092678719013      0.46389015476100      4.07607029916122
  H   2.82389485211567      0.09754524238063      4.43302743666827
  H   1.93672503895976      0.66090680135186      2.99616219742048
  H   1.64946154160189      1.41538029629050      4.58985223274940
  H   -0.21541096034064     -0.06416122149187      4.04260749079910
66
Name = IIb_1M_c1_2_pbe_def2-tzvp_d3bj_TOptFreq Energy(a.u.) = -1294.596636303187 ZPE = 0.55217281 OptHurray noimag
  Au  -0.58259185924319      0.00651388107541      1.32600576598065
  C   -2.15802874726117     -1.29267913403320      1.70811628545651
  N   -3.17285981935629     -1.69860744156210      0.91022811127937
  C   -4.17178791119271     -2.30335741673123      1.66315108324269
  C   -3.76907381500816     -2.26008102213060      2.96413331249488
  N   -2.51908177626329     -1.64562254563188      2.97274291820073
  C   -1.71621569143510     -1.33034735887845      4.11789932768174
  C   -1.49694578660062     -2.31251439482480      5.09883410618869
  C   -0.70837449617684     -1.95640254943591      6.20506827769588
  C   -0.10412342662123     -0.71049164327825      6.29976975795210
  C   -0.26159682568085      0.21636869959960      5.27419840379541
  C   -1.08599131069248     -0.05169427767290      4.16976987911020
  C   -1.28137397898019      1.02606406940871      3.14247786496105
  C   -0.41224148045689      2.26017896140573      3.29498895070306
  H   0.65329842871876      2.02891258647057      3.38666550795166
  H   -0.55178143748353      2.92697962310047      2.43731531748353
  H   -0.73664844622488      2.81168003450644      4.19520619643931
  C   -2.72245369046944      1.43314352468306      2.86574690805801
  H   -3.43277211173794      0.60354073855922      2.82218817050455
  H   -2.80457278849322      2.02686254362362      1.94716475830178
  H   -3.02651989193479      2.08608008050493      3.70255251881815
  H   0.60195108212313      1.05536869140997      1.05302075584166
  H   0.24122239945502      1.17708989579154      5.35058650430737
  H   0.51231360938535     -0.46292429954088      7.16426244943104
  H   -0.54033647386270     -2.69422440148666      6.99027517227537
  C   -2.00405020268020     -3.74386173646157      5.00579730947979
  C   -0.85414726573389     -4.75390732426966      5.14938394681539
  H   -1.23232469152247     -5.77215674629848      4.98329126822109
  H   -0.40905923157937     -4.72973048517054      6.15379435615670
  H   -0.05586799360999     -4.56102196570058      4.41951558464207
  C   -3.10356025565157     -4.01311127429374      6.04526585114893
  H   -3.94822832096980     -3.31469787320328      5.95003455172758
  H   -3.48919918207105     -5.03650797049082      5.93993446511783
  H   -2.71054977665115     -3.90639260764976      7.06667557056624
  H   -2.43067273422193     -3.90182907401102      4.00544934099232
  H   -4.26530204891966     -2.59052033116028      3.86703390019075
  H   -5.06770416824685     -2.70895266741361      1.20930656254533
  C   -3.21373860875132     -1.49084321788725     -0.51881572028366
  C   -2.27633842237937     -2.16508190853039     -1.32769550721972
  C   -2.35544156246387     -1.95357774030897     -2.70888764717441
  C   -3.32641237330736     -1.11987406029650     -3.25707575777542
  C   -4.22809687124349     -0.45860074052669     -2.42883062901977
  C   -4.18825398309782     -0.61658690392443     -1.03818830242610
  C   -5.15019376006842      0.17566164556571     -0.16791300791177
  C   -4.98495769523577      1.68617302084025     -0.39770719541911
  H   -3.94089085243719      2.00072001707962     -0.25688679970950
  H   -5.61618989141735      2.24931983723598      0.30429452822056
  H   -5.28293951328769      1.97489654062968     -1.41531149598961
  C   -6.60481927510440     -0.26292358573740     -0.39369239490821
  H   -6.74088564321556     -1.33635129583360     -0.19861791128693
  H   -7.28216477481473      0.29481989990505      0.26815236655912
  H   -6.91805220422309     -0.07431171916731     -1.43046077133255
  H   -4.90640428452079     -0.01651771007918      0.88740546510373
  H   -4.97276909387641      0.20684732100000     -2.86746866280910
  H   -3.37473452067753     -0.97839503199037     -4.33742351709714
  H   -1.64708167557303     -2.45778693285668     -3.36700558840173
  C   -1.17975130239843     -3.04980746903248     -0.76042056085182
  C   -1.07235600871071     -4.40149169757241     -1.48147209970695
  H   -2.03441622062381     -4.93120488380905     -1.46931126974298
  H   -0.32396764137210     -5.03566796473032     -0.98641226645429
  H   -0.76286928757576     -4.28517562685767     -2.52924697578573
  C   0.16524385801875     -2.31344138777787     -0.80137858824400
  H   0.46695189878511     -2.06888395296490     -1.82974202241219
  H   0.11166360635235     -1.32737802639941     -0.26908074860085
  H   0.96433912609337     -2.89319438844800     -0.32009111992273
  H   -1.41166339252175     -3.26191730633411      0.29388875884295
111
Name = IIb_2_c1_1_pbe_def2-tzvp_d3bj_TOptFreq Energy(a.u.) = -2531.696810291691 ZPE = 0.89279290 OptHurray noimag
  Pd  0.45828422898274      1.21937620900315     -0.55806688224661
  C   1.38102368649615     -0.55621527629841     -0.47176880596659
  C   1.06851761586245     -1.78194003216665     -1.05032036948830
  C   1.88720594830359     -2.91848763790248     -0.86850321127926
  C   3.02534366003497     -2.86790200876423     -0.08352859774444
  C   3.35433562561167     -1.67137928665748      0.58908481654414
  C   2.51768435195316     -0.53798733012125      0.38887913500293
  C   2.81505545509614      0.66871863178728      1.08104900928896
  N   1.95999658542025      1.71225112370227      0.85945963341497
  C   2.21994301280934      2.88624498902693      1.44070504457558
  C   3.30680568746197      3.07671431508142      2.30675364412638
  C   4.15950829191151      2.01786750275994      2.57232766306020
  C   3.93272241966076      0.77413532317367      1.94857257469273
  C   4.75954252685307     -0.38239761033397      2.12592209474782
  C   4.47904224286126     -1.55083744173407      1.47175997308638
  H   5.12093207807964     -2.42307476837408      1.61323224605681
  H   5.62223209514092     -0.31002217014653      2.79048987967386
  H   5.00975815351677      2.13942782153308      3.24622737796370
  H   3.46449370308158      4.05708721494445      2.75504717285383
  H   1.54639332785874      3.70923361065814      1.20576234309188
  H   3.65768290609512     -3.74914912652474      0.03893774148503
  H   1.60675086947412     -3.85349912723739     -1.35536627286439
  H   0.17171146496384     -1.89033463665868     -1.66059385658470
  C   -0.52244580209927      1.04367054568468     -2.39547674217425
  C   -0.33738730639050      0.11248268411994     -3.42608615900984
  C   -0.64595953065466      0.41284375605349     -4.76702304332469
  C   -1.14965614382813      1.65096070937094     -5.12700920988140
  C   -1.32112343054945      2.65319680878062     -4.14569399132971
  C   -0.96497084388757      2.35295407050252     -2.80348210353904
  C   -1.08866768372427      3.37892633637919     -1.81972626356077
  N   -0.61999757813062      3.08627349230867     -0.57142945773775
  C   -0.85751556440927      3.93995585761894      0.42416416525366
  C   -1.50199507237819      5.17120293733763      0.22383832631421
  C   -1.88672675592935      5.53213681483556     -1.05669049519221
  C   -1.68930718034470      4.62935463495125     -2.12294271047112
  C   -2.05968244636670      4.89103713433860     -3.48071086842693
  C   -1.85745592929741      3.94866365820960     -4.45100037217593
  H   -2.12623124913739      4.16419108893803     -5.48714823375228
  H   -2.49795390300412      5.85959913422888     -3.72734280434161
  H   -2.35514330478671      6.49947832072306     -1.24849150779992
  H   -1.67277884308153      5.83054559804361      1.07433643772030
  H   -0.54068647970335      3.62771705000181      1.41976691210327
  H   -1.41199975903752      1.86623907052372     -6.16433059356460
  H   -0.49569666326430     -0.35348703222265     -5.52964396472298
  H   0.05225648219499     -0.87819202784898     -3.20458476903180
  Au  -2.11739945071544      0.32547006518192     -0.92078820634093
  C   -1.54399869229568     -1.97440366933109      1.34018604045343
  N   -1.77186316526735     -3.30150750090346      1.35853255661860
  C   -2.82364074535800     -3.56637684398937      2.22618753356146
  C   -3.23045240236682     -2.36801854693360      2.73486136816103
  N   -2.42908184652556     -1.39196780776937      2.16577728314278
  C   -2.56082052009467      0.02627474319331      2.41671032759198
  C   -1.87011183677714      0.53178636204361      3.52875146719168
  C   -2.03855511702937      1.88960625724345      3.83314931253393
  C   -2.86992264508991      2.67996137278618      3.04689555625591
  C   -3.50013889116297      2.15708227147174      1.92059922394506
  C   -3.34856898770841      0.80996837255906      1.52812227386247
  C   -3.91435754711148      0.32784542755692      0.20900017124165
  C   -4.81212628393115      1.37443491532497     -0.46727709928355
  H   -4.30244910114467      2.32620446214309     -0.66878582801829
  H   -5.16402413979957      0.98696019126376     -1.43164266482745
  H   -5.70687319890225      1.59157024399781      0.14751752882684
  C   -4.69086406605736     -0.99324900889520      0.22595707216952
  H   -4.09986740675946     -1.87771820016252      0.47264559100811
  H   -5.11863600956220     -1.17233860653302     -0.76909229222209
  H   -5.53488971357886     -0.94029180919529      0.93960454361258
  H   -0.77465465178431     -1.46516924200392      0.76374453077144
  H   -4.12032264509663      2.81661215190920      1.31887938427201
  H   -3.02971969612852      3.72781877660890      3.30876858256215
  H   -1.52976741615153      2.31693592412504      4.69723840876546
  C   -0.90693707517053     -0.31993101556623      4.34125312960653
  C   0.53748109204656     -0.01930356283760      3.90368611208539
  H   1.24859053726224     -0.66272066553481      4.44155026879022
  H   0.79952052944349      1.02837419484385      4.11410537432748
  H   0.67173991827949     -0.18334495853212      2.82541065084239
  C   -1.07919556229122     -0.14316382349259      5.85433670590662
  H   -2.11320479092178     -0.34237563486744      6.16842273861244
  H   -0.41725990762533     -0.83597989247083      6.39285315201094
  H   -0.81952891447527      0.87428017423547      6.17912061891164
  H   -1.10073374362172     -1.38036880517796      4.11766398260301
  H   -4.02224115883244     -2.11092410439818      3.42683734452048
  H   -3.17927672751356     -4.57601766472615      2.38902167805763
  C   -1.03462666443240     -4.31181536329838      0.63050951012090
  C   -0.09608093140060     -5.07546730886002      1.34922038281659
  C   0.57500984620019     -6.07878073779285      0.64018467954098
  C   0.31218808772306     -6.30162031965416     -0.70929169882755
  C   -0.61907272867181     -5.51845235316740     -1.38810021735041
  C   -1.31968348948647     -4.49605061435463     -0.73574359066682
  C   -2.36296043957622     -3.66788347942781     -1.46818061867778
  C   -2.05788123378916     -3.48956067976897     -2.95932777278328
  H   -1.02411616292851     -3.15816015456614     -3.13060798817928
  H   -2.72857736796386     -2.72995443436746     -3.38314702316676
  H   -2.21379518599214     -4.41981169050751     -3.52451476248631
  C   -3.76016800995729     -4.28693105613288     -1.28431698966296
  H   -4.04777994840546     -4.35575834219386     -0.22600527682538
  H   -4.51761989142442     -3.67942299040668     -1.79884154928453
  H   -3.78663239552958     -5.30142273643228     -1.70823336437652
  H   -2.37797127902126     -2.65485176405951     -1.02834255715798
  H   -0.80700728351880     -5.70207043268448     -2.44560696585283
  H   0.84172371800652     -7.09411719423056     -1.24021635768209
  H   1.31019306910623     -6.69721995934849      1.15437832247514
  C   0.21562613808977     -4.79919239064386      2.81236815371477
  C   0.56375977015251     -6.06402895195611      3.60435931338549
  H   -0.20645703975392     -6.83987527309424      3.49422287196972
  H   0.65524883151769     -5.82086917129102      4.67187442056320
  H   1.52596778573165     -6.49053853726936      3.28728350598203
  C   1.33758099924906     -3.75410488403038      2.93842014595461
  H   2.27477384246250     -4.14111033208183      2.51468558472981
  H   1.10068693625822     -2.82265444351887      2.40690862140424
  H   1.51472895336986     -3.51211116425999      3.99641279001468
  H   -0.68501617891523     -4.36716979639679      3.27648080733201
66
Name = IIb_2M_c1_1_pbe_def2-tzvp_d3bj_TOptFreq Energy(a.u.) = -1294.608044630719 ZPE = 0.55506660 OptHurray noimag
  Au  -3.11167256663329     -0.96617775903547     -1.10742724573328
  C   -2.10269390178900     -2.01980681427928      1.39326294153409
  N   -2.24788477320514     -3.35598467131050      1.35563038271871
  C   -3.47548311258184     -3.68156255957294      1.91509401026994
  C   -4.05691536393770     -2.51045067405670      2.31678859522694
  N   -3.18133303095370     -1.48739948784465      1.99696831884140
  C   -3.31831418167091     -0.06792729188013      2.24704061702359
  C   -2.86061835623754      0.38400432953993      3.49707531321590
  C   -2.89065294583595      1.76420437841077      3.73546873735749
  C   -3.33521535587358      2.63977352064159      2.75454461341401
  C   -3.77686161770371      2.15909874350684      1.52300603741369
  C   -3.79759494015979      0.78835067881727      1.21976090031978
  C   -4.39653323264531      0.32892892413889     -0.10106459049081
  C   -4.65482371868983      1.47468833821562     -1.08512184057020
  H   -3.75503344972360      2.06621608983577     -1.29563985859639
  H   -5.03159336017662      1.07588482331002     -2.03478726910154
  H   -5.43481865090375      2.15267194385661     -0.69460169681350
  C   -5.71798172513805     -0.42569008918575      0.13154913960808
  H   -5.60507537423722     -1.32777525387696      0.74131722721619
  H   -6.17451746391337     -0.71948950006634     -0.82220540379664
  H   -6.42320510538980      0.24789236670027      0.65037006560020
  H   -1.21193689417689     -1.47592559491286      1.10517851462139
  H   -4.12635012949962      2.87345562442314      0.78174316494221
  H   -3.34364704246442      3.71379337165061      2.94496065146543
  H   -2.54909542265490      2.15046277307115      4.69611780966752
  C   -2.30167439616887     -0.55093196481560      4.55827738895047
  C   -0.77568635891273     -0.39289240682311      4.66107532227781
  H   -0.36527906799860     -1.09692281407262      5.39879984718075
  H   -0.50721183362610      0.62446572077881      4.97925007420089
  H   -0.28160976570866     -0.58034468733956      3.69658583890030
  C   -2.97469052426179     -0.34090013693528      5.92213397820241
  H   -4.06621172090925     -0.44550380404162      5.85261346506079
  H   -2.60327764707499     -1.08156880926965      6.64397849358480
  H   -2.75673315940428      0.65499328635879      6.33193455329230
  H   -2.50715966956960     -1.58976771033367      4.25752355773372
  H   -4.99985745541738     -2.31627377983401      2.81251121793261
  H   -3.81034963549481     -4.70896289847806      1.98696008451123
  C   -1.25053110637167     -4.27715512193721      0.85061530401735
  C   -0.23140140614467     -4.68632290117996      1.73011342003430
  C   0.73168141152681     -5.56338490181674      1.21469534989121
  C   0.67590324972355     -5.99991761573963     -0.10544127058823
  C   -0.35164988891988     -5.57587678466426     -0.94580940090536
  C   -1.34608043143108     -4.70492781397920     -0.48772474499082
  C   -2.45067354840822     -4.23495808948948     -1.41989227943479
  C   -1.95799484793717     -3.09758324421604     -2.32999356246478
  H   -1.56132843904285     -2.22755163530160     -1.73288613088401
  H   -2.75097420859015     -2.76930907573842     -3.01922364360585
  H   -1.09211148471780     -3.39287532526040     -2.94300093563639
  C   -3.04267048571778     -5.37059037219575     -2.26415536224275
  H   -3.37470123781522     -6.20500048983238     -1.63199459247756
  H   -3.90939403598954     -5.00326616133617     -2.83066598010658
  H   -2.31901013077260     -5.76401316222682     -2.99155095014218
  H   -3.26887130634726     -3.82398534987928     -0.80705551887092
  H   -0.38485181916497     -5.93246525198175     -1.97556573555762
  H   1.43873881273234     -6.68139346919267     -0.48394101053908
  H   1.53782137352544     -5.91064520566380      1.86213590501813
  C   -0.15630419116862     -4.23871039308973      3.17974960690734
  C   -0.42296964073602     -5.41810985254769      4.12859866616180
  H   -1.40093501582301     -5.88080784320668      3.93421246787098
  H   -0.40527715849980     -5.07868547471140      5.17381802568931
  H   0.34422667058310     -6.19737730618124      4.01591813141252
  C   1.18766946960955     -3.56477100038991      3.49297441436100
  H   2.02460129136702     -4.26880768706374      3.38568771357732
  H   1.37906087717682     -2.71340803733114      2.82452642056311
  H   1.19589437849597     -3.19658005479665      4.52816701540130
  H   -0.94572574639880     -3.49172378434063      3.35767510735840
111
Name = IIb_3_c1_1_pbe_def2-tzvp_d3bj_TOptFreq Energy(a.u.) = -2531.702763320105 ZPE = 0.88967783 OptHurray noimag
  Pd  2.16082731232799      2.16260435941363     -1.26417527643316
  C   2.54492183063761      0.20137356402619     -1.10621407501025
  C   1.69971949416679     -0.88225143870671     -0.88855994476559
  C   2.20232218330602     -2.19686278911359     -0.78133205987781
  C   3.55985518015323     -2.46256371414955     -0.84469180886771
  C   4.46898530053613     -1.39512963127579     -1.00769635920738
  C   3.94241750923893     -0.07810514318199     -1.13255507875204
  C   4.84826253116490      1.00880220179836     -1.29673179792806
  N   4.28680381401448      2.25086567192103     -1.38802124364824
  C   5.07847012397690      3.29974706273515     -1.62499653139457
  C   6.47202679256015      3.18417113207758     -1.73342247654674
  C   7.06218551790002      1.93849374512254     -1.59491887307465
  C   6.25097968435765      0.80614635893758     -1.37763202284613
  C   6.74849145238405     -0.53105947198870     -1.24888433356152
  C   5.89062714341574     -1.58110863183232     -1.06835628675500
  H   6.28247319777137     -2.59652359087411     -0.97712345343803
  H   7.82597579008351     -0.69534992350942     -1.30540144503062
  H   8.14542075225304      1.82227486573705     -1.66713607310206
  H   7.06817841614793      4.07540592818264     -1.92642220233947
  H   4.58849360083624      4.26628313853709     -1.74067379076118
  H   3.93561635519467     -3.48510114861225     -0.77282919915526
  H   1.49522562601150     -3.01636694667590     -0.64491489225111
  H   0.62478657314790     -0.73624050637944     -0.77369885500031
  C   0.19002677047216      2.10030571709488     -1.88546391493818
  C   -0.50730415509585      1.04249347484243     -2.48514269585011
  C   -1.64506205682893      1.26552107382146     -3.28419280223887
  C   -2.12255446819744      2.54490989561270     -3.51564462694464
  C   -1.42587852301181      3.65792611336066     -2.99643016114598
  C   -0.25187995368660      3.42335376968788     -2.22952578495965
  C   0.51152211415716      4.54495155540805     -1.78951983103909
  N   1.71071323542320      4.27336201771304     -1.19753271712120
  C   2.41685720378354      5.27999466308057     -0.67931702290593
  C   2.00306915417428      6.61760706341557     -0.76435881118219
  C   0.82968814849862      6.91862905414306     -1.43699180084255
  C   0.04926184873800      5.87587237825439     -1.97584187731588
  C   -1.16658204539595      6.07554614214332     -2.70472168475383
  C   -1.85624755223883      5.00966854986209     -3.21248044596483
  H   -2.76729726358280      5.17358901560128     -3.79182899851448
  H   -1.52066436479303      7.09563673539737     -2.86323132078280
  H   0.50004681650215      7.95331035559087     -1.55023951345694
  H   2.61815074030216      7.39896578020738     -0.31915633195197
  H   3.34510687242396      5.01356608771071     -0.17195412782692
  H   -3.02350963182490      2.70522949866010     -4.11046277649606
  H   -2.16393398235910      0.40792683459324     -3.71667771896755
  H   -0.18182416436193      0.01569638508482     -2.33098498028103
  Au  -0.01246682570150      1.88724782883471      0.39758216102585
  C   1.59167528473095     -1.15007319683633      3.57408889236265
  C   0.48086329700495     -1.87946830163001      2.81373557607979
  C   0.55192613066960     -3.06207711762046      2.09484485885428
  C   -0.59201599483537     -3.48553580983473      1.40830931499040
  C   -1.76047739912176     -2.72115890578054      1.41496273737798
  C   -1.87206981349907     -1.52091150374200      2.13794026951429
  C   -0.72934617229829     -1.16818685535153      2.85691058331232
  N   -0.50695594870625     -0.03692281664159      3.70163332704063
  C   0.79070754683205      0.02068822670820      4.07125924360113
  N   0.95946819802040      1.12383983450514      4.81984639670763
  C   -0.26885716802529      1.76885255057317      4.92856642479090
  C   -1.19047528721915      1.04353508399759      4.22396991612209
  H   -2.24333677782719      1.22044436048451      4.06025771774079
  H   -0.36761251612224      2.69274249658186      5.48355021180428
  C   2.20790488528601      1.60470916849763      5.37219157907012
  C   3.01586164189978      2.41842703612809      4.55408349240300
  C   4.21411408310156      2.87735993062148      5.11422794990338
  C   4.57446849706423      2.54386650425384      6.41803156711586
  C   3.74363392403970      1.74399935246525      7.19878093971974
  C   2.53304565223960      1.25243515300614      6.69472088909971
  C   1.60352821620510      0.43052306918724      7.57179252071489
  C   0.82075305076897      1.35417738005881      8.52119302868602
  H   0.24204698186289      2.10891803211591      7.97034324835555
  H   0.12231287306171      0.77050132375338      9.13748872550178
  H   1.50753330055426      1.88609343287929      9.19539412036000
  C   2.33811341785255     -0.66055490100617      8.36122547984891
  H   3.01754792320920     -0.23160175555951      9.11097077805157
  H   1.61299409559167     -1.28581150126431      8.90045400220013
  H   2.92892464325567     -1.31200917302225      7.70304610697098
  H   0.87093117973982     -0.07104744925396      6.91988746614982
  H   4.03896381009205      1.49562265092668      8.21855615381973
  H   5.51364358381049      2.91360243942228      6.83213935148921
  H   4.87438040102932      3.50562942028898      4.51600265522941
  C   2.60234337285818      2.82333524449162      3.15155631783211
  C   3.76789163511739      2.81896074281775      2.15705616774856
  H   4.33953534890602      1.88149596495851      2.19301676120415
  H   4.46437619472343      3.65194923330966      2.33451467696007
  H   3.36605048839896      2.91998613172979      1.13874063420176
  C   1.91041071975085      4.19633204181916      3.15875449733519
  H   2.60972425434883      4.98618694423025      3.47167312247347
  H   1.54118536779183      4.42738105187642      2.14927020829172
  H   1.04812830748924      4.21712518678083      3.83951742001835
  H   1.85818798690594      2.10442852326790      2.77414862667025
  H   -0.74127824222321      1.88739303644148      1.81725369906865
  C   -3.12417579095745     -0.66719341299909      2.13098921303590
  C   -4.00362100202021     -0.98319933808387      3.35351425094963
  H   -4.38119695833164     -2.01444485037996      3.29555625013766
  H   -3.45118774458255     -0.89168571509709      4.30052601883974
  H   -4.86966154691054     -0.30703106572315      3.39403115528056
  C   -3.92543082446002     -0.78460855799161      0.83149397239324
  H   -4.38046372741667     -1.77909652566755      0.71727232113399
  H   -4.74332103533739     -0.05134791096464      0.83402946294773
  H   -3.29278925347931     -0.58478902380140     -0.04444356837566
  H   -2.78725541314208      0.38164827921180      2.18957112914523
  H   -2.61453647162864     -3.06135352658124      0.82981513655599
  H   -0.56580144233406     -4.41500823726250      0.83802338800981
  H   1.47707708812939     -3.63735065282380      2.04615741144800
  C   2.72288093226369     -0.71757020509695      2.61940691833711
  H   3.19640972099009     -1.61149155453494      2.19283013940094
  H   2.33471462911762     -0.11223251424105      1.79032504845695
  H   3.48436099272923     -0.14675499893636      3.16640121670069
  C   2.15213317991930     -1.99197932896237      4.73692229408412
  H   2.92495932223564     -1.43240142358447      5.28054899776888
  H   2.61213520043357     -2.90293479945547      4.33200096128654
  H   1.36229460746218     -2.28843398197022      5.43962115187004
66
Name = IIb_3M_c1_1_pbe_def2-tzvp_d3bj_TOptFreq Energy(a.u.) = -1294.625230642238 ZPE = 0.55272720 OptHurray noimag
  Au  -4.68417453284123     -1.10034886067948      0.81485298698569
  C   -0.41329137556177      0.58717112137288      1.49517858425524
  C   -1.85809273283815      0.94539403434557      1.14306351543531
  C   -2.77646657779770      1.67192501118667      1.89946954966346
  C   -4.07728088571126      1.79052292841578      1.41997981113818
  C   -4.45912513090442      1.21530879817671      0.18645946228346
  C   -3.53917751253663      0.50557618850740     -0.63568456561624
  C   -2.24396582411029      0.38921216988230     -0.08068529344589
  N   -1.10943362704500     -0.31118094367987     -0.59385737314340
  C   -0.07525081302746     -0.22101420762088      0.27480555399232
  N   0.95373661814416     -0.91939784781041     -0.23071319245766
  C   0.55519364022505     -1.46216169574232     -1.44910905608045
  C   -0.73994993264363     -1.08465603644387     -1.68045690405880
  H   -1.39783255479768     -1.30295701760152     -2.50968897171329
  H   1.23126126645051     -2.06774605739714     -2.03940924170136
  C   2.25670053535878     -1.09303665567513      0.38304665624342
  C   2.44263918945147     -2.19953361083737      1.23385046624732
  C   3.71108508223116     -2.34031276148810      1.80955431820568
  C   4.72905350257854     -1.42829453652668      1.54066490729971
  C   4.50831964312467     -0.35307461106316      0.68314047380117
  C   3.26195396217945     -0.15670381414406      0.07614893677100
  C   3.04627080045257      0.97792337210384     -0.91121048719468
  C   3.56576208172841      0.57189640391709     -2.30258552225104
  H   3.07879871572424     -0.34110041617290     -2.67290979542979
  H   3.38367255444288      1.37539261133285     -3.02995027639753
  H   4.64797574292232      0.38146685261578     -2.26825520903495
  C   3.68911728698950      2.29608078604673     -0.46251724842095
  H   4.78621201271258      2.23636658281684     -0.47426512904499
  H   3.40323181770824      3.10412908512264     -1.14981727417488
  H   3.37849536937605      2.58247164738382      0.55170504354298
  H   1.96234941362722      1.15569486885806     -1.00088773921006
  H   5.31848857921493      0.34699083280246      0.47917351568823
  H   5.70844795683404     -1.55946712190394      2.00253717534080
  H   3.90320785183868     -3.17952181141908      2.47791103118500
  C   1.35663043959637     -3.23462827127391      1.47605106485156
  C   1.29516578802009     -3.71406715916984      2.93147271278949
  H   1.22371381059793     -2.87564848310641      3.63770569480196
  H   2.17908687475122     -4.30842183259451      3.20154918258409
  H   0.41680764952295     -4.35799611691908      3.07505046621686
  C   1.54288254999647     -4.42803942038491      0.52208150093177
  H   2.50273450604441     -4.92954990221746      0.71255926371117
  H   0.73938585395466     -5.16368888082353      0.66692762018760
  H   1.53353711930104     -4.11672844263960     -0.53189980049454
  H   0.38316803690657     -2.77421993883287      1.24239268715162
  H   -5.11950627045315     -2.49698233988124      1.41129768149306
  C   -3.84799466320163      0.11846940803869     -2.07432671810804
  C   -3.13085705810852      1.09047536250416     -3.03071425645818
  H   -3.53748755822375      2.10538062168531     -2.91550675976030
  H   -2.04744560427231      1.14491664227234     -2.85112085862369
  H   -3.28779532948287      0.78052840308761     -4.07295748098951
  C   -5.34255292078571      0.05755220850287     -2.39228512118506
  H   -5.80894475551045      1.05273285373121     -2.35388444958022
  H   -5.48706649956314     -0.32845665414012     -3.40981132467705
  H   -5.87491730132427     -0.60716401856493     -1.69647032669719
  H   -3.44860670648265     -0.89830910083105     -2.23013384991559
  H   -5.45495695546563      1.42484310398680     -0.20254582018262
  H   -4.82345864400782      2.33874315570049      1.99489539841470
  H   -2.49405988623511      2.11684872731852      2.85394906178996
  C   -0.35463260455041     -0.26820068038208      2.77887821797183
  H   -0.70941760879835      0.33177728269477      3.62677521446157
  H   -0.99262019475505     -1.15759093576581      2.69694335721970
  H   0.67811904614374     -0.57830784062651      2.98372012973964
  C   0.47916415169937      1.83637893295373      1.63109927089336
  H   1.51570267994983      1.54287872915714      1.84170097518094
  H   0.12036908670796      2.44921969902122      2.46831435369655
  H   0.45825131252789      2.45009294881763      0.72119317388144
64
Name = IIb_3M-D_c1_1_pbe_def2-tzvp_d3bj_TOptFreq Energy(a.u.) = -1158.236658517714 ZPE = 0.54566453 OptHurray noimag
  C   -0.42710386136094      0.56153093814354      1.51395723104645
  C   -1.86359904723870      0.94779477347495      1.15214539415035
  C   -2.76994486692785      1.69774813107503      1.88698196493663
  C   -4.04170563758605      1.90965610783285      1.34382690117879
  C   -4.39245397845215      1.38024957343492      0.10008327786386
  C   -3.50216025582945      0.61833310783774     -0.67621985052247
  C   -2.24249706216104      0.43528232818049     -0.09988652640223
  N   -1.10828037610431     -0.28402476689947     -0.60403678857697
  C   -0.08776928373459     -0.22870886328947      0.28179632820888
  N   0.94825223344819     -0.91353308784054     -0.23233927170243
  C   0.56784068844877     -1.41036864901305     -1.47483427044619
  C   -0.72176617876679     -1.01617861211253     -1.71296233884543
  H   -1.36258925469921     -1.19298097674253     -2.56517658655996
  H   1.25064296152914     -1.99723562198174     -2.07621948625838
  C   2.24602431090965     -1.09994572803452      0.38759611087356
  C   2.42706912511979     -2.22066928195139      1.22027502348125
  C   3.69104015368117     -2.37220532567798      1.80299290105529
  C   4.71105224752170     -1.45579552916063      1.55775560813206
  C   4.49640060652827     -0.36618796502258      0.71716036303873
  C   3.25441870049969     -0.15919665561978      0.10458232501290
  C   3.04727451455247      0.99326041125758     -0.86361698298184
  C   3.58654481214565      0.61583082607083     -2.25548097943374
  H   3.10943362915641     -0.29266997843331     -2.64902861339517
  H   3.40921347550945      1.43196743343569     -2.96982355374334
  H   4.66931776629974      0.43062333653078     -2.21054323915860
  C   3.68044504388448      2.30461493902882     -0.38157580818606
  H   4.77779704421998      2.24827725140097     -0.38076398771033
  H   3.40004544675741      3.12471240491641     -1.05675120682906
  H   3.35562601143045      2.57007264057642      0.63378314831906
  H   1.96417206361685      1.16952620460719     -0.96360195778384
  H   5.30792828887757      0.33746575104010      0.53153373516918
  H   5.68697555467996     -1.59496599056184      2.02462420152336
  H   3.87835393865925     -3.22336736567714      2.45749236467173
  C   1.34019917497559     -3.26058537220727      1.43500019725225
  C   1.26612144666546     -3.76432993807400      2.88165551427705
  H   1.18794897934561     -2.93740589782343      3.60055183887942
  H   2.14838648798072     -4.36212879024241      3.14953413177912
  H   0.38763592168978     -4.41203437902419      3.00732733253692
  C   1.53665055462910     -4.43720134726485      0.46237917239648
  H   2.49589893790936     -4.93994708785485      0.65270872104160
  H   0.73396244790737     -5.17754690427153      0.58760783315678
  H   1.53585067659188     -4.10751642614172     -0.58606334425765
  H   0.36917093711089     -2.79588737372842      1.19964515229472
  C   -3.86635313347272      0.07519660621803     -2.04538205329266
  C   -3.25961254325848      0.96427710198079     -3.14771448373674
  H   -3.71392410590880      1.96485833958300     -3.11597106558416
  H   -2.17320166678562      1.09443760795631     -3.03663726019030
  H   -3.45422882800146      0.53487280436259     -4.14059141281078
  C   -5.37320831328652     -0.09027153915125     -2.25962715370468
  H   -5.88433514533713      0.88197753396405     -2.30315296453302
  H   -5.55763908523639     -0.59506198847766     -3.21730448793532
  H   -5.83577987258179     -0.68976741911690     -1.46380928851075
  H   -3.42336490686637     -0.93342855982616     -2.12472140169485
  H   -5.39688211174675      1.56042128569787     -0.28100909806001
  H   -4.77515104598417      2.49332740874273      1.90072180997661
  H   -2.50521713250033      2.10925719694029      2.86187205107837
  C   -0.37189402095017     -0.30387722278911      2.78896528944574
  H   -0.74042146061718      0.28520669998954      3.63874664085971
  H   -0.99901846007296     -1.19971617589729      2.69503541405452
  H   0.66113277063458     -0.60777760267021      3.00283125925451
  C   0.47621783762626      1.80228582690979      1.66523238122997
  H   1.51160358834637      1.50169415387127      1.87203091486921
  H   0.11909751199128      2.40684338874271      2.50917533375347
  H   0.45684451658757      2.42797121377653      0.76346608304841
66
Name = IIb_4M_c1_1_pbe_def2-svp_d3bj_TOpt_pbe_def2-tzvp_d3bj_TOptFreq Energy(a.u.) = -1294.582752447940 ZPE = 0.55480961 OptHurray noimag
  Au  1.70343565445569      0.38717644002274      0.23808302973723
  C   1.33108227648317     -0.68501128448793      3.01775404737695
  C   0.40946052401648     -0.54537998127205      1.77326411656205
  C   -0.12808438073150     -1.64242123762389      1.01645489467361
  C   -1.37989276122665     -1.51466613766375      0.45930697295019
  C   -2.14820541098977     -0.33437797865645      0.62602725821704
  C   -1.74254765910448      0.73907285364303      1.40907682528265
  C   -0.48645844873724      0.58492016529074      2.04331297637009
  N   0.11046098013084      1.34738654180245      2.99870976095018
  C   1.45517734705722      0.84418692195333      3.25830143756942
  N   1.81962913943466      1.50229468215895      4.47914067871749
  C   0.88776318929595      2.46713625936288      4.74300972120286
  C   -0.15793982623878      2.39843098659856      3.85124564475822
  H   -1.07049839956832      2.97704484114810      3.81891177968696
  H   1.02272886799986      3.16206343841519      5.56566839945651
  C   3.11868626556906      1.37201622106620      5.09232546402763
  C   4.23888021407390      1.91852371846396      4.43126535287846
  C   5.49617270636819      1.69535004511928      5.00528587785094
  C   5.63027990979131      0.99251481229801      6.19889443808666
  C   4.50077368031266      0.51882142061438      6.86069579534942
  C   3.21881079762363      0.69576032731935      6.32671084881196
  C   2.00331651652013      0.23531351547119      7.11298207158878
  C   1.72920146284770      1.20768644892705      8.27381121772115
  H   1.58462240239219      2.23825711274688      7.91880216021629
  H   0.82880215175995      0.90498105881639      8.82696103909918
  H   2.57357596844238      1.21787984838085      8.97798360808675
  C   2.14040616163238     -1.20117132717362      7.63501389768142
  H   2.92181338971883     -1.27927897933809      8.40362458360146
  H   1.19774247962947     -1.52830186477005      8.09551446819946
  H   2.39518059804429     -1.90857634763203      6.83273633677680
  H   1.13107429496615      0.26762187316422      6.44352764811384
  H   4.61320130866669      0.00043233928920      7.81340109274822
  H   6.62015989761335      0.83149147458682      6.62775623053801
  H   6.38379072391601      2.09812466587815      4.51517035647216
  C   4.13397235493605      2.79367812190343      3.19156815705623
  C   4.92939469022111      2.22262846937496      2.00947458782989
  H   4.60409787091716      1.20374022955197      1.75352085269003
  H   6.00394914183546      2.18136892223545      2.23709095785929
  H   4.80173181577362      2.85542075671095      1.12001490613852
  C   4.57922722675773      4.23030064168462      3.51400816685011
  H   5.64074907910161      4.26396235377311      3.79657890290114
  H   4.44370382309046      4.87671290150090      2.63541833319642
  H   3.99763096592409      4.65201789631074      4.34573697128095
  H   3.07780515900009      2.85681359176715      2.88880158243841
  H   2.10225436123578      1.19162979895649      2.37372323796410
  C   -2.60964253798149      1.96069643843103      1.64197227354772
  C   -3.47547761821226      1.76619799023701      2.90144829933105
  H   -4.20253155945361      0.95760886861378      2.73871529266536
  H   -2.88025839605350      1.49633358685210      3.78616457236821
  H   -4.03471475389481      2.68419613482723      3.13073489769497
  C   -3.48122830713666      2.32205043273244      0.43540020984591
  H   -4.26114477880266      1.56850527936119      0.25586972818895
  H   -3.99302966807858      3.27628311956008      0.61911696025985
  H   -2.88269431122940      2.42569529834456     -0.47980354798297
  H   -1.92966138063990      2.81310913971927      1.81198708787238
  H   -3.11298074929815     -0.27591270560856      0.12174260426230
  H   -1.79085609888125     -2.32862825755398     -0.13859401466295
  H   0.46128727741808     -2.55103243635948      0.89205535643634
  C   2.66543473236268     -1.38285940772351      2.79839370968727
  H   2.50937618890859     -2.40869675767499      2.43866990342697
  H   3.27824332043216     -0.85447045753013      2.05335801804510
  H   3.22707375302651     -1.44130064686090      3.74083033200340
  C   0.53425987470765     -1.38262855270391      4.13312615762693
  H   1.12749512521199     -1.42181964573821      5.05389328917010
  H   0.30791129412730     -2.41381264065098      3.83263507601702
  H   -0.41815286949164     -0.87941273396404      4.34773304463000
65
Name = IIb_4M-D_c0_1_pbe_def2-svp_d3bj_TOpt_pbe_def2-tzvp_d3bj_TOptFreq Energy(a.u.) = -1158.997363475963 ZPE = 0.55343759 OptHurray noimag
  C   0.89300220017932     -1.04832529724131      3.49426642659624
  C   -0.12849058015318     -0.92368222757251      2.37204001376338
  C   -0.76206175288292     -1.92321112121056      1.64606907648131
  C   -1.76295762701818     -1.56449223901773      0.73310402262629
  C   -2.11628001280505     -0.22439028512735      0.56600150528408
  C   -1.48737656064548      0.80971283443905      1.27913867276349
  C   -0.49173592533977      0.42215942444416      2.18648408067215
  N   0.31531981090870      1.26821906629257      2.97787025429336
  C   1.40992470908061      0.43541163479995      3.55365146944739
  N   1.67679350008382      1.04325611257162      4.86401122839223
  C   0.67745338485240      2.02475641818069      5.07824469351372
  C   -0.14464290321177      2.11824424405919      4.01786382229958
  H   -1.02102059240988      2.74146026764648      3.88566209884862
  H   0.65747937648208      2.58585540825318      6.00695521611331
  C   3.03736116565013      1.32239532606113      5.24377637648890
  C   3.84424518761867      2.19363998876914      4.47252201361278
  C   5.17849296713141      2.37829724768976      4.85539133660321
  C   5.70334670955636      1.75052626256757      5.98185823831909
  C   4.88592711346203      0.93515011025879      6.75816582425392
  C   3.54849424602956      0.70941755476380      6.40927182834007
  C   2.68110444354723     -0.15931229587116      7.30096649720372
  C   2.54746859434879      0.44344219130546      8.70729085549504
  H   2.15297110708334      1.46873686081603      8.66410414219203
  H   1.86460256198518     -0.16171844330037      9.32206125061508
  H   3.51889653386804      0.48049525444841      9.22320079034950
  C   3.20132271723134     -1.60173826076877      7.36637765199559
  H   4.20316611999326     -1.64462036980225      7.81956188481582
  H   2.53154376706055     -2.22874670931596      7.97378333546371
  H   3.27077498182306     -2.04732577673636      6.36356048712441
  H   1.68100312119753     -0.17478593355170      6.84679024470062
  H   5.29102840279579      0.46134805167833      7.65478659448080
  H   6.74614059276229      1.90973249708228      6.26222059323923
  H   5.81509055510828      3.04068376448328      4.26483895860337
  C   3.31423467730507      2.96519070899042      3.27336241821225
  C   4.06713429688974      2.60649681724616      1.98349704552260
  H   4.02136055764041      1.52725525118397      1.77682302403812
  H   5.12881010848230      2.88789784484325      2.04848341626555
  H   3.63076224571742      3.13698073710464      1.12452930972448
  C   3.36713976471724      4.47915091528095      3.53302455382137
  H   4.40225442044004      4.82832120987418      3.66384658557602
  H   2.93116097907299      5.02713494507874      2.68447893542932
  H   2.80372736147157      4.74422320260160      4.43860233538001
  H   2.25804455435722      2.70938593532956      3.12579844686093
  H   2.31164833454306      0.49510349647347      2.91757560221341
  C   -1.86109955740909      2.26660694891928      1.08583009787827
  C   -3.16341001676643      2.60552134776256      1.83028324354353
  H   -4.00644429646020      2.03938526644183      1.40601310171763
  H   -3.09928701095017      2.34624474839129      2.89688491169955
  H   -3.39740817746291      3.67764151084641      1.74676036273547
  C   -1.96350236474842      2.65930273231579     -0.39341826804741
  H   -2.79136416474256      2.13661493010130     -0.89473641442336
  H   -2.15065826798123      3.73893837451803     -0.48994152722835
  H   -1.03681390163638      2.42051582990930     -0.93352542536971
  H   -1.04710587778742      2.86538151611635      1.52707822401554
  H   -2.89489248817641      0.03020210919090     -0.15571410876388
  H   -2.26602876597864     -2.33358227928555      0.14522770450788
  H   -0.49284017029356     -2.97243475641551      1.78704376298872
  C   2.03938906554585     -2.01223217819090      3.19234568297023
  H   1.67733308623364     -3.04744034162680      3.11104749980126
  H   2.54177018889589     -1.75295350937994      2.24908171701885
  H   2.78652717446617     -1.98284314443924      4.00021108088979
  C   0.15657105858570     -1.47124517931479      4.77716313644157
  H   0.85846122789974     -1.62340692981122      5.60687090164576
  H   -0.37745425240821     -2.41576425934197      4.59940294984053
  H   -0.58094179283648     -0.71513381080923      5.07847303810083
66
Name = TS_IM-IIc_1M_1_pbe_def2-tzvp_d3bj_TOpttsFreq Energy(a.u.) = -1294.551778783196 ZPE = 0.55114998 OptHurray imag
  Au  0.04568981065485     -0.48709826669966     -1.93017077086232
  C   -1.70913034828547     -3.85524041037147     -1.68446643634689
  C   -1.36402936348247     -2.45252856243381     -1.25865578673329
  C   -2.45482845082400     -1.56313921312645     -0.78720208960723
  C   -3.75127825053584     -1.77021744492153     -1.28117439105644
  C   -4.82039226159571     -0.97686428600735     -0.87509064451143
  C   -4.60272312236525      0.07244546569685      0.00664947670491
  C   -3.32391372217071      0.34884401332096      0.52263321906997
  C   -2.27047635558373     -0.50063880276622      0.15135896554492
  N   -0.96464002294839     -0.22586419873057      0.70813739571324
  C   0.10929365151168      0.19277571010839     -0.03860330818651
  N   1.07969140726383      0.47791327206489      0.85908738444501
  C   0.63471760817142      0.24465500681179      2.15483472458982
  C   -0.65027551361506     -0.19927340006556      2.06126171023275
  H   -1.36430537353081     -0.48191509424957      2.82503145269998
  H   1.27003889540256      0.41873521050995      3.01466588952027
  C   2.39835436656280      0.95339578318387      0.50780951509516
  C   2.59474891630359      2.34485176562717      0.42840192505468
  C   3.87530470143370      2.78168045629875      0.07180300073155
  C   4.89941855778311      1.87194034109623     -0.18684834202377
  C   4.66863298105446      0.50271038520868     -0.08990531354714
  C   3.40694796394705      0.00694966643442      0.26349876746752
  C   3.17168780413763     -1.49073263290713      0.36064718316459
  C   3.29249751654249     -2.15763623799563     -1.01797587954296
  H   2.58458459430453     -1.71393920501478     -1.73685604981982
  H   3.08419839557249     -3.23501639841835     -0.94447321979230
  H   4.30385545828079     -2.03865619892441     -1.43188358846542
  C   4.11649456600118     -2.14593284006678      1.37867730626819
  H   5.16617623772665     -2.05732065040233      1.06502953419404
  H   4.02310197007187     -1.68105991578933      2.36996804834021
  H   3.88895607850267     -3.21674828415296      1.47798212710524
  H   2.14267901756980     -1.65572875328885      0.71713183213466
  H   5.48220846792690     -0.19646978881809     -0.28833238153277
  H   5.88983446826632      2.23641588336549     -0.46275772624777
  H   4.07470348563258      3.85057842785194     -0.00358548247659
  C   1.46206453979049      3.33061811698248      0.66367686165608
  C   1.90884742841583      4.58974899679536      1.41504796160518
  H   2.42506535922688      4.34091579403099      2.35256067664896
  H   2.58464577677309      5.20953268877651      0.80892940243318
  H   1.03494486146209      5.20985810283941      1.65858536972221
  C   0.78877269286189      3.69513934151755     -0.67130890974167
  H   -0.06439399846763      4.36787098424498     -0.50033370161523
  H   1.49997757615375      4.20966425928004     -1.33395224457862
  H   0.42647397621183      2.80004218902304     -1.19644590006768
  H   0.70464191493651      2.83251315409704      1.29061678461745
  H   -0.80792451963016     -4.42283552229677     -1.94291490484262
  C   -3.14462755206477      1.58385230981406      1.39175641241081
  C   -3.95802372354695      1.49042580658665      2.69073469840806
  H   -3.69616977541207      0.59636268423195      3.27510053892950
  H   -3.77386434699017      2.37411343579730      3.31701268098803
  H   -5.03763464712644      1.44727714168941      2.48719251038090
  C   -3.49993848584871      2.85121339085074      0.59620364868081
  H   -3.31435004195732      3.74315544228838      1.21086380738448
  H   -4.55971394546801      2.86287335209981      0.30451444257498
  H   -2.89505720413800      2.93098009520660     -0.31780482184812
  H   -2.08524686411507      1.67090599587398      1.66882519631466
  H   -5.43588014984526      0.71369587206899      0.29663794840098
  H   -5.82048729319205     -1.16949996178971     -1.26411982556160
  H   -3.92677456753383     -2.57128085642670     -1.99802595132706
  C   -0.70737630629716     -1.93317218335958     -3.32546779690189
  H   -0.18196723483112     -2.87152850981070     -3.49966390635160
  H   -0.19251690582985     -1.12882630394438     -3.93567224644209
  H   -1.75289982095248     -1.93725669305089     -3.63428522671438
  H   -0.49093446735959     -2.46564291563359     -0.59814191475341
  H   -2.41018605443628     -3.91534376168508     -2.52524335176577
  H   -2.18246204847689     -4.35592966052649     -0.82213014596864
111
Name = IIc_1_c1_6_pbe_def2-tzvp_d3bj_TOptFreq Energy(a.u.) = -2531.672058736535 ZPE = 0.89145648 OptHurray noimag
  Pd  1.27326679303192      1.13207830330017     -1.57936308124910
  C   2.60897345504523     -0.35555609403959     -1.44474726992211
  C   2.54966818852663     -1.64758027087518     -1.95909457987745
  C   3.59059538752593     -2.57190519658528     -1.73210587102775
  C   4.70238986503268     -2.23083366782510     -0.98226923297855
  C   4.79187352853383     -0.94664073537970     -0.40259819332045
  C   3.72642817863803     -0.02826274528497     -0.62565373551436
  C   3.78425190787850      1.25611582664704     -0.00040537066799
  N   2.71091123520195      2.07670942226412     -0.18297100476199
  C   2.74141353769837      3.30708581603907      0.32844042495850
  C   3.82201932810266      3.78659585127406      1.08427363488061
  C   4.90083355602696      2.95069725556844      1.32003241575702
  C   4.90758648894304      1.64989841126560      0.77536161691661
  C   5.97406280555049      0.71140204871469      0.95637079244986
  C   5.90932498178552     -0.53467690888553      0.39743293696929
  H   6.72522529015230     -1.24468538697749      0.54906501939665
  H   6.83813579092535      1.01055685333437      1.55228076646317
  H   5.74943919309972      3.28925800311423      1.91786918309180
  H   3.79322664141594      4.80103542617135      1.48060804861701
  H   1.87141162068974      3.93785249204236      0.13653504069338
  H   5.51027017335497     -2.94772781693135     -0.82455800008784
  H   3.51176287618787     -3.57368559898293     -2.15591320231170
  H   1.68980150313831     -1.96285679374105     -2.55190104827125
  C   0.64214250462194      0.79322563969370     -3.44093843800766
  C   1.25629924512532      0.03378249965677     -4.43183883312967
  C   0.93134061834399      0.21551817829687     -5.79360644055364
  C   -0.02799356951447      1.13141605262471     -6.19334871083092
  C   -0.66346197854568      1.94270181926409     -5.22836062054529
  C   -0.29516158234480      1.78037683765087     -3.86228769150422
  C   -0.80434261245131      2.70601988360500     -2.90376870839459
  N   -0.28764487564123      2.61286541887893     -1.64557161246864
  C   -0.74928213402722      3.42596818168003     -0.69420660652998
  C   -1.72175411664131      4.40512328700130     -0.94645054630350
  C   -2.20458790301871      4.56034762096099     -2.23612714951300
  C   -1.74706358030397      3.70585046175344     -3.25905489921577
  C   -2.15397700851243      3.79356578058644     -4.62920468949466
  C   -1.62198654643168      2.95507940840598     -5.56984047253936
  H   -1.91250522218244      3.05613440135278     -6.61789682487799
  H   -2.87678587095985      4.56069701349664     -4.91308965282932
  H   -2.93638099045009      5.33689877320777     -2.46797771394048
  H   -2.06446170406756      5.04250336143427     -0.13198243793162
  H   -0.32815807682740      3.29772418592263      0.30459443915023
  H   -0.28276460426143      1.24864838358167     -7.24813691380218
  H   1.44469544843656     -0.39070457302527     -6.54256040161019
  H   2.02239310658366     -0.69598192089292     -4.17797165903127
  Au  -0.09367326614130     -0.77759996877336     -0.05370832701718
  C   -0.05870480713688     -2.22705357814960      2.77731340268982
  C   -0.34107724635730     -2.47397605256734      1.31854703147513
  C   0.48541073363895     -3.49551203509914      0.62795732738317
  C   1.65708735230291     -4.02451067362024      1.18555408342536
  C   2.35693662649732     -5.03470889743135      0.52901726896953
  C   1.92217044000378     -5.50907063918847     -0.70540596476184
  C   0.77870236741631     -4.98483595478275     -1.33074464692946
  C   0.07536116425075     -3.99706523064082     -0.63219485642119
  N   -1.10796180255344     -3.41010193930506     -1.17941310257814
  C   -1.28287347382438     -2.05592257892517     -1.26152925591682
  N   -2.57521290296954     -1.91213970540414     -1.68259475079141
  C   -3.19206918815064     -3.14852257359383     -1.83323638170241
  C   -2.26936874366588     -4.09506946462111     -1.51666380089335
  H   -2.33807150065027     -5.17475025218181     -1.47797871468477
  H   -4.22605723156129     -3.24041722384068     -2.14060621997840
  C   -3.20490778358314     -0.66181798853211     -2.03470289767879
  C   -3.46160912856257     -0.41077255409449     -3.40248417283451
  C   -4.02619021335358      0.82954897389263     -3.71694100358241
  C   -4.34674905049954      1.75384944702875     -2.72454777397296
  C   -4.14265999297365      1.44696538230815     -1.38530310744056
  C   -3.57851237397215      0.22180984522610     -1.00613750188037
  C   -3.52044373115091     -0.16434574431740      0.46203702762285
  C   -3.06111464152735      0.97740615386060      1.37407462849367
  H   -2.10164596204750      1.39245845820654      1.03778330629654
  H   -2.93199861276773      0.60853560713925      2.40163552583835
  H   -3.79663831514134      1.79358849539922      1.41348904120595
  C   -4.88984767290017     -0.70892159824035      0.90343948891097
  H   -5.66690109232538      0.06321106211218      0.80454434997190
  H   -5.19489375195920     -1.57126075882563      0.29351352543118
  H   -4.85718542119435     -1.02750858773639      1.95552653080511
  H   -2.79085606268914     -0.97809306859640      0.57291819768214
  H   -4.44026913299970      2.15924478493196     -0.61567797897501
  H   -4.78323431290286      2.71394285186733     -3.00298247372865
  H   -4.22750244356999      1.07810328932655     -4.75696614828925
  C   -3.21868341305319     -1.46043327825154     -4.48573814842735
  C   -3.87203068925731     -1.11133341711843     -5.82589396315241
  H   -4.94640695533771     -0.90465496079588     -5.72443281026043
  H   -3.39379731473657     -0.23714752623825     -6.29295049252734
  H   -3.75488817305342     -1.95481225177903     -6.51996210417511
  C   -1.73515644851885     -1.78126964916351     -4.71122960553666
  H   -1.63760975241313     -2.60948902848501     -5.42827252736343
  H   -1.22034055594897     -0.91086497443095     -5.13049610438665
  H   -1.20858432301511     -2.06225199489272     -3.79164430875962
  H   -3.70451036810512     -2.38730450474935     -4.13746300249337
  H   -0.76206436137394     -1.49976024927875      3.19937021330434
  C   0.37583571003067     -5.47055320906725     -2.71321012253710
  C   -0.06729062518950     -6.94101724836424     -2.67836865979437
  H   -0.89013143833654     -7.10252484568909     -1.96677211314686
  H   -0.40436664486397     -7.26497692711237     -3.67301758526146
  H   0.76169649469622     -7.59657901027828     -2.37449851477748
  C   1.50304846077166     -5.25706028108917     -3.73451430795711
  H   1.17163434615333     -5.57336348870276     -4.73363702613353
  H   2.39737249710163     -5.84473124827137     -3.48142540941893
  H   1.79470346787458     -4.19919943815870     -3.79335338924482
  H   -0.47807684039375     -4.86771642119819     -3.05520851002072
  H   2.49240152553092     -6.28971432878759     -1.21137323399565
  H   3.25606631800801     -5.45193238929552      0.98399105853271
  H   2.01028568010985     -3.66119082129648      2.14976117026759
  C   0.69055190111644      0.40345401521001      1.46489405772768
  H   0.70805805466656      1.45335803729623      1.15459698747683
  H   1.71211903116189      0.09343849136257      1.71854967188339
  H   0.04580377666067      0.30702938136638      2.34521497329180
  H   -1.41166603325583     -2.65988115211435      1.16352360565738
  H   0.95946923639817     -1.86971132809633      2.97266813434700
  H   -0.19437369082230     -3.17404259372527      3.32783258443888
66
Name = IIc_1M_c1_4_pbe_def2-tzvp_d3bj_TOptFreq Energy(a.u.) = -1294.602885134401 ZPE = 0.55232911 OptHurray noimag
  Au  -0.04603004723058      0.23563233698758     -2.12303856630534
  C   -0.53913709555048     -2.53269562767450     -1.13428019366286
  C   -1.33567528490513     -1.43087074459444     -1.79758581195710
  C   -2.50125122649898     -0.85253813516537     -1.08132972971890
  C   -3.75856098282812     -1.00525254572461     -1.68220983842274
  C   -4.91034575713542     -0.56098629450163     -1.03981289207158
  C   -4.80404347355861      0.11592514500684      0.16953133668108
  C   -3.56335878012332      0.36229600028485      0.78348904128670
  C   -2.42318861516393     -0.17664178680883      0.16421239653987
  N   -1.11823378721451      0.03549554641687      0.72079844823843
  C   -0.04150862974811      0.37345308036766     -0.04744605628061
  N   1.00170661152633      0.46139524839151      0.80982943318720
  C   0.59545958483993      0.18103478176387      2.10838369393978
  C   -0.73679909603146     -0.09909524785749      2.05372426737098
  H   -1.42622273697208     -0.39893668141034      2.83187547372595
  H   1.28360528396217      0.20628948406637      2.94455320158351
  C   2.35152356851601      0.77228752367978      0.40112944624428
  C   2.62942998225628      2.06769680532800     -0.08029010101920
  C   3.94998634223827      2.33874949358564     -0.45690575087998
  C   4.94370270089242      1.36905593781756     -0.35213416595809
  C   4.63156019142721      0.09469999036408      0.11223410906485
  C   3.32587476278695     -0.24034286080515      0.49064555041381
  C   3.00996813242846     -1.66335693223967      0.92012937544547
  C   3.28439180065623     -2.64738905702833     -0.22818236453621
  H   2.74113212733068     -2.35750818340454     -1.13919134592245
  H   2.97312173799013     -3.66293210830928      0.05520981400265
  H   4.35439305073524     -2.68335863918698     -0.47664239009597
  C   3.77839263405549     -2.05875844646805      2.18912293049044
  H   4.86416043486327     -2.04200787335970      2.01843640444994
  H   3.56405422295964     -1.37459017344921      3.02263329844302
  H   3.50575340574667     -3.07644896025811      2.50210676291685
  H   1.93649715541373     -1.72770521581058      1.15201564590465
  H   5.41417804900123     -0.66289286332358      0.17125265458813
  H   5.96769753460974      1.60648977500044     -0.64305378410120
  H   4.20449219302824      3.33005802893305     -0.83367422288582
  C   1.56082347423443      3.13421804094681     -0.24634792495389
  C   1.96801196207367      4.48107728818952      0.36851525572341
  H   2.23182174003766      4.36772291066356      1.42871556004169
  H   2.83026172285199      4.92444538725790     -0.14845858467541
  H   1.13756195857043      5.19712734112172      0.29605712900899
  C   1.21038056640424      3.30346185295041     -1.73083798006967
  H   0.38834836152369      4.01814403670016     -1.87388168037156
  H   2.07846415485930      3.63659265709299     -2.31720246523702
  H   0.88487891166898      2.33752364687111     -2.18557841664207
  H   0.65074726571419      2.80084705106058      0.27370890186097
  H   -0.20641194275951     -2.29180638536610     -0.11841947350856
  C   -3.52726357112026      1.23873974832937      2.02553466080462
  C   -4.12082325034125      0.50982909573384      3.24093193188541
  H   -3.61004786483066     -0.44255934378700      3.44789134828655
  H   -4.05003127397863      1.13999345722777      4.13821959304610
  H   -5.18314542893099      0.27752738168472      3.07758147625627
  C   -4.23961282807601      2.57944897831641      1.78482511618261
  H   -4.10765993019276      3.23165324540385      2.65921097362603
  H   -5.32009981610985      2.44987627433737      1.63246680082431
  H   -3.83182563313332      3.09715270613612      0.90574941630796
  H   -2.47924968370881      1.48235069946885      2.24993754442680
  H   -5.70644832529828      0.50679287014368      0.64095767363773
  H   -5.88743189010648     -0.71719786245473     -1.49734060023559
  H   -3.82397199329421     -1.50191939408559     -2.65152427340460
  C   -0.05266204348558     -0.00356026425281     -4.17434293248967
  H   0.68587354840867      0.69660832240827     -4.59543070204074
  H   -1.04238580654196      0.23122654503060     -4.58959801431179
  H   0.22740664552286     -1.02496539267521     -4.46580228789262
  H   -1.61726960455007     -1.70898119093281     -2.81875519091377
  H   0.32998699260398     -2.82410038456020     -1.73615897180525
  H   -1.20414801831913     -3.41190150557498     -1.06805698606683
111
Name = IIc_2_c1_1_pbe_def2-tzvp_d3bj_TOptFreq Energy(a.u.) = -2531.710157528675 ZPE = 0.89194773 OptHurray noimag
  Pd  0.58152492001149      1.81514914196651     -1.13950269585480
  C   1.63126185411293      0.10902790184504     -1.15382498351797
  C   1.78864996059391     -0.85724326905936     -2.14464866972520
  C   2.61795688382464     -1.98448136006265     -1.95325200083563
  C   3.32242031591207     -2.17284149518726     -0.77487218386635
  C   3.25065404014021     -1.19420425701695      0.24019079762245
  C   2.42425180128156     -0.05547702083579      0.02001602201097
  C   2.35271096752509      0.94820487840932      1.03004907048274
  N   1.56672820141493      2.03138872198441      0.74859916779759
  C   1.37882493492699      2.94527360969993      1.70248858467188
  C   2.00234286115477      2.87585386529596      2.95762216770284
  C   2.84736365352430      1.81569714126582      3.23615170915272
  C   3.03290282192479      0.80684322674161      2.26841913265690
  C   3.84431808383306     -0.35772024508663      2.46487158372159
  C   3.95264415740442     -1.30853982312765      1.48648236172560
  H   4.58189061912356     -2.18699903376072      1.64660016321509
  H   4.37899547863328     -0.46878183901178      3.41005005197401
  H   3.35717360445799      1.74284717338869      4.19892224555759
  H   1.81486104339910      3.66003173430479      3.69033558142000
  H   0.69516128070468      3.76121273214058      1.46964395606747
  H   3.94776857749585     -3.05584537693106     -0.63136824814657
  H   2.70044404863585     -2.72214171232873     -2.75434316815263
  H   1.27746382293090     -0.75557065989032     -3.10142314526389
  C   -0.69217295980375      1.41283412930495     -2.64754949475320
  C   -1.14143438588884      0.18885210463858     -3.18350351398834
  C   -2.05811061153620      0.14542750578226     -4.27326320410015
  C   -2.55046827501443      1.30159547499944     -4.83502722675197
  C   -2.18528668305569      2.56536460301915     -4.30001518648850
  C   -1.29154833132365      2.59997151007003     -3.20050876857050
  C   -0.96946556384074      3.85513216279197     -2.60765189887414
  N   -0.14820521696368      3.82237656724374     -1.51405628658256
  C   0.23708153511504      4.98054032392594     -0.97866580915181
  C   -0.19928481514564      6.22831311654942     -1.45526018820844
  C   -1.06927486797234      6.27450757102092     -2.52917881815618
  C   -1.47559732972252      5.06982402023288     -3.14191235683632
  C   -2.35157854406617      5.00384508328196     -4.27087161545273
  C   -2.69621956888662      3.79865069868646     -4.82025855086464
  H   -3.37338772062093      3.76055126412803     -5.67593647581195
  H   -2.74130006500568      5.93537510960277     -4.68509747082762
  H   -1.43440596275398      7.22819158770318     -2.91521849930275
  H   0.15120906274906      7.13822260101041     -0.96917425515309
  H   0.93065414780024      4.92483547142089     -0.13944524976920
  H   -3.23566774577226      1.26036123181072     -5.68360354454651
  H   -2.35346256922919     -0.82506578719130     -4.67585462782321
  H   -0.70274020462992     -0.75004052253486     -2.84666153513467
  Au  -2.19395610420656      0.69681746752575     -0.99591393375525
  C   -1.39247139448143     -2.13746780808643      1.56238832134122
  N   -1.76211058822730     -3.43344313918760      1.46759818808630
  C   -2.91037372331102     -3.64143296098493      2.22148287074614
  C   -3.24446144415649     -2.44039315531071      2.77413077438132
  N   -2.30275528427438     -1.51915455470458      2.34317680368062
  C   -2.19714637288875     -0.13007797480385      2.73008156228550
  C   -1.46738634985684      0.14648932128774      3.90474515194185
  C   -1.30182212267719      1.48755832266068      4.26040316008807
  C   -1.83842226013686      2.50149799606875      3.46594047128541
  C   -2.54558636009807      2.19352610393006      2.31249695117199
  C   -2.75376006290392      0.86297172500106      1.89273741072514
  C   -3.51714256117608      0.64023560533524      0.62426131875661
  C   -4.51617399630583     -0.51880770212922      0.54290769106516
  H   -5.16870263546144     -0.54953508083391      1.43445594271149
  H   -5.16438051651678     -0.37299958240210     -0.33091631774666
  H   -4.05730103727759     -1.50814750706513      0.42934293006617
  C   -0.19241149759056     -1.52186799403251      0.98289677526349
  H   -0.46004220642343     -0.63311837267395      0.38392877507579
  H   0.33559300842414     -2.23532768541756      0.34128376820766
  H   0.48707784783686     -1.18763869104088      1.77937723021019
  H   -4.08105732374211      1.57035279795205      0.44998558043897
  H   -2.96083611790797      2.99418346048910      1.69728844032834
  H   -1.71047967131275      3.54510634913778      3.75914754798024
  H   -0.75287057261136      1.74001970288382      5.16826921195035
  C   -0.88296037425895     -0.94879822201128      4.78404609751230
  C   0.62865381151361     -0.77382528485331      4.99120890740251
  H   1.03053831011061     -1.61120758624202      5.57973187201279
  H   0.85449339874497      0.15391265828332      5.53604400895775
  H   1.16782810452296     -0.73826220214622      4.03440565487041
  C   -1.62186206044666     -1.01902107095055      6.12957918438921
  H   -2.69908727539812     -1.18592629731748      5.98853196995445
  H   -1.22393301064328     -1.83719617044887      6.74675965802954
  H   -1.50127614898830     -0.08159134246878      6.69120592711237
  H   -1.02740220381615     -1.91797366371371      4.28172422556934
  H   -4.06727057950806     -2.14977431615849      3.41425841832876
  H   -3.37251642832286     -4.61787799242148      2.28986438326182
  C   -1.02404507017298     -4.44384762147326      0.74542325371269
  C   -0.05598044985512     -5.18032513229134      1.44907511718823
  C   0.64065628030090     -6.15989666384413      0.72964990967520
  C   0.38411318683764     -6.37445576684072     -0.62105663139061
  C   -0.56290684664766     -5.60266329206620     -1.29328471089894
  C   -1.28948061813182     -4.60914705790815     -0.62800291239442
  C   -2.31656209520776     -3.75518839159725     -1.35273272896643
  C   -1.95526780245235     -3.50408898492959     -2.82018106927267
  H   -0.92600983090691     -3.13287605895148     -2.92602917070627
  H   -2.63932895533994     -2.75430844270573     -3.24021097655859
  H   -2.05592360277059     -4.41372944186070     -3.42928565747828
  C   -3.72146154552504     -4.37305931727543     -1.24489620095453
  H   -4.04054313192032     -4.49411244240141     -0.20079074006265
  H   -4.45949766804395     -3.73404502762132     -1.75018013107598
  H   -3.74154489872715     -5.36401983670985     -1.72134117051800
  H   -2.34480543151507     -2.76792057622639     -0.86083428544711
  H   -0.73382707729140     -5.76947020369552     -2.35644351645084
  H   0.93637622599663     -7.14411006332174     -1.16208810209360
  H   1.39985401231351     -6.75674767745693      1.23686145114650
  C   0.28089107810870     -4.91178176968659      2.90566250355989
  C   0.16158127129606     -6.17692766903535      3.76618439417877
  H   -0.84228687105983     -6.61840117699038      3.69524290586378
  H   0.35877592495781     -5.93911405597267      4.82092895291448
  H   0.88766291837192     -6.94245956369208      3.45803900173196
  C   1.67997460411897     -4.28332226660765      3.02601664559431
  H   2.45499592824661     -4.98334133586183      2.68157797480633
  H   1.76702423997717     -3.36664982495981      2.42590783285594
  H   1.89647507584248     -4.02945777354218      4.07369793075321
  H   -0.44191126542452     -4.18104230286465      3.30028888633180
66
Name = IIc_2M_c1_1_pbe_def2-tzvp_d3bj_TOptFreq Energy(a.u.) = -1294.629264876819 ZPE = 0.55496160 OptHurray noimag
  Au  0.17168166662898     -2.85040053739624     -0.75335574749913
  C   -2.25017874971056     -4.38486946917690      0.01988104640455
  C   -1.69832235228551     -2.96857182404566      0.12218497636930
  C   -2.60529850141267     -1.87314253053820     -0.35780112259396
  C   -3.79958314917835     -2.16309214258727     -1.03423961820511
  C   -4.67911339437539     -1.15078945192544     -1.41511133321224
  C   -4.39739658471513      0.18094034592828     -1.12837482131811
  C   -3.21228136252531      0.53890533603280     -0.46997631822323
  C   -2.34629840947644     -0.50277561933212     -0.10532051296637
  N   -1.07563366005048     -0.15580341490917      0.48510773686005
  C   -0.00132511857964      0.20886134174736     -0.25280898465297
  N   1.02921784529620      0.38990206097914      0.60346696204974
  C   0.60670643138497      0.11142892055357      1.89576900409267
  C   -0.71147467976724     -0.23504212850526      1.81907620541243
  H   -1.42148779922690     -0.52011263563105      2.58544584501103
  H   1.27813967234040      0.19476578199731      2.74117850590602
  C   2.34502591023305      0.83544274393722      0.20105351417918
  C   2.54026383924014      2.21611480521794      0.01242286507392
  C   3.80357493365881      2.62248803078908     -0.43519390608233
  C   4.81142273723670      1.69480977229630     -0.68204695223616
  C   4.58689651662688      0.33609963708282     -0.46872658654458
  C   3.34765269462517     -0.13098912032864     -0.01565418072956
  C   3.12305275727233     -1.61650618644743      0.22224438186904
  C   2.83281636138037     -2.36927077697277     -1.08800912998431
  H   1.92447196334626     -1.96087352021302     -1.60738526913760
  H   2.71848071758387     -3.44966383721323     -0.89901756390242
  H   3.63721179771313     -2.25726179955646     -1.83158028064264
  C   4.29296697033277     -2.27641766920738      0.96363348653421
  H   5.20052323694253     -2.31918151643411      0.34535272937292
  H   4.53761182072147     -1.73292202742635      1.88605459609338
  H   4.03131148557023     -3.30917928398728      1.23235162796796
  H   2.22909632159287     -1.73046491923596      0.85582114376841
  H   5.39259884773806     -0.37538818662641     -0.65089830214505
  H   5.78617115714048      2.03349348892916     -1.03525292334590
  H   3.99809265291816      3.68434877691879     -0.59058780325848
  C   1.46569773187510      3.24891834561904      0.30818566128824
  C   1.84243855594115      4.07581733252957      1.54854056117951
  H   2.00227716893650      3.43481700292248      2.42692496225320
  H   2.76725337732219      4.64491995257162      1.37656154048635
  H   1.04479693597979      4.79339096805925      1.78679679062205
  C   1.18813093077607      4.15647327716577     -0.89877923412145
  H   0.35441908246540      4.83692397514127     -0.67608763190630
  H   2.06151492844583      4.77590982581373     -1.14620963864314
  H   0.92800633755854      3.57582141778534     -1.79516799079338
  H   0.52863605483301      2.72029057001424      0.54430989142996
  H   -1.55171701581483     -5.10212802811405      0.46682746824991
  C   -2.93004169177217      1.99376441816908     -0.13395748767929
  C   -3.82848168980623      2.45320743238380      1.02647015361251
  H   -3.68456086015318      1.82790010673067      1.91890142061112
  H   -3.60595034710398      3.49527912819618      1.29629713592089
  H   -4.88971414999378      2.39532984176838      0.74507775894851
  C   -3.08310234063108      2.91773465166075     -1.34988116318386
  H   -2.77982414258743      3.94097758003280     -1.08781561973904
  H   -4.12576833665409      2.96339456528559     -1.69393807984533
  H   -2.46909749626280      2.58351749493954     -2.19839818344137
  H   -1.88731675680135      2.07428518221364      0.21246138618089
  H   -5.10376124802534      0.95866792803838     -1.42028813691674
  H   -5.60208497175156     -1.40918488712116     -1.93588452607397
  H   -4.04914665080086     -3.19896489704122     -1.25697055141943
  C   0.00465185349568      0.47734969741875     -1.70597140877773
  H   -0.66367817980637     -0.22319627045076     -2.22119167816580
  H   1.02108629515429      0.38341866531424     -2.10460778018538
  H   -0.34850567777626      1.50062926210095     -1.90831567342483
  H   -1.40656073059174     -2.76577143664948      1.16610858045660
  H   -2.42942533599419     -4.69712308007769     -1.01688622634794
  H   -3.20503527867643     -4.46245796313417      0.56746253914065
111
Name = IIc_3_c1_1_pbe_def2-tzvp_d3bj_TOptFreq Energy(a.u.) = -2531.695735185074 ZPE = 0.89103145 OptHurray noimag
  Pd  2.10069278588570      1.34130076076418     -1.08011408424499
  C   2.38607614350898     -0.54697234776836     -1.65795207568961
  C   1.79660159555703     -1.23711510302518     -2.71480430712247
  C   2.24382613882634     -2.52116928319656     -3.09401548979853
  C   3.28378568629883     -3.15094524546654     -2.42878566317633
  C   3.96656714612274     -2.46508547294156     -1.39968573139549
  C   3.52416669193026     -1.15488515150053     -1.05587516224087
  C   4.29719757948683     -0.38973767266771     -0.13282041120938
  N   3.92216256827038      0.91455576883276      0.03301235271681
  C   4.60631130896828      1.66472436996010      0.89668498257678
  C   5.70684279571587      1.18385889370396      1.62390338403430
  C   6.12223059435300     -0.12320329164484      1.43593209717720
  C   5.42111578895544     -0.94826391364664      0.53270098311022
  C   5.79013118719741     -2.29846852868619      0.22611338263429
  C   5.10100628436466     -3.01517306222110     -0.71384037864176
  H   5.41777877491768     -4.02898890628490     -0.96827243813957
  H   6.65324617394502     -2.73241296961166      0.73418381130282
  H   6.98974270623874     -0.51776647409556      1.96877490174182
  H   6.22477823837150      1.85068085687159      2.31265058386178
  H   4.26471522380690      2.69043932884828      1.02837875832536
  H   3.60509862852292     -4.15427346994565     -2.71392386524658
  H   1.75125412806829     -3.02803298671267     -3.92644518910192
  H   0.97847791312826     -0.78998570838267     -3.27648276060602
  C   0.22936413258949      1.54788536895806     -1.79808577328086
  C   -0.73287679606336      0.58544905605602     -2.10726349679073
  C   -1.99131678210701      0.94996721291002     -2.62670436558220
  C   -2.32270969208258      2.27735778927287     -2.84472844951013
  C   -1.40217883051255      3.29398264499772     -2.50929136607871
  C   -0.14022108558034      2.91240749419352     -1.97344167090673
  C   0.77022565547312      3.92886720798281     -1.55758167395622
  N   1.94006458765557      3.50954240025125     -0.98813963512617
  C   2.84289176141513      4.42665761596930     -0.63736049202230
  C   2.62976664425093      5.80485969265556     -0.78720074423243
  C   1.43185689298245      6.24664747421193     -1.32304147537044
  C   0.46449504305606      5.30577813905732     -1.72938826334479
  C   -0.79847853021914      5.65647196912150     -2.30666647403919
  C   -1.69241348191902      4.68899532275229     -2.67279835937315
  H   -2.65720471779134      4.96953099128794     -3.10072804942904
  H   -1.03453448099049      6.71334594352929     -2.44262947719431
  H   1.23165102428711      7.31326609824989     -1.44279177174029
  H   3.40615902438058      6.50382485422182     -0.47809480143563
  H   3.78322695361566      4.05842121891152     -0.22832781170381
  H   -3.29540320413348      2.54926109923126     -3.25855435391754
  H   -2.71591980561655      0.16660781317358     -2.85884880008666
  H   -0.53395891025703     -0.46897550633827     -1.91875442898635
  Au  0.19228996508661      1.17023453489761      0.87555417892718
  C   2.66456032935922     -2.85724130482835      2.33623862121142
  C   1.47691820440478     -1.90750919429459      2.15862487798246
  C   0.35486705676494     -2.39836324428100      1.25487420193233
  C   0.42446854166744     -2.87497786054044     -0.04372160832238
  C   -0.77512569091708     -3.18385968692812     -0.69329535603583
  C   -2.00735326607996     -2.99848250197309     -0.06351748554431
  C   -2.11622844160407     -2.53017830982507      1.25732182843567
  C   -0.89652853306696     -2.27254204874970      1.88340468832199
  N   -0.63814348615550     -1.81278330997549      3.21376193982148
  C   0.68699437755176     -1.60590756568299      3.38666125072048
  N   0.88427383128151     -1.19644839604360      4.65123025550544
  C   -0.35222906098472     -1.15262553166389      5.29105860553549
  C   -1.30891117896982     -1.53617090516841      4.39039082506561
  H   -2.37961509877452     -1.62774056919922      4.50332893682087
  H   -0.43490494191877     -0.85734242943372      6.32907929642859
  C   2.16084733821642     -0.91124892494811      5.27397330989298
  C   2.67111949472437      0.39830619476027      5.18225110960555
  C   3.89843993572655      0.63815900550802      5.81176869335000
  C   4.56904507662054     -0.37369416619569      6.49600662483925
  C   4.03257162428210     -1.65643533729188      6.56334484238410
  C   2.81099403860394     -1.96039587090228      5.94937649913719
  C   2.21792301862111     -3.35494124424749      6.05944030087678
  C   3.25497077203090     -4.45883825604465      5.81432289309212
  H   3.78431132174969     -4.31522069681888      4.86253260497410
  H   2.76027248838936     -5.43967680503719      5.78875574289707
  H   4.00480321598563     -4.49413338822426      6.61681740951351
  C   1.54163292098920     -3.54121283441699      7.42896136775047
  H   2.27845476581143     -3.44645511575755      8.23969693018366
  H   0.75642141184991     -2.79219195359373      7.60229994740684
  H   1.08425490263209     -4.53823182972425      7.49951108839757
  H   1.43885102459011     -3.45992826889787      5.28779657250125
  H   4.56928891609588     -2.43834311176270      7.10099433288903
  H   5.52147565600972     -0.15900531504950      6.98299999665510
  H   4.33413164773823      1.63594539366481      5.76548370212373
  C   1.91784988351119      1.50716493473611      4.47025515395553
  C   0.90722032505671      2.18057297354358      5.41527334787746
  H   0.17564260834518      1.47036074973604      5.82330402315421
  H   1.42744822403830      2.65217539111687      6.26217468391629
  H   0.35014954133655      2.95932981174343      4.87590777469346
  C   2.83923915309654      2.56543390556668      3.85915315590879
  H   2.26029779826558      3.20202835672597      3.17546308659024
  H   3.28472373148263      3.21712562984460      4.62524076015191
  H   3.65060674979155      2.09779262514457      3.28779740742782
  H   1.35460233905247      1.06340776317007      3.63216450030169
  H   2.34086765125015     -3.82380783840935      2.74455020223795
  C   -3.45086955831545     -2.33097056840878      1.94915906626395
  C   -3.80308108980081     -3.55800598389606      2.80893019659587
  H   -3.00950343419248     -3.80566103233434      3.52920788597624
  H   -4.73433007132691     -3.38725076509700      3.36793600320588
  H   -3.94831566858357     -4.43947028197956      2.16791209088212
  C   -4.59004713402264     -1.99792321094505      0.98120061827959
  H   -5.49452445961954     -1.73570098370050      1.54670512553666
  H   -4.84553234902474     -2.85474663627437      0.34137549003395
  H   -4.33215442351840     -1.14789733911595      0.33434482876103
  H   -3.34203855666258     -1.45615013250082      2.61318040425169
  H   -2.91941985954591     -3.22033882075599     -0.61710809021765
  H   -0.74759520486800     -3.55805664146842     -1.71752237283266
  H   1.37970429589861     -2.99083064826449     -0.55248213377420
  C   -1.21058572526440      1.36913717746421      2.36024970924376
  H   -0.83285992436414      1.14167718074656      3.36457272248658
  H   -2.05172539103943      0.70061872335615      2.12283888374978
  H   -1.56358923338430      2.40968638216126      2.34117400106002
  H   1.82601421247822     -0.93837108138555      1.74232850750350
  H   3.41811622248187     -2.42130309321679      3.00478761481065
  H   3.13688383725997     -3.03358450647239      1.36235657492873
66
Name = IIc_3M_c1_2_pbe_def2-tzvp_d3bj_TOptFreq Energy(a.u.) = -1294.624885224919 ZPE = 0.55335326 OptHurray noimag
  Au  -3.14068487771714      2.28006919077314      0.19971256427957
  C   0.05253200098824      1.58049904062241     -2.42463239911937
  C   -0.35079888570075      0.27642696680239     -1.71185361042885
  C   -1.85396816299871      0.08783209869014     -1.56366757469082
  C   -2.81587218351103     -0.06842529359228     -2.54128819994817
  C   -4.15309826936005     -0.23784149053336     -2.14263473971177
  C   -4.50677240616873     -0.26453304072437     -0.79932372985965
  C   -3.55796598787106     -0.13729241516780      0.25234470594302
  C   -2.22942621584932      0.06290600613088     -0.19197165172559
  N   -1.00425006173310      0.06563722613997      0.55907285304779
  C   0.04742009076970      0.21926409592464     -0.27510651609210
  N   1.15915729725401      0.31287298488440      0.46750703559674
  C   0.79793621000344      0.20413282695365      1.80727757927707
  C   -0.56193146033882      0.05647087825565      1.86929648656311
  H   -1.21962221746916     -0.05055610678410      2.72038263003292
  H   1.54366432075266      0.23649499258414      2.59189590151584
  C   2.50139564027964      0.51060580261609     -0.04005643021145
  C   3.01127920512065      1.82334773279250     -0.05006016331170
  C   4.31358683541855      1.98433657918814     -0.53697159563494
  C   5.05384451477903      0.89423514559858     -0.99057147295549
  C   4.51077510952898     -0.38752941282974     -0.96772520374154
  C   3.21498885137964     -0.61498534686290     -0.48757711790378
  C   2.65070949749565     -2.02454281601258     -0.44939057503136
  C   2.59981854274086     -2.64799572760335     -1.85249356322087
  H   2.03038832200022     -2.02279587810356     -2.55597570626874
  H   2.12885693433961     -3.64004241218706     -1.81384036933278
  H   3.60894905462741     -2.77490875830403     -2.26897480354184
  C   3.44919485675230     -2.90875458914782      0.52164152377044
  H   4.49147766526424     -3.01988074849607      0.19057587574829
  H   3.46321047471345     -2.48280222311921      1.53466980608955
  H   3.00581459662273     -3.91280435913859      0.57628557802960
  H   1.61790353552770     -1.97837853972353     -0.06927776944458
  H   5.10307041715958     -1.23153448484048     -1.32348356872178
  H   6.06656921367814      1.04677709491393     -1.36582045230398
  H   4.75389678889124      2.98150259108907     -0.56309620402337
  C   2.22361401422397      3.01565477711096      0.46663368374226
  C   2.73154644443620      3.43120130631296      1.85804129545714
  H   2.67792296757741      2.60369781485378      2.57979463344430
  H   3.78019362364315      3.75761046744179      1.80564951789543
  H   2.13433007724100      4.26633002522692      2.24969647778529
  C   2.25845580136929      4.20755821588765     -0.49998521783895
  H   1.59940336613770      5.00579670447919     -0.13178459987435
  H   3.26871292183462      4.63116050362235     -0.58543059738470
  H   1.92443550434101      3.92584881778064     -1.50788339011824
  H   1.16883103221983      2.71646030501219      0.57378893087948
  H   -0.33222441480351      1.56856350127474     -3.45174402838455
  C   -3.91484672072838     -0.45097734941103      1.69870224345855
  C   -3.63638517771584     -1.93732539599510      1.98413311420905
  H   -2.59349961267548     -2.21776909335382      1.77419592096589
  H   -3.84559760695739     -2.16743623881934      3.03797241188661
  H   -4.28307374358006     -2.57424445991375      1.36351205940010
  C   -5.35481206070169     -0.07755828311679      2.05851906303398
  H   -5.51115925541527     -0.20955338826239      3.13720307172383
  H   -6.08417683927381     -0.72027644995886      1.54568809948244
  H   -5.56954381373874      0.96991497172872      1.80649364221752
  H   -3.26137883400751      0.16230296457194      2.33948855343040
  H   -5.55214768974326     -0.40659623076974     -0.52884517344242
  H   -4.92900691001008     -0.35260419445235     -2.89947648324332
  H   -2.54871142057995     -0.05758262747432     -3.59856210693479
  C   -3.24879503897441      4.29090738628291      0.50733627267515
  H   -4.30413721015670      4.59081648633670      0.46843382428405
  H   -2.68877818586790      4.80739598888513     -0.28312941173997
  H   -2.82640446870275      4.53465063919322      1.49024823983632
  H   0.08979286218598     -0.58065922491781     -2.25098728867837
  H   1.14476245525045      1.67825133772805     -2.46423549709328
  H   -0.37399771419770      2.44754324492638     -1.90358491874406
61
Name = IIc_3M-D_c1_1_pbe_def2-tzvp_d3bj_TOptFreq Energy(a.u.) = -1118.960211357586 ZPE = 0.51842254 OptHurray noimag
  C   -0.16945891163115      0.81220661615934     -2.70129680810182
  C   -0.44561063432945     -0.23886098538374     -1.61356062126562
  C   -1.91285226800970     -0.61584886463533     -1.44375097496325
  C   -2.80416568402915     -1.11015957650359     -2.38473406014063
  C   -4.11858262976410     -1.36084593869820     -1.97629992499537
  C   -4.52546966248180     -1.11729271994475     -0.66265042773168
  C   -3.65336944843670     -0.61812147495718      0.32012793338472
  C   -2.34993528888137     -0.38745900588167     -0.12600912025054
  N   -1.21882534927365      0.12172791413002      0.59640370048708
  C   -0.14773770870901      0.21385076904333     -0.22409108386586
  N   0.88788134852824      0.68638520930327      0.48520550451111
  C   0.46131571336264      0.89114442003234      1.79299974306101
  C   -0.86081610123495      0.53724217577768      1.86738093612450
  H   -1.54161248920777      0.54464496698148      2.70688861614191
  H   1.13879330633721      1.26471216639031      2.55083504750614
  C   2.22671283485268      0.90706285475448     -0.02228781041990
  C   2.57543409051121      2.20896897135610     -0.42837946314963
  C   3.87944403986417      2.38939341534303     -0.90420305578790
  C   4.77507070895053      1.32412550891733     -0.97355581889630
  C   4.38917620854484      0.04966628591454     -0.56710812942523
  C   3.10006267459561     -0.19381768694154     -0.07661460242650
  C   2.71076348853748     -1.58592711541779      0.38985563948368
  C   2.87664577149694     -2.62485982613988     -0.72907914416508
  H   2.30838894000524     -2.34882581307371     -1.62947850773522
  H   2.52723607020104     -3.60994232702578     -0.39015918514204
  H   3.93013456075824     -2.72999861845652     -1.02406706844894
  C   3.51257884779729     -1.98400638466003      1.63947391182726
  H   4.58730982860534     -2.04119959076933      1.41578020467303
  H   3.37844613727401     -1.25691430596557      2.45275498526093
  H   3.19172384723377     -2.97031290679294      2.00283306821832
  H   1.64719964197968     -1.57530336859968      0.67604428013442
  H   5.10101447980844     -0.77464102153348     -0.62535413484596
  H   5.78554678556098      1.49042337877536     -1.34898174792257
  H   4.19669107194415      3.38103322143327     -1.22762923549055
  C   1.61621860846693      3.38296110404524     -0.33248903013640
  C   1.96334177414506      4.25961172733814      0.88302250682441
  H   1.94273125056326      3.68615027089420      1.82065461784016
  H   2.97117504792896      4.68593225500344      0.77654893360636
  H   1.25071310756739      5.09130930797651      0.97446965222234
  C   1.58444814901763      4.22157960047036     -1.61746382040343
  H   0.80675697029851      4.99410995238898     -1.54220991062307
  H   2.53957604833121      4.73705815221173     -1.78913580053940
  H   1.37123471520755      3.60434684515434     -2.50100065046551
  H   0.60026339428002      2.98557756567905     -0.17720683549201
  H   -0.46202320095439      0.41294775375823     -3.68020948068705
  C   -4.08086971940680     -0.38293191788454      1.75653165144771
  C   -3.60628842241837     -1.54464747038430      2.65007822149368
  H   -2.52428960672876     -1.72504454536239      2.57065780603082
  H   -3.84447060259606     -1.34270464282144      3.70387171222709
  H   -4.11484552217074     -2.47509702217617      2.35992662271707
  C   -5.58638742979370     -0.15889045910519      1.92047130105318
  H   -5.80702949099334      0.12353907638833      2.95854850053277
  H   -6.15889556057275     -1.07276249270361      1.70664976401585
  H   -5.95435861562707      0.64179213313845      1.26450756609442
  H   -3.58517291976311      0.54409194714961      2.09467285548362
  H   -5.56163244458196     -1.31493710551848     -0.39042016889378
  H   -4.84117063540735     -1.74794533122299     -2.69511253743239
  H   -2.49385252189465     -1.29640930006520     -3.41353946956719
  H   0.15128234716463     -1.14295700461613     -1.83249303014234
  H   0.89842147013110      1.06265473923503     -2.73614104439487
  H   -0.74734713295410      1.72663383809761     -2.51469197545559
66
Name = IIc_4M_c1_1_pbe_def2-svp_d3bj_TOpt_pbe_def2-tzvp_d3bj_TOptFreq Energy(a.u.) = -1294.574151668477 ZPE = 0.55681867 OptHurray noimag
  Au  -0.23886211580676      2.39529341785937     -6.10556904433179
  C   -2.43705499083430     -1.04916477844512     -1.61934552319396
  C   -1.18517668733248     -0.95796385435133     -2.49190639465346
  C   -0.98881300622393      0.46551460805787     -2.99933602352622
  C   -1.65778337760355      1.12639246566266     -3.98169238932063
  C   -1.29818913212251      2.50490268709223     -4.28080773910042
  C   -0.34865610118605      3.16454031330590     -3.39414655219649
  C   0.32710886583935      2.52071041123663     -2.38525196331808
  C   0.02585799926710      1.12996103963244     -2.22444457813315
  N   0.59626023976694      0.21830634557166     -1.41048783102072
  C   0.19051372661803     -1.17471703791668     -1.80847721188185
  N   0.37908286658807     -1.89879849022778     -0.52339980050819
  C   1.18912280366974     -1.11758546969807      0.25216154611135
  C   1.36807923422178      0.14097252930895     -0.26654131977845
  H   1.91750310442408      0.97319667404251      0.15019247989604
  H   1.58559416153355     -1.49810980964716      1.18839687802708
  C   -0.37800862045943     -3.00580921259896      0.01650728510748
  C   -0.15525170607066     -4.31381506889168     -0.46848736965584
  C   -0.94669237185027     -5.35053756172409      0.04126413232623
  C   -1.88786356966605     -5.11954595840607      1.03689361546936
  C   -2.03867035828136     -3.83802031696569      1.55756650804802
  C   -1.30104337137461     -2.75489723126520      1.06697957455831
  C   -1.50769194869203     -1.39251132510535      1.71528616845408
  C   -2.99051888396419     -1.03798288204875      1.91032197670143
  H   -3.57234248657607     -1.16662994123684      0.98867814599506
  H   -3.08645780618347      0.00736001923145      2.23634945931232
  H   -3.45471820958291     -1.66061861363604      2.68741187351718
  C   -0.78315097986441     -1.32879610381266      3.07218867547693
  H   -1.20716325065615     -2.06809763193418      3.76678804479662
  H   0.29062639501739     -1.54350973465355      2.98468804148359
  H   -0.89839421707109     -0.33389899865982      3.52569768454761
  H   -1.06661049239730     -0.62469810668654      1.06250861876306
  H   -2.75384247208975     -3.66929048475989      2.36299624915659
  H   -2.48922010477575     -5.94225307557285      1.42574636728410
  H   -0.79685331455538     -6.36411244230357     -0.33304649646347
  C   0.94220084201518     -4.66041682982548     -1.45655248955788
  C   1.91060790139464     -5.70191275989901     -0.87234689276498
  H   2.33138021186966     -5.36230305305113      0.08408307395657
  H   1.41468704367907     -6.66703658489985     -0.69838335114855
  H   2.74113253969122     -5.87698985744339     -1.57085966995774
  C   0.36717751826508     -5.14102355441029     -2.79690941624515
  H   1.17110609128740     -5.31797275003525     -3.52600436923973
  H   -0.17983984474191     -6.08618492603715     -2.66947290138741
  H   -0.34011289129292     -4.41645850907179     -3.22809315463851
  H   1.53104074958225     -3.75093313433279     -1.62798558815862
  H   -2.38983035046587     -0.34298296806763     -0.78114593272582
  C   1.31392760315466      3.22030814905245     -1.47275173266400
  C   0.66804487240118      3.49164071884185     -0.10049208672227
  H   0.22468011258504      2.58979764529211      0.34586992641145
  H   1.41095162688308      3.89225685740654      0.60339418376291
  H   -0.13532214043469      4.23491642628361     -0.20577918452587
  C   1.88847898007906      4.51048100615783     -2.06147338031602
  H   2.67592502961379      4.90055602598359     -1.40298232185406
  H   1.12288018798786      5.29545518646482     -2.14633607980333
  H   2.32745610716741      4.34520209581654     -3.05501696833786
  H   2.16214329423159      2.52709610599962     -1.33115671381322
  H   -0.17381918150672      4.22741770778501     -3.55845208194975
  H   -2.11288214826782      3.14044158720494     -4.65579010933715
  H   -2.46228884220912      0.65161945857294     -4.54484805301204
  C   1.21399534575404     -1.63115095120319     -2.86135719142953
  H   2.22281679315970     -1.66734812476076     -2.43154524894495
  H   1.20624949715444     -0.91714782907504     -3.69721275418080
  H   0.94637422394365     -2.61742856001415     -3.25256845775935
  H   -1.27432942295500     -1.66048516756441     -3.33237032178998
  H   -2.58217847649999     -2.06120452329214     -1.22375537337634
  H   -3.31369597025151     -0.78712534233202     -2.22671388743952
65
Name = IIc_4M-D_c0_1_pbe_def2-svp_d3bj_TOpt_pbe_def2-tzvp_d3bj_TOptFreq Energy(a.u.) = -1158.997169555117 ZPE = 0.55384016 OptHurray noimag
  C   -1.91095886975090     -2.09380643227842     -2.77858470846857
  C   -0.80790470458914     -1.04859841467482     -2.92103621101761
  C   -1.15344813179435      0.35780999017370     -2.50389666616074
  C   -2.35236320417947      1.04283217541746     -2.63162212341549
  C   -2.40996634695244      2.38068264112560     -2.22175548698732
  C   -1.26673881089936      3.00390477598265     -1.72226408866283
  C   -0.03486788561382      2.33855034339760     -1.59168423487474
  C   -0.01437034577102      0.98619273949318     -1.97041143695930
  N   1.08059737772541      0.07904947332720     -1.93237480980669
  C   0.57054209508126     -1.29317950326925     -2.23833230034021
  N   0.63619758948329     -1.97266260774447     -0.88393229547504
  C   1.55201256235142     -1.23064983284970     -0.13936213405764
  C   1.86318211159824     -0.06297136910564     -0.73372858428481
  H   2.60208278038121      0.67081436702980     -0.43787335430213
  H   1.95560958409797     -1.64373196032286      0.78222025948594
  C   -0.32288635063963     -2.81557946440821     -0.23452268294644
  C   -0.23694294874885     -4.21593920343785     -0.41522426512352
  C   -1.18974020629035     -5.03516111668272      0.20239511242556
  C   -2.18343320649418     -4.49692742210010      1.01371732704197
  C   -2.22664380150498     -3.12180564685951      1.23026424125141
  C   -1.31236064175477     -2.25839888241214      0.61568795716209
  C   -1.40831570090454     -0.76512219581481      0.88011601125850
  C   -2.83668864736445     -0.22351956294058      0.73323088160920
  H   -3.27217356520234     -0.49621618189611     -0.23687901125597
  H   -2.82685353776105      0.87386725905326      0.79555476538490
  H   -3.49997239297137     -0.59933307538222      1.52654975913131
  C   -0.84622578619573     -0.41866783988192      2.26811388459108
  H   -1.43109021610393     -0.90957983430376      3.06108802737175
  H   0.19912695189764     -0.74031383490072      2.37095342980232
  H   -0.88689351908530      0.66794208898170      2.43623074073262
  H   -0.78839935501252     -0.25135358751130      0.13562909826987
  H   -2.99872254807271     -2.70532613463974      1.87974391452850
  H   -2.91732390425183     -5.14983448964821      1.48971814106997
  H   -1.13885614420774     -6.11641687080388      0.05782426459039
  C   0.88534790626645     -4.85749705148403     -1.21030883626868
  C   1.72431318418980     -5.79269728857448     -0.32570250891654
  H   2.11066246136916     -5.26216930752232      0.55590221733228
  H   1.13277765324656     -6.64939981108456      0.03052219816148
  H   2.58046433469532     -6.18886454373025     -0.89181676417150
  C   0.36748612963332     -5.60111062637901     -2.44876402975245
  H   1.20411285293673     -6.02106011203505     -3.02699961893190
  H   -0.29570630640369     -6.43249643228268     -2.16567326830972
  H   -0.20385132709342     -4.93551087238678     -3.11168968383911
  H   1.54273831532079     -4.04428285310735     -1.54406058078702
  H   -2.31857825771101     -2.13953833178518     -1.76352461238390
  C   1.18847643926082      3.05903522373316     -1.05369367450443
  C   1.16098507235916      3.11995800007936      0.48268092535130
  H   1.07698346912855      2.11605442730840      0.92179056051114
  H   2.07172123647355      3.59802743182531      0.87492942100450
  H   0.29547118610803      3.70858685418425      0.82324287699869
  C   1.35895792065546      4.46372931923873     -1.64801567432287
  H   2.31067598869133      4.90256552230639     -1.31417212032876
  H   0.55604312008645      5.14295995286890     -1.32640555427358
  H   1.35825424097147      4.43496968664337     -2.74650144441119
  H   2.07082359837639      2.47761203911794     -1.36359358438120
  H   -1.32909423885410      4.05289932054627     -1.42679238086961
  H   -3.34264502031363      2.94038005300768     -2.30262389191826
  H   -3.23792264164022      0.54571148745542     -3.03267403028720
  C   1.54087809255457     -2.00543729484286     -3.17924744020822
  H   2.51619163761891     -2.13731221725660     -2.69168050498731
  H   1.68041173932743     -1.40587140558803     -4.08901205708539
  H   1.14818058418122     -2.99128807968734     -3.46283920435240
  H   -0.55796024603441     -1.00488032907754     -3.99763276786922
  H   -1.54806753719996     -3.09692273953108     -3.04117124894622
  H   -2.73258736870060     -1.85231365807308     -3.46787182982087
111
Name = III_TS_c1_2_pbe_def2-svp_d3bj_TOptts_pbe_def2-tzvp_d3bj_TOpttsFreq Energy(a.u.) = -2531.642926840266 ZPE = 0.88885695 OptHurray imag
  Pd  1.79676168653178      0.43235081728814      0.54745513094360
  C   2.19807419967125     -0.47093879580093     -1.23863809868080
  C   2.11531910351421     -1.87945664781578     -1.33614589343997
  C   2.97650391132187     -2.60569913255524     -2.17007566087805
  C   3.89682449083533     -1.95508654993933     -2.98357786307129
  C   4.13947937129974     -0.57386798372463     -2.79825520374246
  C   3.38255836313096      0.12083179433113     -1.81752542114136
  C   3.89183265604820      1.34968405208340     -1.31752157121295
  N   3.44589901412269      1.75208124225020     -0.08643860868247
  C   3.88470782583383      2.91127720334801      0.40531183177267
  C   4.81272959414108      3.71996329161543     -0.27027209418877
  C   5.35293201044156      3.27503010535791     -1.46673077628590
  C   4.92198724210598      2.04743058869405     -2.00871180430713
  C   5.51306232387546      1.42040511900819     -3.15212999646031
  C   5.17706728052340      0.13768977244924     -3.48946994421761
  H   5.71071705687083     -0.37632363035065     -4.29147679583419
  H   6.29401188642353      1.95265534678077     -3.69799870940567
  H   6.12795930695758      3.84931680835915     -1.97792316322748
  H   5.13869694367007      4.65556745757806      0.18347232002327
  H   3.50429651246772      3.19516325425481      1.38849943717117
  H   4.48205666556424     -2.50939809735281     -3.71887972792352
  H   2.86258740297573     -3.68949110903956     -2.23035758682496
  H   1.29676389660162     -2.40245270495038     -0.83629473840862
  C   0.61859693679200      0.31897806694675     -1.55809648934377
  C   0.05306187692179     -0.46429806791153     -2.61808236022424
  C   -0.62222267615030      0.07174352540252     -3.71185786480733
  C   -0.66630467105602      1.44546326780575     -3.87393031519330
  C   -0.21238060646969      2.30042845383955     -2.84769650136303
  C   0.31043878689661      1.76646031673855     -1.62375519602664
  C   0.40111131594648      2.68844557655933     -0.51150889628463
  N   0.60642781364687      2.21678508902602      0.76558618114007
  C   0.67771099576166      3.07186049309505      1.79223146449162
  C   0.56452976302520      4.45836457435274      1.64713443831416
  C   0.33580511031311      4.96746652314192      0.38239301755861
  C   0.22460714579015      4.09378180613763     -0.71815369393458
  C   -0.10360605063495      4.58743244196269     -2.01628474482193
  C   -0.35302733456285      3.71473375196193     -3.02903953983036
  H   -0.68364219460947      4.07280238411534     -4.00575835945759
  H   -0.20586088278198      5.66464379841191     -2.15861163469717
  H   0.21319362951202      6.03984944704460      0.21968699600880
  H   0.62367376650385      5.10415192355124      2.52312722101331
  H   0.80458958124082      2.62165162190172      2.77671297056879
  H   -1.07619149165502      1.88866811885209     -4.78286924433383
  H   -1.02308607805919     -0.59522951860756     -4.47623700012150
  H   0.27991512143101     -1.53048271549786     -2.63217283861361
  Au  -0.65518583216158     -0.56764240231050      0.01227016219311
  C   -2.02893362180342     -1.50563866080299      1.14144341881892
  N   -2.11051006449452     -2.84870371091800      1.34711114713032
  C   -3.16398205034463     -3.15335447500250      2.19881614935509
  C   -3.75274849409909     -1.96808367543226      2.53065081154647
  N   -3.04012636562888     -0.97117314385677      1.87767867757420
  C   -3.19973048770595      0.45138570988719      2.04818755945089
  C   -2.64276811318949      1.03665352963230      3.20150959468527
  C   -2.74172608015444      2.42711888570329      3.32315236234602
  C   -3.35882387317082      3.19231772444932      2.33561651524931
  C   -3.89827126782602      2.58053159818908      1.20726432262537
  C   -3.83277959878684      1.19185620819736      1.03517159794991
  C   -4.42590746600307      0.54641900329061     -0.20463894512859
  C   -3.74273786296337      1.06110771690118     -1.47982373865179
  H   -2.65661814282131      0.89076758364053     -1.44187696833817
  H   -4.14012326937213      0.54225014486131     -2.36388073371134
  H   -3.91095901203144      2.13919112150021     -1.61741013924931
  C   -5.94694877645399      0.75206627621015     -0.26236426044006
  H   -6.43999241728537      0.35896595492638      0.63785477073253
  H   -6.36865650221876      0.23750362729051     -1.13758401489026
  H   -6.20294319670550      1.81831936183829     -0.34546913574693
  H   -4.23961231370060     -0.53617706070999     -0.14731985138352
  H   -4.38135499254635      3.19011324018141      0.44213651681721
  H   -3.42111005451373      4.27577509164257      2.44802224667961
  H   -2.32322387679739      2.91849498438896      4.20296435546307
  C   -1.91573785232874      0.22289793139741      4.25981764453437
  C   -0.40659451656762      0.50942343674733      4.22874407373574
  H   0.12343838421119     -0.14736059136645      4.93372059836537
  H   -0.20363937853358      1.54897802486621      4.52656483477480
  H   0.00718264801517      0.34619758306105      3.22185735407158
  C   -2.49693924793014      0.45214711745738      5.66163288215108
  H   -3.57182448757833      0.22546141247688      5.69339672043606
  H   -1.98851829863267     -0.19007515664913      6.39471992781008
  H   -2.36523668824658      1.49419008876143      5.98663738784167
  H   -2.04594059083383     -0.84353489647608      4.02476528042881
  H   -4.59901804958490     -1.74488624583173      3.16888742114991
  H   -3.39434937549468     -4.17136492397640      2.48841157556885
  C   -1.14176678446650     -3.76876109565058      0.80531974461195
  C   0.11207374457200     -3.86000369709235      1.44069558280907
  C   1.05376306733729     -4.72435410052896      0.86745402260446
  C   0.75601965274647     -5.45194247922739     -0.28184214339456
  C   -0.49363634962827     -5.33347921445928     -0.88817663038887
  C   -1.47465820175500     -4.48617573669247     -0.35927006748271
  C   -2.81301429738199     -4.30196119912247     -1.05620578468003
  C   -2.69625526448374     -3.22868381099998     -2.15322082776688
  H   -2.35200411620812     -2.26841066241853     -1.74266513421876
  H   -3.66959518334737     -3.06861743118714     -2.63942015078273
  H   -1.97706469909962     -3.54445479118165     -2.92417390757020
  C   -3.37764271874605     -5.60846021625926     -1.62518316473989
  H   -3.42656297659319     -6.39653152784515     -0.86105006146070
  H   -4.39286342631850     -5.44087261628486     -2.01065891032781
  H   -2.77182013443892     -5.98370304103128     -2.46234381733734
  H   -3.53327788210776     -3.93070412075193     -0.31070999592437
  H   -0.71058814298391     -5.91134874314260     -1.78687003317397
  H   1.50378647849501     -6.12293648508873     -0.70781325344176
  H   2.03579880881205     -4.82730115044564      1.33098496912578
  C   0.44965104198407     -3.10194169459313      2.71447108684223
  C   0.51388983073832     -4.06971521447914      3.90818025487051
  H   -0.42723168484099     -4.62631191769993      4.02191496156719
  H   0.70103030063270     -3.51734351637797      4.84029715264076
  H   1.32302809576650     -4.80383004660721      3.78251034161720
  C   1.74734196696818     -2.29305055124199      2.59425326691166
  H   2.61050906307356     -2.92642874118741      2.34708812465143
  H   1.66468635226098     -1.52009415357739      1.79847968590827
  H   1.96494985081168     -1.78114121706561      3.54153182445798
  H   -0.35952061524603     -2.38501667062505      2.91502626710721
111
Name = III_1_c1_3_pbe_def2-tzvp_d3bj_TOptFreq Energy(a.u.) = -2531.713428163281 ZPE = 0.89240556 OptHurray noimag
  Pd  1.41767530740180      2.33815515187087     -0.32568928980030
  C   1.61827865121548      1.15842725585354     -1.98889059288009
  C   0.39010955697811      0.35563256549315     -2.29967091143750
  C   0.64279186147021     -0.88988122949408     -3.02733112241627
  C   1.86168222104976     -1.50318399511919     -3.08223961186668
  C   2.93479105412372     -0.98300629328162     -2.28231068494961
  C   2.76561620576340      0.25535376822313     -1.63770169302932
  C   3.68024554102152      0.64539124142672     -0.64039710100289
  N   3.30719796561983      1.68767359228338      0.17891089822053
  C   4.14617886692880      2.10153646235279      1.12695596911598
  C   5.39233614675938      1.49135484701922      1.35495881940019
  C   5.75800855937402      0.39573912254152      0.59191524961301
  C   4.89501686478803     -0.06942672974124     -0.42187331977026
  C   5.11596215920532     -1.24560132789487     -1.19412847078497
  C   4.14911571644578     -1.70427215520793     -2.05575782732035
  H   4.29556046310696     -2.64567489211894     -2.58895544547113
  H   6.04174188871769     -1.80561423232685     -1.04944913442917
  H   6.69887485827192     -0.12562778440968      0.77927732008468
  H   6.03363088059356      1.86977506311961      2.14973108968216
  H   3.80641081661922      2.93319891462370      1.74622610015580
  H   1.99435467444023     -2.44663434437798     -3.61175270078051
  H   -0.21499452575070     -1.34899235056028     -3.52365278961213
  H   -0.41916257566548      0.94789423853665     -2.74304811862190
  C   1.90609675691456      2.27477926233000     -2.96026431208420
  C   3.07253327104195      2.21354427069907     -3.72313460411218
  C   3.28693846855577      3.06070606662486     -4.82163467007529
  C   2.29859392818203      3.93961135729651     -5.21542748055675
  C   1.10681149274906      4.05596520995661     -4.46357581168044
  C   0.93633711570170      3.28729922960576     -3.27065991247839
  C   -0.21543334080119      3.58905131059895     -2.44732586104116
  N   -0.28459673419387      3.13964269230973     -1.15322985873182
  C   -1.39103187096058      3.33654803074646     -0.42653915139479
  C   -2.49390964302997      4.04714925511713     -0.91098851707720
  C   -2.41414656235921      4.61263703450947     -2.16880879240368
  C   -1.26388485036987      4.41315396829483     -2.95913015949288
  C   -1.10222263783543      5.05802538473250     -4.22341423095022
  C   0.06560065087878      4.93023118715345     -4.91276127288957
  H   0.22167883224500      5.47658546556571     -5.84464204417080
  H   -1.91035578923492      5.69104481673311     -4.59339045537933
  H   -3.22532599020399      5.22910748283794     -2.56088658029132
  H   -3.36570071167581      4.17848445942009     -0.27257427609563
  H   -1.38145426971148      2.93642815699097      0.58751475508510
  H   2.41751840765061      4.55365266937415     -6.10944140548123
  H   4.21237507926153      2.97789420185411     -5.39293450688810
  H   3.80914978097258      1.44438525181726     -3.49070398263783
  Au  -0.39226819555438     -0.35713689889708     -0.44058395280356
  C   -1.16151024880387     -1.21008680145833      1.22754086783259
  N   -1.01636259542064     -2.53164848623947      1.53144021815163
  C   -1.69694096078806     -2.85982683604898      2.69288905588374
  C   -2.28596840023231     -1.71268601957558      3.13370279429281
  N   -1.94795042994182     -0.71742141490349      2.22478027251410
  C   -2.35282783346421      0.65747061228549      2.35697238372742
  C   -1.52483109487401      1.52517033826332      3.09254291746136
  C   -1.97143934911148      2.84114040427872      3.26908149277693
  C   -3.18643314120928      3.26402818398591      2.73253037007026
  C   -3.97034336752955      2.38470172516133      1.98768809517383
  C   -3.57033000159193      1.05861224947258      1.77803713145241
  C   -4.40362839546680      0.12197748119161      0.92140186483008
  C   -4.23192427877127      0.47533467668124     -0.56518168335091
  H   -3.17275176416132      0.43161250960500     -0.86202361367895
  H   -4.79673020716417     -0.22728861006501     -1.19462474058121
  H   -4.60350500816543      1.49043567085968     -0.77059246063863
  C   -5.88242860721762      0.11186721804947      1.32866923953383
  H   -6.00582816242087     -0.14199082166292      2.39079661172680
  H   -6.43185037246488     -0.63049449062533      0.73303119801975
  H   -6.36154070374713      1.08675788059053      1.15805345635340
  H   -4.01806301247251     -0.89874134338039      1.06304644350451
  H   -4.91541363213168      2.72910350741696      1.56513846688986
  H   -3.52299456695529      4.28935763215898      2.89451131593822
  H   -1.36181076365562      3.54153116503218      3.84204866748904
  C   -0.20117966362255      1.07479137028168      3.68486647372504
  C   0.95961135914415      1.94118624626396      3.18043878422655
  H   1.91839813622483      1.54673759724595      3.54688416852945
  H   0.86972881621060      2.98407688458196      3.51783055067617
  H   0.99527126332572      1.93164846924962      2.07357339461903
  C   -0.25893599137446      1.05407773999260      5.21976446793173
  H   -1.05948326118510      0.39334345309593      5.58123501119090
  H   0.69375901695654      0.69668928199822      5.63594568465302
  H   -0.44760905016113      2.05984725834967      5.62241795539628
  H   -0.00745248990485      0.04866402796945      3.34078513879087
  H   -2.90942309243274     -1.51240792128318      3.99649203607938
  H   -1.69842039219751     -3.86598317014877      3.09403494385529
  C   -0.20654049883615     -3.42258024129101      0.73749494263395
  C   1.15796867786053     -3.53332301081567      1.05932039454190
  C   1.94897922953781     -4.32311043574646      0.21717913840526
  C   1.39492627917587     -4.97533474142522     -0.88243391830099
  C   0.03361533629426     -4.86487038656766     -1.15583150562352
  C   -0.80348644128852     -4.08473844999188     -0.34898274648299
  C   -2.28465907938695     -3.96315827777292     -0.66216500555278
  C   -2.51377058757260     -3.19630743536761     -1.97273793673195
  H   -2.06613982642175     -2.19251914589149     -1.91952857442113
  H   -3.59011355294602     -3.08723252137899     -2.17004567074537
  H   -2.06611383135519     -3.72745828267843     -2.82578947472844
  C   -2.96715309628670     -5.33817719655868     -0.69185361297285
  H   -2.81755085908788     -5.88096489143770      0.25205810600823
  H   -4.04822435123093     -5.22376298559048     -0.85527135485422
  H   -2.57332630736098     -5.96478914673811     -1.50490658722968
  H   -2.75498699059155     -3.37953228105481      0.14370061719893
  H   -0.38855203431705     -5.39214139496552     -2.01272372230382
  H   2.02944977186198     -5.58488643818290     -1.52784886989409
  H   3.01496508407917     -4.42531237989868      0.42471189320000
  C   1.77065411200140     -2.80342567268489      2.24249835241736
  C   2.60599261735479     -3.73721978874303      3.12838983230253
  H   2.02132675922841     -4.60537830660205      3.46285978764767
  H   2.96039682135779     -3.19754490242986      4.01811799464559
  H   3.49208015566197     -4.11234545326452      2.59657380503131
  C   2.59868777269577     -1.60313443548526      1.76211285333329
  H   3.43889246796645     -1.94039394558856      1.13887789115438
  H   1.98742148015297     -0.91505201285684      1.15983720836569
  H   3.00974034681888     -1.04567497938204      2.61718033947985
  H   0.94993344471102     -2.41222128276252      2.86286929996128
45
Name = III_Pd_c0_2_pbe_def2-tzvp_d3bj_TOptFreq Energy(a.u.) = -1236.983907406601 ZPE = 0.33418353 OptHurray noimag
  Pd  2.24140555100570     -0.75447399608732      0.11392938911366
  N   -0.44749392678893     -0.05467023086822     -1.84457277000858
  C   0.24902359037301     -1.02849907603554     -2.42234269342847
  C   1.65611620142367     -1.10218090522030     -2.42437631951620
  C   2.38677711156504     -0.00590798467805     -1.91859970451073
  C   1.65200548392614      1.06808893509403     -1.30841589105522
  C   0.21839548363323      0.93648962175913     -1.20481122262763
  C   -0.51718067796959      1.90927677437110     -0.41660615895560
  C   0.15211561209345      3.12427227011291     -0.06689594969524
  C   -0.54759589718158      4.14737203262495      0.61240243980150
  C   -1.86511853098161      3.96662081785154      0.98273140553102
  C   -2.49155700092644      2.73425045872262      0.74125487269660
  C   -1.84013229942758      1.69221715975595      0.08652650135618
  C   -2.55580417298912      0.39247493076872     -0.02383684611121
  C   -3.78269839217820      0.36352942307556     -0.67634008382453
  C   -4.44948435204673     -0.84719450634661     -0.94015253566331
  C   -3.84723202064055     -2.04666026533417     -0.61876847441218
  C   -2.59865049886059     -2.06438282955245      0.04758598390097
  C   -1.99764021234654     -0.83312608017007      0.45083658022237
  C   -0.77547609236603     -0.89072604938456      1.21574470638867
  N   -0.36984404167950      0.21124857948474      1.91759531988297
  C   0.84789176958397      0.22845557594954      2.42055232451710
  C   1.80180623408525     -0.82898950717707      2.26533018394057
  C   1.33809237711079     -2.03868886900589      1.68314396459316
  C   -0.01622799494914     -2.09666178827511      1.21052346078780
  C   -0.61713188290289     -3.30190205443428      0.74672744823660
  C   -1.89292215501831     -3.29128319412364      0.25071247422945
  H   -2.37269720906083     -4.22091035780956     -0.06317754026829
  H   -0.04785370429204     -4.23224475960827      0.80797588261104
  H   1.90537069886652     -2.96624901461757      1.78980249496696
  H   2.74493289682095     -0.79199027600109      2.81420086886489
  H   1.12438121719303      1.11604761790608      2.99971094173409
  H   -4.30997120305977     -2.99632182760076     -0.89557311550468
  H   -5.41165050480359     -0.83311248905657     -1.45452211652394
  H   -4.19826255682414      1.30067729140445     -1.05070986843686
  H   -3.49646975719055      2.55475986917882      1.12646997156830
  H   -2.40640024118189      4.75728310323004      1.50472086017450
  H   -0.02140175873584      5.07404573225135      0.85046651559077
  C   1.54447296900712      3.29380017810174     -0.35949722992085
  C   2.28712378330036      2.28731104078981     -0.90155027678397
  H   3.36227988344320      2.39640153693645     -1.05763649074136
  H   2.01364153116092      4.24009451669879     -0.08209642972396
  H   3.44677588475696      0.12429628258537     -2.15409742753443
  H   2.16499312302062     -1.93301012789282     -2.91315691279614
  H   -0.33689275096792     -1.81155559037376     -2.91340474066579
47
Name = IPd_AuH_c0_1_pbe_def2-tzvp_d3bj_TOptFreq Energy(a.u.) = -1373.421476756586 ZPE = 0.34251271 OptHurray noimag
  Pd  1.88806333046598      1.84858611286839     -0.61043499034002
  C   2.43637292926726     -0.10796253739088     -0.98250038256384
  C   1.81146108140122     -1.04846928906918     -1.81440251373961
  C   2.52005614474245     -2.12960668301647     -2.36996830918069
  C   3.87259868073872     -2.30978686140498     -2.12378175755240
  C   4.57501836312858     -1.36006468911881     -1.35138227426388
  C   3.85826508739095     -0.24558699664994     -0.83510895016694
  C   4.58015995626457      0.76700695627306     -0.13762192195604
  N   3.88144263485898      1.88890727853297      0.20172314099191
  C   4.47478156940858      2.81901251855980      0.95036309300054
  C   5.81401126265157      2.71966895880604      1.35732781516389
  C   6.56436384937472      1.62931159721171      0.94625829013334
  C   5.95804667730437      0.61640067593485      0.17655661797199
  C   6.63883990737889     -0.54482614214081     -0.31175651361097
  C   5.97590900908773     -1.47585073410042     -1.06317306828566
  H   6.51042705833889     -2.34622565191203     -1.45079417392651
  H   7.69984462447493     -0.66441324389073     -0.08403062479106
  H   7.61788476833878      1.54054020255637      1.22002506464993
  H   6.24673791831956      3.50572806093205      1.97551701479303
  H   3.85970047876219      3.67102622416307      1.24483988078344
  H   4.40523440019591     -3.17211541813346     -2.52934027496461
  H   1.98316672963394     -2.85037204579156     -2.99011855906810
  H   0.74602467352619     -0.96577752782874     -2.02324283288649
  C   -0.02808611466295      1.77819828174481     -1.17596098585199
  C   -0.94864380262367      0.73545198935053     -1.13401207628220
  C   -2.29016785161610      0.92455332062880     -1.52940000267967
  C   -2.75016375323976      2.15530811643287     -1.97050180727692
  C   -1.87165230755319      3.25863819356544     -1.98894014228820
  C   -0.52651512663998      3.05217189199843     -1.56904598893040
  C   0.35566010085285      4.16802189553384     -1.51587239965281
  N   1.61144263215906      3.91907510461601     -1.03659877026732
  C   2.50072522108022      4.91478992239553     -1.01445331245366
  C   2.18618463006407      6.21761877747184     -1.42809631066394
  C   0.90484291680770      6.49636815359637     -1.87693286173442
  C   -0.05182101747105      5.46328219647426     -1.93306382130903
  C   -1.40177418839665      5.63190677338193     -2.38216723596693
  C   -2.27030917434002      4.57445324041334     -2.39854169266898
  H   -3.30072117212080      4.72084594001544     -2.73106746728587
  H   -1.72552644564284      6.62385410098186     -2.70334307230463
  H   0.63031192693175      7.50493752703239     -2.19344699159582
  H   2.95256950588240      6.99104932951600     -1.38485412369373
  H   3.50145868299024      4.66731149915313     -0.65996752463150
  H   -3.78729771062281      2.28519118687022     -2.28584263570617
  H   -2.97723757452281      0.07690296461367     -1.48269663530112
  H   -0.65101265143306     -0.24642248892353     -0.76153898767987
  Au  1.46669593031672     -0.26025182526087      1.10919240401576
  H   1.00901206874535     -0.90125950699291      2.49752654901833
50
Name = IPd_AuMe_c0_1_pbe_def2-tzvp_d3bj_TOptFreq Energy(a.u.) = -1412.692078749264 ZPE = 0.37042874 OptHurray noimag
  Pd  2.12865802008921      1.96249189370627     -1.05551047860933
  C   2.63323776405809      0.06733995751738     -1.44238529061510
  C   1.99660265455258     -0.90433202485659     -2.21139983941132
  C   2.57561020950214     -2.17353251338517     -2.42636994501273
  C   3.80519433408868     -2.51021596350968     -1.88311678239711
  C   4.51975209392895     -1.54924157863212     -1.13707659727246
  C   3.93000619377451     -0.26605608261078     -0.95435678672951
  C   4.67022829877539      0.73842263284782     -0.26614131307389
  N   4.08961592689489      1.97427268538391     -0.19636655161164
  C   4.69948952119252      2.92487615600402      0.51463772909246
  C   5.93679889319550      2.72840727388235      1.14637040838513
  C   6.56675793046468      1.49992688975426      1.03152513460870
  C   5.93650189166565      0.46244941487294      0.31613723784229
  C   6.48622168300816     -0.84937803645591      0.14554833768385
  C   5.80852835508138     -1.80493337716693     -0.56118768660241
  H   6.24556300095803     -2.79743949440474     -0.69483309915626
  H   7.46059227523180     -1.06909170815802      0.58661889301743
  H   7.53827345471042      1.32258538945131      1.49789847915948
  H   6.38484696974881      3.54569172539623      1.71094442887582
  H   4.18040205414290      3.88007545625820      0.59692861245317
  H   4.23381000247761     -3.50240260748937     -2.03753173733311
  H   2.03483830521368     -2.90612175222944     -3.03004078505502
  H   1.03274354569756     -0.69440223450998     -2.67493517232846
  C   0.15343013918365      1.81512010407085     -1.38521988821440
  C   -0.71463254787862      0.70556921819861     -1.31785912973709
  C   -2.11380377943407      0.84302484881999     -1.56251447244524
  C   -2.67197272899425      2.06566535471912     -1.85769155423560
  C   -1.86020494166929      3.23083474044677     -1.87570651628762
  C   -0.47506456018486      3.09157708019735     -1.60771902029191
  C   0.33747903191511      4.25966780820692     -1.54149688946859
  N   1.65218283992907      4.07096956552199     -1.21077189110767
  C   2.46041908094776      5.13011352985393     -1.20540987249773
  C   2.01737229701200      6.43533209597453     -1.47925425405677
  C   0.68090474079146      6.64803140137429     -1.76577644480840
  C   -0.20111915160695      5.54789543305289     -1.80723836262831
  C   -1.59536385991274      5.65181247613109     -2.10706633111785
  C   -2.38975114612674      4.53675009721685     -2.13084216593840
  H   -3.45663505124267      4.62982163260662     -2.34638808546825
  H   -2.01463430275644      6.63912358494557     -2.31062615601387
  H   0.30224717657204      7.65210337831030     -1.96836995594052
  H   2.73097481457299      7.25855785090664     -1.45311255375073
  H   3.51055944747933      4.94078959454495     -0.98034504640864
  H   -3.74141808574258      2.15727666533884     -2.05720811411381
  H   -2.74224451181523     -0.04862267979220     -1.51999762158623
  H   -0.31171382197496     -0.30172323538487     -1.21085200686604
  Au  -0.11915403441302      1.39585900467320      0.91404410956646
  C   -0.00607480197787      1.46540732592370      2.96109884159715
  H   -0.98674791037579      1.71009345936429      3.39233257085998
  H   0.32791261124721      0.49121180107826      3.34517998498482
  H   0.72047577900219      2.23441049303343      3.26104554306531
2
Name = AuH_c0_1_pbe_def2-tzvp_d3bj_TOptFreq Energy(a.u.) = -136.361700932627 ZPE = 0.00508549 OptHurray noimag
  Au  0.42974981201434     -2.56231794495618     -0.59755216154236
  H   1.64708760898566     -1.90815003604382     -1.28171233145764
5
Name = AuMe_c0_1_pbe_def2-tzvp_d3bj_TOptFreq Energy(a.u.) = -175.640105769067 ZPE = 0.03470016 OptHurray noimag
  Au  -0.95832904215964     -0.10096450009369      6.28787026708919
  C   -0.95835301010920     -0.10096527898283      4.27057114920855
  H   0.08994660415149     -0.11011338769790      3.94930247577103
  H   -1.49041470762137     -1.00424363227176      3.94926986606650
  H   -1.47456933926129      0.81146127404618      3.94927210186472
46
Name = IPd_Au_c1_1_pbe_def2-svp_d3bj_TOpt_pbe_def2-tzvp_d3bj_TOptFreq Energy(a.u.) = -1372.604659554594 ZPE = 0.33689010 OptHurray noimag
  Pd  1.78300433544503      1.70362295640340     -0.37584763178320
  C   2.40632974359823     -0.30816263555382     -0.82808324811189
  C   1.78161739306358     -1.17993120929523     -1.73541914967597
  C   2.54638110168355     -2.04341737617706     -2.54064712581636
  C   3.92503357024284     -2.10215517677815     -2.41934518475112
  C   4.60447100472577     -1.22735976314638     -1.54029727303111
  C   3.84299973724627     -0.29502565920514     -0.78564792012907
  C   4.53165516917813      0.69826825204284     -0.02647081824589
  N   3.78358872181766      1.72771329106858      0.46310921712710
  C   4.36464436876628      2.63785368014353      1.24697587880870
  C   5.73439447322136      2.60039246314121      1.55295135125960
  C   6.52740728235961      1.61798193505995      0.98320978470840
  C   5.93850323127669      0.63845529923318      0.15541050538973
  C   6.67052929769325     -0.37595934326374     -0.54065666939520
  C   6.03091931223319     -1.24188170301379     -1.38400833508871
  H   6.60348816766208     -1.97661035241442     -1.95293416739995
  H   7.75359491050084     -0.41987564250580     -0.41588124769834
  H   7.60366186807654      1.59546063297134      1.16398606751941
  H   6.15765403263298      3.35905670325413      2.21023946501860
  H   3.71917951354857      3.42496461804543      1.64103840404278
  H   4.50034880903856     -2.81994488904218     -3.00634066866622
  H   2.03242906084525     -2.70257295975152     -3.24147765689813
  H   0.69740994120536     -1.19901537386162     -1.82432991549431
  C   -0.10826473216759      1.69010410816418     -1.03455120260590
  C   -1.04529316110444      0.66612856418519     -1.04453999827698
  C   -2.36065927722453      0.89684888403906     -1.51015794688631
  C   -2.75712217659271      2.14019592707689     -1.97150453548364
  C   -1.84263840084847      3.21615217824730     -1.96193966505457
  C   -0.52925862259316      2.97172511266538     -1.47599473373467
  C   0.40209461136298      4.04162098061480     -1.42743352245587
  N   1.63236111854073      3.74212971381190     -0.91375989688344
  C   2.57507750534891      4.68856050138190     -0.88482229090912
  C   2.33208361682571      5.99503532394860     -1.33193258904069
  C   1.07925761986190      6.32580688555885     -1.82511638699081
  C   0.07215006644762      5.34106502163291     -1.88814639211756
  C   -1.25435223676742      5.55763220391638     -2.38548936536637
  C   -2.16812527255725      4.53914488372011     -2.41405573771373
  H   -3.17594711796136      4.72233475228870     -2.79182503578329
  H   -1.52312268945469      6.55423340206571     -2.73915406867478
  H   0.86800712225577      7.33930857479971     -2.17134306221698
  H   3.13318333593808      6.73144231791866     -1.28276896956108
  H   3.55225654286907      4.39911231338276     -0.49865507769651
  H   -3.77293429532057      2.29848873838454     -2.33685302507201
  H   -3.07273544950419      0.06980813342954     -1.50405153636755
  H   -0.79341023164304     -0.33378759440079     -0.68725479382200
  Au  1.45107914022674     -0.46951809118735      1.07183763802511
