# Supplementary material for: Heterobimetallic Complexes That Point to When Bond Dissociation Energies Deviate from Computational Expectations
Source: J Am Chem Soc. 2025 Apr 15;147(17):14105–21. doi: 10.1021/jacs.4c14399 (PMC12046563; doi:10.1021/jacs.4c14399)
Supplement: Supplementary file 2 — ja4c14399_si_002.zip [file ja4c14399_si_002.zip › XYZ-Coordinates/SI3.3_bhq2PdCuIPr_TransfPriorDiss-PBED3bj-Def2TZVP_39Struct.xyz]

111
Name = I_c1_1_pbe_def2-svp_d3bj_TOpt_pbe_def2-tzvp_d3bj_TOptFreq Energy(a.u.) = -4036.254502245710 ZPE = 0.89349203 OptHurray noimag
  Pd  1.46361350974249      1.30718818465066     -0.73988698977285
  C   2.43126309724893     -0.44283591799148     -0.95524549128744
  C   2.00230366010190     -1.68615654303366     -1.40717898817258
  C   2.85478945438996     -2.81168198969596     -1.40775383812255
  C   4.15222244902222     -2.73027822511011     -0.93647961339810
  C   4.63421036664483     -1.50297577147615     -0.43307912168856
  C   3.76130337303864     -0.37843320662697     -0.44549663199574
  C   4.24335675295971      0.86637816413999      0.05027332537584
  N   3.36197176335877      1.90940897628707      0.02115364988835
  C   3.79048462903442      3.12461592250112      0.37137218644490
  C   5.09423939545333      3.36353282265914      0.82938609776621
  C   5.98336469527434      2.30562610561677      0.92176274249194
  C   5.57546871436568      1.01821770398279      0.51812544717314
  C   6.42331176629196     -0.13564022058261      0.53009743750121
  C   5.96580796463692     -1.34157894072365      0.07590184406266
  H   6.62433973226290     -2.21275114331083      0.08273479883789
  H   7.44476898185698     -0.03060882075372      0.89964979140442
  H   7.00105560166857      2.46114369665614      1.28514803593194
  H   5.38672345263329      4.37631334596586      1.10408431831237
  H   3.07804360615699      3.94278358238406      0.27252813332327
  H   4.80665360934045     -3.60376728028735     -0.94531855089362
  H   2.46690066909002     -3.76008430731000     -1.77936610331115
  H   0.98267185223198     -1.84124676061319     -1.76330717162809
  C   -0.15943676471017      0.98544152745429     -1.97830798795178
  C   -0.31786657902055      0.07776973268025     -3.03904549550597
  C   -1.31547375443886      0.24760971267054     -4.02239201500350
  C   -2.17125532433247      1.33266640206869     -3.99170655986814
  C   -2.02269049884992      2.31945045366647     -2.99110792598127
  C   -1.00331405323777      2.15010644358860     -2.01511944364040
  C   -0.78761838892737      3.19386318861035     -1.06676850285499
  N   0.29668772170374      3.06192967167509     -0.24815478762343
  C   0.49981032987785      3.97996026677095      0.69793616134815
  C   -0.31528143261026      5.11200097962312      0.84729846667364
  C   -1.37536680627397      5.29849960384375     -0.02197078894464
  C   -1.64182117187192      4.32788193408951     -1.00841942049422
  C   -2.69996842818672      4.43381136107515     -1.96530561877003
  C   -2.86541890445720      3.47778240507452     -2.92848708261459
  H   -3.65493924710660      3.58251951771796     -3.67550764277370
  H   -3.35406146619703      5.30679366351904     -1.92862164108213
  H   -2.01038693991281      6.18371635202581      0.04997942953318
  H   -0.09272892162358      5.83116264334754      1.63494049796356
  H   1.34188996249368      3.80953020016013      1.36819354285758
  H   -2.95114545855012      1.44862619749938     -4.74648902832211
  H   -1.40645625520966     -0.49458760122418     -4.81696375246100
  H   0.35056994151410     -0.77581703912507     -3.13713382099841
  Cu  -0.53550287737229     -0.24042711146476     -0.38886343806707
  C   -1.48051655116575     -1.34522756391475      0.83743095113314
  N   -1.51913392903524     -2.69964364490018      1.00417230173190
  C   -2.40094326739089     -3.05904689254412      2.01668513230625
  C   -2.93118083041924     -1.90350206711314      2.50307254685307
  N   -2.36056286186675     -0.87496891997912      1.76915575302775
  C   -2.63008133000097      0.52587171554125      1.95341221314196
  C   -1.76744887980328      1.26525386775941      2.78192544579145
  C   -2.03284630836668      2.63366627632617      2.91508316348337
  C   -3.10901825345776      3.22205528732537      2.25570183971542
  C   -3.95393035454304      2.45635676320447      1.45387813181026
  C   -3.73807364572326      1.08362481051477      1.28785605412459
  C   -4.64267947634407      0.24053216878362      0.40386017468830
  C   -4.22931091678202      0.36856323403629     -1.07015088406900
  H   -3.17159901467373      0.10192318912091     -1.21453179786953
  H   -4.84125689080243     -0.29162675963011     -1.70215382411922
  H   -4.36478669413689      1.40196323070534     -1.41994002018233
  C   -6.12790264557596      0.57461172260345      0.58724475261628
  H   -6.42812520631514      0.51663495145785      1.64257774964346
  H   -6.74504144594124     -0.13249283580979      0.01547297226065
  H   -6.36606914793171      1.58361360653625      0.22117303757053
  H   -4.50676793389659     -0.81289912686402      0.69265132368654
  H   -4.79843359428704      2.93213302070852      0.95444310957645
  H   -3.29872682436634      4.28983540111413      2.37478240289767
  H   -1.39034246957711      3.24398478530643      3.55190202850875
  C   -0.60630891461241      0.62362496206616      3.52309592787258
  C   0.74501919430932      1.15908615870222      3.03166030017345
  H   1.57029464553321      0.64473601946678      3.54465489087422
  H   0.84199130817703      2.23630528399906      3.23397345044298
  H   0.86558782427312      0.99954790569347      1.94767945544487
  C   -0.75425261134812      0.79411608303373      5.04209866027092
  H   -1.71071364072168      0.38834336543705      5.40030582638617
  H   0.05864984153432      0.27029514541126      5.56491018885011
  H   -0.70968652838023      1.85379249647307      5.33272379265256
  H   -0.62079711127542     -0.45482426448575      3.30833195446503
  H   -3.65216862574267     -1.71957359098923      3.29013191523530
  H   -2.56631225436820     -4.09415933179916      2.28983930958414
  C   -0.73924944098453     -3.66387326729777      0.27024720898156
  C   0.33250129871508     -4.28608010424767      0.93973883495322
  C   1.00576497023530     -5.30534908084220      0.25577768586808
  C   0.63786915865357     -5.66466556082830     -1.03823428948651
  C   -0.39615213636898     -4.99534478459790     -1.69049057495181
  C   -1.11620118455702     -3.97890277197747     -1.05040345023234
  C   -2.26935310631591     -3.26605381155327     -1.74201306146835
  C   -2.17954380530228     -3.30645255364539     -3.26921517064714
  H   -1.19469780768877     -2.97747349369360     -3.62986383030269
  H   -2.94013891857526     -2.64110465461327     -3.70072208235781
  H   -2.36838380173823     -4.31515282555459     -3.66484647126156
  C   -3.62924064480465     -3.81210278392884     -1.27324174394120
  H   -3.76031170053041     -3.71486525022293     -0.18755267540999
  H   -4.44739965445088     -3.26307650588400     -1.76176453140941
  H   -3.72935755876859     -4.87586451851598     -1.53451859319135
  H   -2.21759070054579     -2.20500247866188     -1.44478224256700
  H   -0.65746106401364     -5.27756805461260     -2.70985939656314
  H   1.17006243462911     -6.46821778706718     -1.55011155784829
  H   1.83280664962505     -5.82260256685145      0.74174335790016
  C   0.78507036265845     -3.82675206789354      2.31741060532223
  C   1.39048240089139     -4.94703554881388      3.16801256610876
  H   0.71933564928193     -5.81451299103891      3.23913928898764
  H   1.58109233712873     -4.57896365268288      4.18569292773517
  H   2.35370176813749     -5.29302890894359      2.76592055345568
  C   1.76945393380057     -2.65003533301255      2.18297793888996
  H   2.68418639154713     -2.96986943903583      1.66325832393693
  H   1.33858916062895     -1.81849809913079      1.60853970080948
  H   2.05196326549453     -2.27548621359199      3.17799024636323
  H   -0.09772252389755     -3.45291768900528      2.85843335688786
66
Name = IM_c1_1_pbe_def2-svp_d3bj_TOpt_pbe_def2-tzvp_d3bj_TOptFreq Energy(a.u.) = -2799.124722651882 ZPE = 0.55425362 OptHurray noimag
  Cu  0.14915079926900     -0.48373781537295      0.90063136617601
  C   -1.46550827729840     -1.43586217977954      1.12226474411176
  N   -1.69524531845386     -2.77502458511580      1.10103167683105
  C   -2.84747565454327     -3.09118081473893      1.80583922374673
  C   -3.35321803818791     -1.91606113099294      2.27913025339809
  N   -2.49937400172240     -0.91212311944721      1.84538214494701
  C   -2.69634855772131      0.50287143502855      2.05369874504097
  C   -1.78872761408058      1.21963303595346      2.85980137572204
  C   -2.02274529904281      2.58940028276417      3.03563079528094
  C   -3.11244825098105      3.21409672360622      2.43834500678744
  C   -3.97843731586130      2.48513375752849      1.62627442767550
  C   -3.78694417351586      1.11744844138491      1.40087623041870
  C   -4.65329746057419      0.36668982739821      0.40000942229159
  C   -3.96895604789012      0.38501213481065     -0.98043941906960
  H   -2.95410028234370     -0.03616039298844     -0.94050385541105
  H   -4.55355657693851     -0.19907452473139     -1.70556081955889
  H   -3.89190406274102      1.41588459735345     -1.35599309926672
  C   -6.08642418520910      0.89805233730691      0.30374647133628
  H   -6.57208355347368      0.94446676865923      1.28834254734351
  H   -6.68352859831049      0.23751124210129     -0.33961071177848
  H   -6.12324259754827      1.90080894227229     -0.14509788684625
  H   -4.72135020220687     -0.68502500603145      0.71562559670882
  H   -4.81545460479099      2.99256033675512      1.14778762689346
  H   -3.28439084761687      4.27913567671752      2.59830313043705
  H   -1.34466327171887      3.17344174291061      3.65943992826873
  C   -0.55557860299724      0.58805514476073      3.48639196858059
  C   0.72504757116222      1.06623359115053      2.76705469861702
  H   1.60797994882442      0.47621300654153      3.04701270894126
  H   0.93914128954259      2.12133216793417      2.99837054500125
  H   0.63684085557562      1.12851477392324      1.63673433829714
  C   -0.43415075788250      0.86292063110685      4.99222943919930
  H   -1.32643591059352      0.50638595823576      5.52304252137019
  H   0.44175277988654      0.34512840877905      5.40801623907417
  H   -0.31898584841810      1.93469595857331      5.20445665188606
  H   -0.62790536747057     -0.50345351715965      3.36675273184993
  H   -4.23206992393360     -1.70835033285623      2.87763820827079
  H   -3.20041252319077     -4.11105359532251      1.89973301866062
  C   -0.87683383821885     -3.72386028588597      0.38557960196175
  C   0.34661385384772     -4.13133103634675      0.95020569757268
  C   1.11053536735607     -5.05220392035630      0.22389254369992
  C   0.66771093161798     -5.54460550544783     -1.00196055103940
  C   -0.54416607474189     -5.11438900300059     -1.53518792844129
  C   -1.34528613427563     -4.18675862457552     -0.85778149846666
  C   -2.63543269991125     -3.68946894639494     -1.48788792749748
  C   -2.34137465848639     -2.90496397692339     -2.77616514988634
  H   -1.66102611734170     -2.06288953747976     -2.58444850622771
  H   -3.27321680522127     -2.50364853056726     -3.19919359751901
  H   -1.87592985569922     -3.54652710198606     -3.53806745665664
  C   -3.62170435201854     -4.83777122297370     -1.74332464369693
  H   -3.85340306639048     -5.38394157635717     -0.81789027219326
  H   -4.56242357557730     -4.44717724956914     -2.15610731407813
  H   -3.21758943399982     -5.56182633047619     -2.46516137315284
  H   -3.11782536490786     -2.99093381504666     -0.78814251782961
  H   -0.87403268042145     -5.49924537561354     -2.50118276026851
  H   1.27554269211728     -6.26752599014473     -1.54748139612110
  H   2.06445416736549     -5.39486052112949      0.62703483697840
  C   0.86041201657663     -3.57763590815307      2.26841104342344
  C   1.31217398627459     -4.67812066289964      3.23853535048529
  H   0.50368586735325     -5.39793811941127      3.42346993431267
  H   1.60875934047727     -4.24024488663118      4.20200983847382
  H   2.17615287377284     -5.23350437462546      2.84838493532514
  C   2.00292229533930     -2.58101107824934      2.02131178383653
  H   2.86843805850561     -3.06443860412655      1.54628829369814
  H   1.68932888670109     -1.77384984304794      1.31340217133930
  H   2.33511828855323     -2.10679117032220      2.95538767064211
  H   0.03795841835124     -3.03010928927709      2.75381049309227
45
Name = IPd_c0_1_pbe_def2-svp_d3bj_TOpt_pbe_def2-tzvp_d3bj_TOptFreq Energy(a.u.) = -1237.012685735379 ZPE = 0.33527628 OptHurray noimag
  Pd  1.60648929069058      1.51500714766736     -0.93529076559149
  C   2.45136503909922     -0.29283651618743     -1.04330162552759
  C   1.91075256299680     -1.52676216160040     -1.40232961831771
  C   2.65425944801123     -2.72193968037768     -1.30073312869726
  C   3.95867292634140     -2.72538291528044     -0.83315365081054
  C   4.54220244770482     -1.51548015532235     -0.40188965111796
  C   3.76558514432587     -0.32404279502035     -0.48903858562804
  C   4.31466718488875      0.88899523339367      0.02290230150238
  N   3.49128361814226      1.98047248274316      0.00484433333575
  C   3.98611392590620      3.15658734860435      0.39608053283097
  C   5.29616298114582      3.31424540872501      0.87345547955791
  C   6.12182321962204      2.20496096570836      0.95570130128625
  C   5.64320962145529      0.95165727468129      0.52463820494988
  C   6.41147651401929     -0.25674781592054      0.55885339037120
  C   5.87404485993949     -1.43762238224728      0.12519044192043
  H   6.46447149710818     -2.35595015921888      0.17174604652561
  H   7.43152931604607     -0.21678873088242      0.94645818444989
  H   7.14020124172011      2.29090014570871      1.34102237174792
  H   5.63941962928065      4.30203981717141      1.18022899311981
  H   3.31753121971219      4.01477855179122      0.32109649879381
  H   4.53331117020232     -3.65215147825295     -0.77734783505079
  H   2.18833990165454     -3.66245670120995     -1.60417198639081
  H   0.88480586877840     -1.58991802841352     -1.76456722958661
  C   0.10017597335579      1.20712463145037     -2.21239971768648
  C   -0.03127552808643      0.29462518778339     -3.25831419392751
  C   -1.14323576128766      0.31410735888283     -4.12705307698974
  C   -2.15682863743508      1.24800241951781     -3.98396603103711
  C   -2.05306577768863      2.23300799480228     -2.97952629808176
  C   -0.91032939872559      2.21090652593859     -2.12871872568493
  C   -0.75468497472129      3.25223231301130     -1.16619227993508
  N   0.40552185205477      3.23934042706450     -0.44276499406220
  C   0.56089716657009      4.14493360901983      0.52537575029079
  C   -0.38848042604409      5.14092599121701      0.80032022815928
  C   -1.54103624657343      5.20363103378200      0.03442744283458
  C   -1.75310679394265      4.24659426897812     -0.97764278919540
  C   -2.90948202093077      4.21445715936464     -1.82197007646449
  C   -3.04159705185905      3.25441874460427     -2.78735042902505
  H   -3.92080655377986      3.24969862835350     -3.43627791393564
  H   -3.67851421665472      4.97740799362264     -1.68470864123526
  H   -2.29013862648737      5.97864445727069      0.21111823541974
  H   -0.20025274837467      5.85313850770001      1.60341536112494
  H   1.47526515612860      4.07426986383074      1.11526392346309
  H   -3.02352657814654      1.24272181292559     -4.64810934035096
  H   -1.20412937884791     -0.42980188627548     -4.92493419902253
  H   0.74009420568487     -0.45578578010501     -3.43105392133130
111
Name = IIa_1_c1_1_pbe_def2-svp_d3bj_TOpt_pbe_def2-tzvp_d3bj_TOptFreq Energy(a.u.) = -4036.183641554915 ZPE = 0.88962865 OptHurray noimag
  Pd  1.10444737260601      0.61212302504138      0.15867371233498
  C   2.62932107605889     -0.59859864876602     -0.23695080480599
  C   2.62437298080915     -1.95249638040165     -0.53833083596033
  C   3.83198251638701     -2.61471889168922     -0.85181858456993
  C   5.04559973641931     -1.94620271674744     -0.86991639146754
  C   5.09158678961708     -0.56538370209160     -0.57895536537171
  C   3.86927277422407      0.09180038297391     -0.26838669305106
  C   3.87572049736436      1.48919815878372     -0.00871966307412
  N   2.66002532157202      2.05852634460770      0.24806291892253
  C   2.59232111634341      3.37217294916024      0.48171209157087
  C   3.73245043842344      4.18870583739397      0.48056992483158
  C   4.97448045612827      3.62801610409701      0.22379524618020
  C   5.07494988660878      2.24566949485519     -0.03500419164906
  C   6.29588725034256      1.55521968785815     -0.33046304318762
  C   6.29837838322582      0.21165914269172     -0.59221086895161
  H   7.23722114551704     -0.29578877701221     -0.82373667719080
  H   7.22621366420590      2.12539002647100     -0.34986106934854
  H   5.87372015022032      4.24700963302923      0.21545578696802
  H   3.62434951852443      5.25431833911941      0.67959415852359
  H   1.60155473234355      3.78598556496895      0.67250458304880
  H   5.96813840085540     -2.47601352332786     -1.11335481907621
  H   3.79786622582099     -3.68123986388545     -1.07963486057706
  H   1.69791612932576     -2.52678263504078     -0.52732285674829
  C   -0.14395772548662      0.32692903140797     -1.77943005114045
  C   0.35124174619642     -0.37079934876535     -2.88400450068353
  C   0.34624968565639      0.20304728762050     -4.16792661366805
  C   -0.18163724452426      1.46749488678545     -4.38570744748349
  C   -0.64492053030471      2.23324347790940     -3.29446948233743
  C   -0.55573154865040      1.68063484948533     -1.98372532191209
  C   -0.88011119438706      2.51835928772386     -0.86845163618778
  N   -0.49637101150844      2.09156733002993      0.37219831246171
  C   -0.80775077850412      2.82094581010384      1.44494651382681
  C   -1.50163615357137      4.03527704122998      1.35195514517332
  C   -1.81615469301671      4.53364020525019      0.09730524548536
  C   -1.48776782487513      3.79123994849595     -1.05488259968967
  C   -1.67024672543168      4.26811132445058     -2.39300878000281
  C   -1.22238734328958      3.53737304406171     -3.45788797383488
  H   -1.31417799062855      3.93483770402942     -4.47087453149908
  H   -2.13080104206062      5.24631779243406     -2.54175595472287
  H   -2.30038053821257      5.50627845296632     -0.01117585440511
  H   -1.74674094272500      4.58530549745450      2.25975518223617
  H   -0.46362754798385      2.43461451892237      2.40415790038477
  H   -0.24005053561196      1.88097098132224     -5.39367553942376
  H   0.72861332344987     -0.37706476507284     -5.00981737290917
  H   0.72057348881338     -1.39078319921652     -2.76574793012731
  Cu  -0.98659303139355     -0.76706174608137     -0.33175816445698
  C   -1.76175649985344     -1.91717610384292      1.01858016095219
  N   -1.48261862237413     -3.20666828766892      1.34546810095142
  C   -2.43893064531859     -3.71841114238673      2.21608598053171
  C   -3.33156594272618     -2.71791238716507      2.44867719670322
  N   -2.89122008942084     -1.62100363887315      1.71774842189142
  C   -3.53453912240204     -0.33883620806952      1.62293043478567
  C   -3.57739158490277      0.50054069030323      2.75176759312901
  C   -4.16417841625199      1.75940209487137      2.57507542860007
  C   -4.66447195582868      2.15407610882829      1.33479837248670
  C   -4.61434546913659      1.29218352148988      0.24109750313559
  C   -4.05358374681491      0.01630520423634      0.36549382915460
  C   -3.95759193626208     -0.95543436556283     -0.79816821271619
  C   -2.60915160048302     -0.80963295303249     -1.50972690777230
  H   0.30377464429745     -0.71503379114908      0.73162700782178
  H   -2.42412669570093     -1.63524447593620     -2.21344387520028
  H   -2.58875293205288      0.13425758468221     -2.06968829436305
  C   -5.10195765918377     -0.80365848091960     -1.81148523306644
  H   -6.08490598826171     -0.86786975776136     -1.32222676514896
  H   -5.03891708525841     -1.60150957021079     -2.56388978796539
  H   -5.04409523367796      0.15359360789573     -2.34864372289685
  H   -4.02850979282401     -1.97354438201306     -0.38101736281421
  H   -5.02850027526041      1.60808581317232     -0.71622204636568
  H   -5.11034629299624      3.14357124116395      1.22292351141710
  H   -4.22996763627541      2.44313754708320      3.42106028399771
  C   -2.97450684336320      0.07481367674710      4.08372395979823
  C   -1.44766418447248      0.26995090126156      4.08731059614143
  H   -1.00314155566691     -0.19511573354345      4.97898161148229
  H   -1.20224922965210      1.34180808830453      4.11692168441218
  H   -0.97171252978225     -0.16529036659615      3.19755877941646
  C   -3.60831060886638      0.76667691904201      5.29311550639356
  H   -4.70101925490722      0.65192171787377      5.30196825787639
  H   -3.21202141048208      0.33267713297602      6.22144244043166
  H   -3.37800791085517      1.84197125668053      5.31590729422530
  H   -3.15501510293571     -1.00426938662187      4.20265106453547
  H   -4.23763323627645     -2.69296397900228      3.04107938234502
  H   -2.39232984509319     -4.73691697355456      2.58100164834780
  C   -0.31874142548650     -3.94004754973534      0.91810621329809
  C   0.78815713037244     -3.98101899043044      1.78766706193111
  C   1.87662548631485     -4.76972203239614      1.39727536049817
  C   1.86244062632150     -5.46639668205614      0.19125473562376
  C   0.76504772677755     -5.37622131724159     -0.66233963034513
  C   -0.35798797432868     -4.61295592987723     -0.31660645233322
  C   -1.57796831720460     -4.57883241501023     -1.22019940456571
  C   -1.21463404152668     -4.26403311226257     -2.67659881795731
  H   -0.64874647579769     -3.32520781809427     -2.75367795944366
  H   -2.12665500956362     -4.16173338947655     -3.28178921720268
  H   -0.61008300419221     -5.06318446962417     -3.12846138885380
  C   -2.35719515383875     -5.89969896780467     -1.11445109517564
  H   -2.65902828461369     -6.10539579751611     -0.07762538094368
  H   -3.26443895929786     -5.86366913954156     -1.73444285285367
  H   -1.74346152830746     -6.74488620354822     -1.45878111366690
  H   -2.24005248928012     -3.77384349429436     -0.86823838250960
  H   0.77084773987055     -5.92102058637502     -1.60720386147396
  H   2.71836219748662     -6.08218679309682     -0.08983339426141
  H   2.75168459153642     -4.83199861112612      2.04533124948139
  C   0.81555328989595     -3.22576138045749      3.10528145121690
  C   0.68227671631710     -4.19546790454047      4.29039066895600
  H   -0.23836585515882     -4.79260822841760      4.22506580370183
  H   0.66495216955166     -3.64186796812286      5.24011118652082
  H   1.53183547314366     -4.89320192522321      4.32111796961138
  C   2.07098336448713     -2.35334696745986      3.24311274916784
  H   2.98467916318793     -2.96280934832414      3.29537204825567
  H   2.17116551434685     -1.66146773222787      2.39626300488704
  H   2.01534549673933     -1.76310749905777      4.16908617709446
  H   -0.05130813232345     -2.54884504999965      3.12485236425268
111
Name = IIa_2_c1_1_pbe_def2-svp_d3bj_TOpt_pbe_def2-tzvp_d3bj_TOptFreq Energy(a.u.) = -4036.200521401321 ZPE = 0.89252939 OptHurray noimag
  Pd  1.06636822231904      0.84953666691454     -0.22982080329716
  C   2.19232272006537     -0.80345735618164     -0.30928768910193
  C   1.94103830063548     -2.05815438673860     -0.85702601802627
  C   2.90800647711276     -3.08684417678661     -0.83013337924753
  C   4.14371458361661     -2.89589586450361     -0.23776836942915
  C   4.43159785484100     -1.66706512619721      0.39480859017553
  C   3.44309419181205     -0.64395142886200      0.35661670685698
  C   3.70533310936415      0.59243969968854      1.01376497767041
  N   2.70706643574974      1.52453007662611      0.96530711203563
  C   2.91983405600598      2.72090600808762      1.51792514978638
  C   4.10938013568399      3.04440557144312      2.18767920181050
  C   5.11538292160585      2.09672180843686      2.28012872401701
  C   4.93502425437775      0.83368862990386      1.68016466406560
  C   5.91303696191782     -0.21307953293966      1.69408487132216
  C   5.66686405403631     -1.40914009234031      1.07751400639989
  H   6.42319192703149     -2.19691791407190      1.09354111345464
  H   6.86171839952634     -0.03448294425037      2.20329904898128
  H   6.04878758948808      2.32079746287197      2.80025887082834
  H   4.22421171878525      4.03686428289918      2.62220464545023
  H   2.12009469739704      3.45452231777511      1.42087014539045
  H   4.89135763344073     -3.69130869360384     -0.23811483728484
  H   2.66698817877758     -4.04891983675437     -1.28448640770316
  H   0.98088502523675     -2.27194094550735     -1.32850070596426
  C   -0.06551726418512      0.56839027791128     -1.93817616547194
  C   0.14059483487237     -0.30761640327201     -3.01342640321666
  C   -0.44123443631842     -0.07824917665062     -4.27563967487729
  C   -1.23208716437176      1.03367427143829     -4.51392661728275
  C   -1.42912455250156      1.98753878187675     -3.49083276530988
  C   -0.81043976469577      1.76454963843339     -2.23024048457212
  C   -0.94895562045472      2.75414227755881     -1.21339078230954
  N   -0.24407697754959      2.54638765415924     -0.06154986403058
  C   -0.42543902390830      3.37914673115131      0.96388682606142
  C   -1.26567506776885      4.50036681006349      0.88719673282965
  C   -1.92549273131350      4.77134906366866     -0.30046069506585
  C   -1.78234013592385      3.89012350606947     -1.39214716366217
  C   -2.41824634053166      4.06923767575883     -2.66229098645699
  C   -2.22927733907076      3.16471033570743     -3.67079267277538
  H   -2.70401127178148      3.32181701299927     -4.64151843962551
  H   -3.04717630448067      4.94823693801706     -2.81349578491293
  H   -2.56225523433888      5.65275427679617     -0.39844827792204
  H   -1.37456459192989      5.14867607326580      1.75620090069184
  H   0.10238775528003      3.13655327564204      1.88646991275820
  H   -1.69643728550398      1.18915230215327     -5.48918437564543
  H   -0.26751169899195     -0.79941247088151     -5.07647758857038
  H   0.76139008336770     -1.19187732016021     -2.88737021674211
  Cu  -1.20271903817716     -0.33644030621279     -0.48664933956089
  C   -0.22231246007893     -2.48431736701463      1.98735178203596
  N   -0.27470554269147     -3.82960136911926      2.01676276440830
  C   -1.07063121793628     -4.22425538629136      3.08428814291733
  C   -1.50072415829785     -3.08835813497685      3.70468394308375
  N   -0.96120107784531     -2.01848556816591      3.00794616056106
  C   -1.30558164628259     -0.62956248474525      3.22007972343698
  C   -0.50951113595891      0.13861641028468      4.08472450866634
  C   -0.89307136632612      1.47316983481351      4.26382370775496
  C   -2.01271938345704      1.98822003940191      3.60932834599587
  C   -2.77804613352584      1.18853114384480      2.76409441472150
  C   -2.44566633207778     -0.15508677744146      2.54847750711996
  C   -3.27113593914263     -1.03515304793980      1.62845919980195
  C   -3.00625485464235     -0.68068457121756      0.15625934537872
  H   0.30616265402902     -1.87208359103383      1.25755750507934
  H   -3.51880366726742     -1.42070675210005     -0.48252440189201
  H   -3.48868832350650      0.29386518073342     -0.06071095002852
  C   -4.76626764495908     -0.98380186517634      1.98830891450986
  H   -4.95173882836126     -1.25281356976872      3.03981956992998
  H   -5.32214709329481     -1.68462270020094      1.34990379239776
  H   -5.18515624012984      0.01773690415755      1.81437678634888
  H   -2.94944855445891     -2.07724191597939      1.77725098806946
  H   -3.65095214505738      1.60718943497967      2.26239838257235
  H   -2.29984028536031      3.02863076508379      3.77172384494145
  H   -0.32053640739084      2.11103133192828      4.93774995148686
  C   0.71458124282614     -0.44375603279841      4.77173462064172
  C   1.97868422641136     -0.16660156494142      3.94302391702847
  H   2.85673402349468     -0.64392237207980      4.40160558511270
  H   2.16947312306388      0.91496735676565      3.88371802900069
  H   1.88390379430093     -0.54127028740929      2.91468041456579
  C   0.88485743631101      0.05031212819805      6.21237504282198
  H   -0.02257241816300     -0.11692801430329      6.80880345338684
  H   1.71605854430480     -0.48206183354676      6.69542351829649
  H   1.12253755459623      1.12307963196393      6.24992990369546
  H   0.58460805804995     -1.53740157548758      4.81700840264120
  H   -2.15026431239844     -2.93589321527726      4.55754601232658
  H   -1.26140604756106     -5.27057630192101      3.28762228953679
  C   0.36564275908565     -4.73996796124188      1.09211707417640
  C   1.47684926448392     -5.46857113103007      1.55643024639760
  C   2.04441124633903     -6.38530000780391      0.66360486207747
  C   1.52504650706768     -6.55336058412717     -0.61806758622701
  C   0.43300413198417     -5.80060604188563     -1.04551138366518
  C   -0.18133812141798     -4.86881817127661     -0.19958013444415
  C   -1.39132256211443     -4.06596622500591     -0.65036415188965
  C   -1.48548680548440     -3.90237496584390     -2.16988589428690
  H   -0.54135509883156     -3.54653684834292     -2.60605620725234
  H   -2.26181626017008     -3.16289479186994     -2.40830593505177
  H   -1.75954025999530     -4.84356246665599     -2.66875339551818
  C   -2.69450087024522     -4.67517604268197     -0.10326214000959
  H   -2.69619673143168     -4.74119289731331      0.99305769346268
  H   -3.55347273275650     -4.05873567778452     -0.40365983787083
  H   -2.84362146757893     -5.68909364137621     -0.50296603694682
  H   -1.30671473036941     -3.04274037285548     -0.23852796335030
  H   0.04599632628235     -5.94058659872102     -2.05418628003149
  H   1.97955606505821     -7.27856317950795     -1.29477783285298
  H   2.90272441251329     -6.97826688320999      0.97735108037163
  C   2.06426042241585     -5.23885994928970      2.94162246625024
  C   2.77522083291074     -6.46927526911622      3.51289193074259
  H   2.13539059117213     -7.36207467842508      3.48295909394564
  H   3.05390749349064     -6.28397402733620      4.55928303564419
  H   3.70342044891022     -6.69593133536632      2.96855568756321
  C   3.00782072859915     -4.02304179820952      2.93911889245549
  H   3.87289672591729     -4.20930072916623      2.28843165336190
  H   2.51771742785360     -3.11154367207384      2.57051939419887
  H   3.37736942530561     -3.82663854567822      3.95594747989810
  H   1.23383667024038     -5.00545613042557      3.62698805397644
66
Name = IIa_2M_c1_1_pbe_def2-svp_d3bj_TOpt_pbe_def2-tzvp_d3bj_TOptFreq Energy(a.u.) = -2799.099096124487 ZPE = 0.55434422 OptHurray noimag
  Cu  -1.79839365491891     -2.34902176232975      0.02442436991962
  C   -0.68081010640123     -2.66735162530189      1.96105791172103
  N   -0.59435863648505     -4.03505001830582      2.01133181423417
  C   -1.57423926673429     -4.50055856787307      2.87537434211776
  C   -2.18251008059138     -3.40967446047848      3.43531801831890
  N   -1.58378980547274     -2.28475342439901      2.91396618867166
  C   -1.82221535426777     -0.90260716132422      3.25977598319650
  C   -0.93552004672011     -0.29613962223060      4.16705670964026
  C   -1.15680345457187      1.05660205332597      4.45614559169900
  C   -2.20688983010033      1.75173292450055      3.86518974892329
  C   -3.06848936994324      1.11293714308896      2.97358191417880
  C   -2.89846507876292     -0.23576918995323      2.64419131050610
  C   -3.80384335574975     -0.93148527717372      1.64197535943990
  C   -3.14012754717097     -0.98480210166153      0.25037482261113
  H   0.15021805430072     -2.03485079537437      1.65553450690107
  H   -3.89100969133877     -1.25233664726453     -0.51299970391431
  H   -2.71366462329737     -0.00753269883747     -0.02093664831588
  C   -5.19673472557204     -0.29101443347249      1.54320511595644
  H   -5.66785746742612     -0.18433025843873      2.53123844266106
  H   -5.84656449465758     -0.92042785414422      0.92063867912154
  H   -5.15409786614741      0.69932556795623      1.06834950298095
  H   -3.95998502122154     -1.96379820644280      1.99817259765029
  H   -3.88986050266674      1.67327356785085      2.52913021307160
  H   -2.36232388866500      2.80445259840679      4.10496216518312
  H   -0.49747062676789      1.56781427004194      5.15880382000684
  C   0.21638636981427     -1.03873970568528      4.82283263733167
  C   1.56879290542651     -0.48515331034565      4.34805878150308
  H   2.39609817203282     -1.04889017175481      4.80124518398333
  H   1.68562602031497      0.56978265917054      4.63386896237403
  H   1.67186879696521     -0.54182521409416      3.25411578561956
  C   0.11020744002212     -1.00570855964226      6.35456333856211
  H   -0.85042582792388     -1.41251983991826      6.69946333405707
  H   0.91812486973949     -1.59982829788410      6.80473039180732
  H   0.19913067811016      0.01965583611389      6.73982195583438
  H   0.16534745876734     -2.09680829335734      4.51994403317332
  H   -2.98253049200234     -3.34163653173185      4.16297183234502
  H   -1.73735842640687     -5.56053141298816      3.02682901062154
  C   0.45557023369197     -4.84473118684387      1.43434617454301
  C   1.43259833323758     -5.34505038611215      2.31599473201319
  C   2.41871823772381     -6.18024470448324      1.77251130345973
  C   2.43982931113137     -6.48022466742132      0.41704967225341
  C   1.48253582164398     -5.93497490501661     -0.43821960869472
  C   0.46650256513395     -5.10603126725211      0.04574732276302
  C   -0.57182562607004     -4.52763873287321     -0.90462230777526
  C   -0.19375753311487     -4.61612004322985     -2.38543605069480
  H   0.80031568166811     -4.19528351054839     -2.58461102537982
  H   -0.92797473664159     -4.06437008486751     -2.98660576223556
  H   -0.20838657603710     -5.66044901497402     -2.72835448065487
  C   -1.96776519118593     -5.13375228606793     -0.68359184520875
  H   -2.33779603616495     -5.01601913339635      0.34344671398349
  H   -2.70361436978722     -4.68949283982256     -1.36869739441888
  H   -1.91956116887835     -6.21225137656698     -0.89584583896076
  H   -0.55444032763781     -3.40395237350433     -0.71801278646170
  H   1.52905599161708     -6.16329958365360     -1.50134903535879
  H   3.21571649279118     -7.13199098458450      0.01398313805191
  H   3.18775853029099     -6.59049823378023      2.42822460380069
  C   1.48398656269989     -4.99472144769455      3.79380266425148
  C   1.30889371341382     -6.23978030148315      4.67525145650053
  H   0.36522447977206     -6.76180276785834      4.46148776175180
  H   1.31110970553575     -5.95750421922655      5.73724577527970
  H   2.12720859735899     -6.95701371270725      4.51934120037572
  C   2.78507524634024     -4.24976041575107      4.13291849259417
  H   3.66599391401862     -4.88871791748541      3.97938868254398
  H   2.90793576982232     -3.35235113550556      3.51072400323470
  H   2.77851755734750     -3.94056554445395      5.18779210302400
  H   0.65294459276932     -4.31178582888270      4.02379467072565
111
Name = IIa_3_c1_2_pbe_def2-svp_d3bj_TOpt_pbe_def2-tzvp_d3bj_TOptFreq Energy(a.u.) = -4036.206921386675 ZPE = 0.89077113 OptHurray noimag
  Pd  2.16406634758671      2.47662696191876     -1.13065711427542
  C   2.53890698830045      0.51068539536532     -1.14134569256091
  C   1.81430032818854     -0.53843872424872     -1.70235781016142
  C   2.35194501235388     -1.84175369735233     -1.78733589474002
  C   3.61857709659931     -2.13503429570064     -1.30785146337819
  C   4.40528989010936     -1.10689297441716     -0.74577527412291
  C   3.85934455225735      0.20701099531013     -0.69805491186150
  C   4.65991210903210      1.26495594494614     -0.17704149032437
  N   4.12738688432768      2.52124981498543     -0.25917418042086
  C   4.79685771794995      3.53563204592163      0.29406847961289
  C   6.04166400468307      3.37181840063333      0.91970587226525
  C   6.62035448648438      2.11432778894632      0.95960396089466
  C   5.93327372579658      1.01700030928406      0.40106335023360
  C   6.43735602617676     -0.32400632856723      0.37520729743402
  C   5.71084212682193     -1.33320330570382     -0.19591193966158
  H   6.11706372148976     -2.34653164657074     -0.22898861147294
  H   7.42219555917523     -0.52122870962743      0.80271218159273
  H   7.59955040469593      1.96303814917055      1.41850613215017
  H   6.53580888574805      4.23803438406953      1.35640574252490
  H   4.32388938802791      4.51639025804318      0.24774456414800
  H   4.01622181997695     -3.14988987956172     -1.36364586260903
  H   1.75125321081836     -2.63267814626390     -2.24129468510101
  H   0.81868881490074     -0.36645838294660     -2.10949123610185
  C   0.19528430784597      2.40320777146654     -1.53271400774017
  C   -0.77683919069877      1.43489879980501     -1.20078714076708
  C   -2.14378096818533      1.60962791747260     -1.55983893312826
  C   -2.57033445919479      2.73947152064691     -2.22708429671166
  C   -1.65691591908646      3.78909987016068     -2.50412578287901
  C   -0.30177103667209      3.62170150388067     -2.11411038617828
  C   0.61204973451802      4.70444400717321     -2.28668928116919
  N   1.88137319565944      4.51441415202236     -1.81478115679834
  C   2.78119449733802      5.47892611453074     -2.00601714318376
  C   2.47193062545872      6.69627333723979     -2.63491240813592
  C   1.18022584611711      6.92010941477599     -3.07772785898183
  C   0.20650092188285      5.91207597142931     -2.91250498563201
  C   -1.15500252625305      6.03305685096290     -3.33779333847374
  C   -2.04842720548776      5.01646743444100     -3.13166893007514
  H   -3.08779779849365      5.12993914539632     -3.44647721586725
  H   -1.47002429937417      6.95826741253538     -3.82352400056936
  H   0.90816447924222      7.86197176536687     -3.55816384863703
  H   3.25164405337819      7.44706729302150     -2.75885286829293
  H   3.79197294146387      5.28222166399732     -1.64656669344047
  H   -3.61622869501058      2.85125387166490     -2.51823000568333
  H   -2.85705010422212      0.82245954692720     -1.30853422954617
  H   -0.48057724705120      0.48542684637035     -0.75081192197378
  Cu  -0.15623406746318      2.82854671950401      0.44463674799500
  C   2.13796821987156      1.09189698563574      2.53637339205573
  C   1.70365521465378     -0.36023288998380      2.84867882122155
  C   0.20642224507947     -0.44239369680889      2.60037396099219
  C   -0.39081502563334     -1.47422253073583      1.88124889847759
  C   -1.76541426884733     -1.45644771785107      1.63642599450198
  C   -2.53745883402423     -0.38289077753375      2.06405193100057
  C   -1.98345498813742      0.69912840500179      2.76681218339659
  C   -0.61315094038406      0.60894574802695      3.06889979049714
  N   0.08545840213882      1.63255631974710      3.78966451470848
  C   1.35713722916294      1.95063336277846      3.44737828535940
  N   1.74360144808748      2.98330620250954      4.22096425664234
  C   0.69622756627119      3.33100072669353      5.06590984003472
  C   -0.33836223127521      2.48473253080748      4.79935176493174
  H   -1.31066543017626      2.40188197096301      5.26302943990437
  H   0.79014311711046      4.13948749528339      5.77935509630288
  C   3.01842628785417      3.66025046822657      4.15259933435534
  C   3.05788105249709      4.92606233940273      3.53736251611848
  C   4.29703644306194      5.57933464185752      3.51442894531575
  C   5.43226844220307      4.99531492090848      4.06937138356114
  C   5.35661292578472      3.73759573331508      4.66247394690231
  C   4.14484597821563      3.03934309241787      4.72609270677303
  C   4.07758925665021      1.70130015365278      5.44244102423853
  C   5.12324835492994      0.70727196114329      4.91617046628135
  H   5.06201401274014      0.58427484609791      3.82511158644780
  H   4.97715524565465     -0.27795001445727      5.38063481262715
  H   6.14478275315693      1.03453075544832      5.15633687322294
  C   4.21950018887689      1.89847934421554      6.96096374081054
  H   5.19459256718692      2.34179871909493      7.20914101478136
  H   3.43820876508860      2.56427141242825      7.35354356356928
  H   4.14324682351922      0.93368181587429      7.48211522639895
  H   3.08414222285557      1.26156513334616      5.26704799832360
  H   6.25135229608655      3.29336333945956      5.10054919498811
  H   6.38466297862415      5.52772791640483      4.04664323800294
  H   4.36581755539762      6.56726130850422      3.05646233823138
  C   1.83477233275660      5.59666234279815      2.93619527443179
  C   1.48892189259055      6.88747819406948      3.69342973171627
  H   1.33893655929598      6.70067082642094      4.76678454638311
  H   2.28613015513471      7.63921926239551      3.59719344854911
  H   0.56454078960434      7.32503932357971      3.29095389762198
  C   2.01724761201378      5.85439452978091      1.43657412088367
  H   1.12395162091504      6.34821993902859      1.02867933588090
  H   2.88551034011055      6.49970562376844      1.23260356452402
  H   2.13470220429448      4.90507502608583      0.89666895570646
  H   0.97675729912239      4.91340059655439      3.01705071153870
  H   -0.22727366826597      3.50846751700993      1.81378306857754
  C   -2.85861365995682      1.88967816756895      3.12146021830139
  C   -3.71614843280410      1.59595303022519      4.36345433519925
  H   -3.11525844727805      1.26535605076248      5.22435950028142
  H   -4.28700538442460      2.48719928325815      4.66065326936982
  H   -4.43471336631719      0.79047655239091      4.15245015010473
  C   -3.73812756941282      2.33187632105662      1.94420393194814
  H   -4.27141073603572      3.25572614774547      2.20885332475743
  H   -4.49587207773856      1.57868264193932      1.68592767259606
  H   -3.12420479144323      2.53343408975111      1.05554917141926
  H   -2.19420926325350      2.74165722441910      3.32649392202139
  H   -3.60158682514796     -0.36273557654717      1.82820073489952
  H   -2.23008401878263     -2.27635620532421      1.08716895279369
  H   0.21888350342640     -2.29319979232380      1.50201902839120
  C   2.52739031431500     -1.38896849920148      2.08940483884790
  H   3.59978716397923     -1.22043290927127      2.25735931817071
  H   2.34060336078621     -1.33242500840169      1.01023154680264
  H   2.29453175633838     -2.40724394752043      2.42918247228400
  H   1.87192728106286     -0.51839917941609      3.93221399754449
  H   1.91591801345615      1.34821301749544      1.48098938888215
  H   3.21239042616335      1.24845161959968      2.69416132039859
66
Name = IIa_3M_c1_1_pbe_def2-svp_d3bj_TOpt_pbe_def2-tzvp_d3bj_TOptFreq Energy(a.u.) = -2799.124017103878 ZPE = 0.55284217 OptHurray noimag
  Cu  -3.75919340370226      0.82708454378564     -1.75451310553312
  C   -0.34409344471524      0.44230482713560     -1.45437822479226
  C   -1.13181314637703     -0.78436288031854     -1.96671475222285
  C   -2.42046315721270     -0.87474268363842     -1.15760184894659
  C   -3.65046023874791     -1.27489800135129     -1.73214808602623
  C   -4.81278717313191     -1.31641214368401     -0.93366143488485
  C   -4.74972076025755     -0.98767185182419      0.41690162645061
  C   -3.54312801942662     -0.62799255801643      1.04741779266280
  C   -2.38584225268139     -0.63756601053751      0.25029130357700
  N   -1.09012724341662     -0.32288121152513      0.77629258738642
  C   -0.13828040508095      0.24023279003881     -0.00957919441650
  N   0.97444599607081      0.38474051187397      0.73012623560214
  C   0.73939672506048     -0.10874602838759      2.00562559999702
  C   -0.54561087110600     -0.56394384008456      2.03614203117899
  H   -1.09380589668365     -1.06275571911525      2.82244429147283
  H   1.50952238307321     -0.09567957389164      2.76675349505100
  C   2.22093366502291      0.93845319394823      0.24565305251858
  C   2.39445932315781      2.33263449204982      0.31084438703520
  C   3.60833389165867      2.83669191608918     -0.17208086184499
  C   4.58484170591855      1.98911072895839     -0.68944683200035
  C   4.37283632586745      0.61313720383078     -0.73938176010515
  C   3.18027473460187      0.04835496060555     -0.27188922505223
  C   2.95700404523211     -1.45228376778693     -0.35508378166205
  C   2.89306792353482     -1.92012694311614     -1.81781939518799
  H   2.11208171898624     -1.38907347705936     -2.38201897068061
  H   2.67916302578075     -2.99719235304727     -1.86631282331943
  H   3.84836380848567     -1.74604238697603     -2.33284742810592
  C   4.03048190291987     -2.22521899518239      0.42559714652283
  H   5.02799840150620     -2.06982323011393     -0.00867864649166
  H   4.07001733325513     -1.90857256686070      1.47713381700952
  H   3.81944231412935     -3.30329035131059      0.39826652942018
  H   1.98572994820064     -1.68804828612380      0.10845724370386
  H   5.14727160207448     -0.03605485913862     -1.14987845757998
  H   5.52256153219792      2.40566976756435     -1.05938945513498
  H   3.78865809718701      3.91196937024205     -0.14216249491146
  C   1.33339291530717      3.27375149821159      0.85429410832516
  C   1.86779388852979      4.10752671162519      2.02796181128164
  H   2.25797079039027      3.46917788494071      2.83304104045304
  H   2.67847348010578      4.77681455602470      1.70719801146515
  H   1.06610740378595      4.73412021192936      2.44273886842057
  C   0.77929477361047      4.17470056808668     -0.26146550215713
  H   -0.02483180349943      4.81473632488190      0.12705001566532
  H   1.56502437724096      4.82833032250886     -0.66613118228051
  H   0.37307517818585      3.58555079075316     -1.09587758828397
  H   0.49563626388729      2.67129713033938      1.23917099433733
  H   -3.75800077086964      2.33167593070140     -1.88321850342239
  C   -3.58656168142872     -0.16598101553921      2.49434128364124
  C   -3.72969191965399     -1.35544291296505      3.45747986506560
  H   -2.93171694659907     -2.10319655059059      3.33210801743895
  H   -3.71775517963905     -1.00832445239036      4.49988165880123
  H   -4.68339357419396     -1.87583074897712      3.28755011183377
  C   -4.70399704697600      0.86491604862592      2.72352502533564
  H   -4.61327021485236      1.28415740648262      3.73492320340867
  H   -5.70285659670996      0.41426401577986      2.64721682082175
  H   -4.64266586180407      1.68915850408070      2.00027269890950
  H   -2.64472145807799      0.35662566550513      2.71632756780173
  H   -5.66866079621726     -0.98236226829389      1.00169574904542
  H   -5.76261700034640     -1.60901825598175     -1.38158851948992
  H   -3.68930217333610     -1.58580260907557     -2.77581537832139
  C   -1.33490667837430     -0.70468042571299     -3.47593263292269
  H   -0.36522511267294     -0.59736026127659     -3.98050634312764
  H   -1.95930254339337      0.16367805096310     -3.74002892048905
  H   -1.81001364616970     -1.61132265190480     -3.87198855930275
  H   -0.53178728121943     -1.68680639632702     -1.73919229155964
  H   -0.93929538081744      1.35606983936699     -1.64192448828616
  H   0.62688750742558      0.55004776019553     -1.95474349909839
64
Name = IIa_3M-D_c1_1_pbe_def2-svp_d3bj_TOpt_pbe_def2-tzvp_d3bj_TOptFreq Energy(a.u.) = -1158.242428766725 ZPE = 0.54687294 OptHurray noimag
  C   -0.37084621069974      0.45031097653097     -1.45474471641797
  C   -1.12966391465363     -0.80003977744885     -1.95454340903845
  C   -2.40528334831797     -0.95056568816794     -1.13520962714917
  C   -3.60940822315836     -1.36740396079417     -1.69774938056025
  C   -4.76199020018024     -1.46448734801123     -0.91610190035011
  C   -4.73233544793339     -1.08932098300466      0.42077667095005
  C   -3.55491483064732     -0.63894724962801      1.03829019140811
  C   -2.39378976494312     -0.64053570169183      0.24611972965169
  N   -1.10551009474291     -0.28862323859292      0.78319346800410
  C   -0.15743428556748      0.26752724275603     -0.00626206438749
  N   0.96026372074992      0.41587001388090      0.72830935211800
  C   0.72644395389438     -0.06702462995422      2.00778789850323
  C   -0.56002460042216     -0.52064637940352      2.04206810954376
  H   -1.10984204223917     -1.01023760835982      2.83322831551253
  H   1.49708812383846     -0.04768078715362      2.76821155846772
  C   2.20966052757625      0.95617007287454      0.23744031053887
  C   2.40737649123057      2.34628656181275      0.31713501110253
  C   3.62393446161517      2.83824779712979     -0.17111625764909
  C   4.58239491436379      1.98215608560406     -0.70812063995209
  C   4.34857599387612      0.61034333152168     -0.77070412006295
  C   3.15198715464374      0.05839382158435     -0.29783142712457
  C   2.90996275482145     -1.43892214528731     -0.38844636079232
  C   2.84603580194254     -1.90126868590828     -1.85266143996557
  H   2.07514876146444     -1.35783559782077     -2.41870608705261
  H   2.61675471017378     -2.97494239498062     -1.90547509820702
  H   3.80600256183125     -1.73996123525304     -2.36326555120741
  C   3.97176856376575     -2.22663414614144      0.39356249707781
  H   4.97273851456702     -2.08086330262045     -0.03630897988499
  H   4.01070556229347     -1.91442498731772      1.44647196280998
  H   3.74876284400935     -3.30219874684552      0.36174579488357
  H   1.93468138578172     -1.66435285843122      0.07147991999234
  H   5.10942838749131     -0.04635376874227     -1.19452552563659
  H   5.52292466708189      2.38853655339519     -1.08226235445085
  H   3.82149806646090      3.91017510783780     -0.12960529462184
  C   1.36650211298733      3.29640236411651      0.88347809534697
  C   1.92250526211088      4.10185365974205      2.06662930205884
  H   2.30584758685582      3.44370145486124      2.85883052692393
  H   2.74361811829678      4.76102006154980      1.75131797364172
  H   1.13553476432292      4.73648279789720      2.49739259735071
  C   0.82149486721962      4.22496133248684     -0.21385925388851
  H   0.02811378476274      4.87044126191907      0.18817364286519
  H   1.61481675733826      4.87471707601641     -0.60986106974822
  H   0.40779504209225      3.65467426074490     -1.05813498224952
  H   0.52169826827422      2.70091232445381      1.26351693490567
  C   -3.61636228756546     -0.14301295733148      2.47510806239989
  C   -3.73666117103518     -1.31245705609203      3.46549495190357
  H   -2.92619644908508     -2.04888345761224      3.35376775109869
  H   -3.72984506504665     -0.94507280350515      4.50122995245460
  H   -4.68030983035264     -1.85422407076045      3.30702503648556
  C   -4.76069695790889      0.86228487592669      2.67969079766238
  H   -4.70690722490231      1.28434329071074      3.69279680434761
  H   -5.74643169961195      0.38899854970012      2.57517953959205
  H   -4.70160948826826      1.68909655704739      1.95900208861297
  H   -2.68856812511216      0.40726850628550      2.69256143641973
  H   -5.65186101699670     -1.12242984120037      1.00534965269788
  H   -5.69481393121765     -1.80703814750019     -1.36490906625395
  H   -3.65376664204876     -1.61735351469774     -2.75665913248015
  C   -1.34533370818927     -0.73266747427631     -3.46356202370297
  H   -0.38526621729663     -0.58012693757205     -3.97547108949249
  H   -2.01493332892907      0.09631244692871     -3.73443606437760
  H   -1.77625968697072     -1.66427779672675     -3.85146449644845
  H   -0.48517591652789     -1.67447699209840     -1.73869526315537
  H   -0.97056859313498      1.35631587546294     -1.65044580940186
  H   0.59784476797166      0.57390652315462     -1.95648390962177
111
Name = IIa_4_c1_1_pbe_def2-svp_d3bj_TOpt_pbe_def2-tzvp_d3bj_TOptFreq Energy(a.u.) = -4036.214691816335 ZPE = 0.89384362 OptHurray noimag
  Pd  2.76427291759734      1.69967980012854     -0.46073326807187
  C   2.95505443410499     -0.26453068541223     -1.04955645299354
  C   2.18045022775703     -1.00969208616552     -1.95196644476571
  C   2.65857791599093     -2.21351202526183     -2.51153139850064
  C   3.91233144328659     -2.70648714498428     -2.19223844419345
  C   4.76515428792724     -1.96956804992618     -1.33879511041129
  C   4.29070500026659     -0.73762617977855     -0.81183818265899
  C   5.17487393001695      0.06136087068628     -0.02806034309682
  N   4.72171712193455      1.29768149510606      0.33268519098325
  C   5.46387796959207      2.04362018488667      1.15519809811981
  C   6.72103532223788      1.62800842053501      1.62003981239913
  C   7.22985837819460      0.41097803227364      1.19896666890484
  C   6.45759844488864     -0.41222418407755      0.35261365451305
  C   6.88495026271319     -1.68418718844219     -0.14765942542762
  C   6.08034210180430     -2.41563901896706     -0.97775404792892
  H   6.42921406392489     -3.37047242095167     -1.37599650575628
  H   7.87486940050873     -2.05022551249176      0.13012891101956
  H   8.21674529539643      0.07598949453120      1.52423576820557
  H   7.26893327064751      2.27294603839932      2.30494146488450
  H   5.04309850837733      2.99938363618440      1.47007745231635
  H   4.25936280843562     -3.65339603612303     -2.60927229549658
  H   2.01800552719840     -2.76707843289877     -3.20015016814655
  H   1.18930617678851     -0.66234016053448     -2.24132111061149
  C   0.81926014672665      2.02809287827444     -0.83365469956983
  C   -0.25265641532405      1.15175138845586     -0.96572466344364
  C   -1.57959406361696      1.62003193921041     -1.09061975831260
  C   -1.86742966492990      2.97293268429703     -1.09363806072735
  C   -0.81909288218769      3.91021229512626     -0.96078738101479
  C   0.50877777704742      3.41978155091634     -0.82005955520364
  C   1.57519557071130      4.35482049362423     -0.69240510299509
  N   2.82312703224694      3.82549328273801     -0.53388422703950
  C   3.87746861570921      4.64304807220089     -0.50722196927061
  C   3.74704165123534      6.03756802089874     -0.58578564496728
  C   2.48285062284531      6.59576060485166     -0.68871412274015
  C   1.35259603979452      5.75471242511966     -0.75070350116293
  C   0.00330022649010      6.21726003593575     -0.88230373263127
  C   -1.03347508804133      5.32947026057024     -0.97554026360650
  H   -2.05707216653776      5.69528475050753     -1.07962020217473
  H   -0.18047997203023      7.29247673691551     -0.91407267432236
  H   2.35394545644118      7.67889538610409     -0.73555462604325
  H   4.64086799301092      6.65977426481819     -0.56003618373863
  H   4.85842267015076      4.17554638326118     -0.41834982195813
  H   -2.89465868127947      3.32506419010098     -1.20190178526256
  H   -2.38841135416656      0.89355712763310     -1.19089762901371
  H   -0.09942763427959      0.07139902907408     -0.97349233321933
  Cu  1.87240227111631     -0.37466143446315      0.68342167299663
  C   3.77407382528263     -0.67309613868062      3.49557127698915
  C   2.80492925011751     -1.82409886706471      3.15070630110635
  C   1.50796443385118     -1.30862611091611      2.54276152255349
  C   0.78205833650513     -1.99508112637253      1.52613954569204
  C   -0.56799170192706     -1.67745364129517      1.28490646367841
  C   -1.18618329418509     -0.66950192283555      2.02366514096848
  C   -0.51610778324229      0.06353594389577      3.01300156026923
  C   0.82413968774851     -0.29092990902404      3.29943276624523
  N   1.60453841177079      0.28947230984680      4.27514005194956
  C   3.00380475146029      0.58772861881541      3.92525355065574
  N   3.49502090274787      1.27181458296884      5.13396973780765
  C   2.41558251997911      1.42897466420612      6.01903645224171
  C   1.30095113608411      0.84575887178894      5.52970910751298
  H   0.35549713634744      0.65141871578242      6.02066942829147
  H   2.56399417929278      1.90562235968226      6.98193356730184
  C   4.48490887060195      2.29933693964957      4.94653540298339
  C   4.11022934945954      3.56348069033687      4.42930209721549
  C   5.12105692713120      4.50064326940834      4.18055350411659
  C   6.45691039829968      4.21335733349246      4.45557927325948
  C   6.80086154310805      2.98204074398120      5.00696428449910
  C   5.82919444287316      2.00473357060357      5.26144025531874
  C   6.23633934892916      0.69632285892748      5.91451497599893
  C   7.26559243041677     -0.07523472764759      5.07789889048960
  H   6.88513367572197     -0.28948073341544      4.06910231647194
  H   7.51321366402757     -1.03119063353620      5.56166488726075
  H   8.20227147192362      0.49266673835020      4.97147890555000
  C   6.75719782385519      0.94152770146213      7.33922486312280
  H   7.67391618115207      1.54990902428955      7.33230100719988
  H   6.01073917116488      1.46733631210158      7.95068059417309
  H   6.99248507593631     -0.01338187008141      7.83097818108880
  H   5.32753138412373      0.08248197049139      5.99597317081130
  H   7.84341122313373      2.77620227250082      5.25760015659389
  H   7.22764575456240      4.96238869311906      4.26523099460198
  H   4.85266076278194      5.48231274751787      3.78444434044148
  C   2.65976247692419      3.95439165879342      4.18035782764179
  C   2.26471452437243      5.16749463214658      5.03603656002742
  H   2.44053858182996      4.97518419776738      6.10356617709613
  H   2.83857255227005      6.06336103780310      4.75744143616574
  H   1.19803408317494      5.39747065114076      4.89981411219285
  C   2.37079771423930      4.20739734443820      2.69800305790323
  H   1.31382441601760      4.47535795012399      2.55194025953985
  H   2.98220887318383      5.03114550895332      2.29986438947467
  H   2.57080298351806      3.31228735020283      2.09016989224499
  H   2.01880402059712      3.12345453382745      4.49973813908269
  H   2.99404204786811      1.28919802910170      3.05784205853030
  C   -1.19886895826245      1.25338282811676      3.66308538453746
  C   -2.38006095595507      0.82475024002303      4.54501460266540
  H   -2.06666360825216      0.11960891757398      5.32835798208265
  H   -2.83830419110421      1.69795291697820      5.03054056100952
  H   -3.15772677681082      0.32780419476774      3.94623310280349
  C   -1.63108823527430      2.28041501971906      2.60426204997120
  H   -2.02070992337489      3.18417380685778      3.09492356060848
  H   -2.42382497812819      1.88803199007773      1.95178542512964
  H   -0.78793920755970      2.57037723268451      1.96132049898473
  H   -0.46129938776464      1.75674923663771      4.30404487445611
  H   -2.22102108212378     -0.40903405338360      1.79503563859181
  H   -1.12174639666448     -2.22136541864135      0.51953622927798
  H   1.23196509044827     -2.85749715926208      1.03092483440215
  C   3.50607392917061     -2.91651119332478      2.34955998063858
  H   4.44146114267801     -3.20478544117499      2.84851383122814
  H   3.76297238508706     -2.56834882088554      1.33739822846322
  H   2.88932520508291     -3.82068205043299      2.25660068452465
  H   2.48932269292373     -2.25411250319328      4.12071370193287
  H   4.39602137402931     -0.43310605391878      2.61882480633609
  H   4.44506831909819     -0.99633122275551      4.30281395012868
66
Name = IIa_4M_c1_1_pbe_def2-svp_d3bj_TOpt_pbe_def2-tzvp_d3bj_TOptFreq Energy(a.u.) = -2799.091645524422 ZPE = 0.55530314 OptHurray noimag
  Cu  2.54873885290941      1.45072737078047      1.33767977665702
  C   4.23011375362353     -0.03549436243945      3.47787539152717
  C   3.41176278191204     -1.00827567027071      2.60913653124432
  C   2.08658268117666     -0.38392960834995      2.14918195858444
  C   1.48780223273503     -0.76094831009523      0.90584067928557
  C   0.12448017268027     -0.60733186884051      0.70598378216488
  C   -0.67223723126385     -0.06996052614038      1.72213887715467
  C   -0.16517581574846      0.34966886993833      2.95614888522728
  C   1.22987923485430      0.17495865185652      3.18474558368308
  N   1.93630260163836      0.60653778591145      4.29877206403028
  C   3.30798519909789      1.03732442346907      4.03546591033856
  N   3.69726617027502      1.68367494394446      5.23634626174011
  C   2.61306335089845      1.78408005488245      6.07611164902463
  C   1.54209857055427      1.14780766755616      5.52712584219530
  H   0.57120628525407      0.97091047252071      5.96240286934623
  H   2.68985739535301      2.28556833667380      7.03424947746165
  C   5.04952979229594      2.06525303829631      5.53181400893999
  C   5.57262504973011      3.21992061559923      4.91570088436275
  C   6.90225555163817      3.55655511497528      5.19288659430786
  C   7.67112739927707      2.78690461993689      6.06230742067350
  C   7.12418920744805      1.66016246936318      6.67121715611366
  C   5.80533488897918      1.26609791170030      6.41612027597982
  C   5.23646192312040      0.03187194062568      7.09564143176446
  C   6.12331223040131     -1.20387302700166      6.88605044769488
  H   6.31318843015456     -1.39387904174216      5.81947481006397
  H   5.64146578497438     -2.09426269362580      7.31372170862133
  H   7.09899818168160     -1.08956132330134      7.37865922415511
  C   5.00755415815180      0.29220493579148      8.59354280882461
  H   5.95779331841897      0.50886207888171      9.10267741464744
  H   4.34157443038850      1.15101626445755      8.75901073538283
  H   4.55885765665172     -0.58842940163953      9.07454260578603
  H   4.25554139399927     -0.18436345496894      6.64497930670127
  H   7.73546415320173      1.06911080993640      7.35461343565777
  H   8.70346137528781      3.07045644051142      6.27148436671544
  H   7.33754743969038      4.44466960872108      4.73203614759042
  C   4.74214679611805      4.09911014894011      3.99506185875880
  C   4.67224130008066      5.54415686357853      4.51045653662109
  H   4.28405879161862      5.58317422099002      5.53751696342696
  H   5.66305395844757      6.02009873245922      4.50687145237481
  H   4.01256875137854      6.14638856969635      3.86971308822515
  C   5.27360740910983      4.05324671747195      2.55377633794971
  H   4.64217825154447      4.66022533053926      1.88885128257031
  H   6.29728617032817      4.45059280840946      2.49677634330659
  H   5.29800609354710      3.02402919001192      2.16290580549446
  H   3.71178273918282      3.71069385182223      3.98876344908229
  H   3.18785237565297      1.80898622829939      3.10681823807088
  C   -1.11053995149537      0.94681310016391      3.98477704603691
  C   -1.56389946492585     -0.13700740661286      4.98116088762900
  H   -0.72064040280378     -0.67635433429321      5.43656950872807
  H   -2.16994382657718      0.30314547693915      5.78574654240292
  H   -2.18167134895221     -0.88571451117108      4.46450323925600
  C   -2.32888277393932      1.65028986275484      3.37563833581842
  H   -2.87535004372027      2.18159128782179      4.16658163787229
  H   -3.03545460758985      0.94163143899232      2.92093367398127
  H   -2.03646695493809      2.38488895492548      2.61270388516113
  H   -0.55259993078692      1.72282185168689      4.53056395084682
  H   -1.73785396513483      0.05433355396438      1.53547041528324
  H   -0.32585448308907     -0.90107708907067     -0.24219921934847
  H   2.10800048467756     -1.23291851887421      0.14467336509670
  C   4.26627068579482     -1.60451600151342      1.49495015641754
  H   5.20173281747541     -1.99907256699455      1.91448558406373
  H   4.53475437215817     -0.83974723092365      0.74929005822477
  H   3.76229497463634     -2.43305127324753      0.98082487035768
  H   3.09004096141054     -1.83456517650074      3.27002690402863
  H   5.00852675699537      0.46147955259732      2.87845846198076
  H   4.72749817435395     -0.57689166477719      4.29319232363203
65
Name = IIa_4M-D_c0_1_pbe_def2-svp_d3bj_TOpt_pbe_def2-tzvp_d3bj_TOptFreq Energy(a.u.) = -1158.997729969371 ZPE = 0.55472097 OptHurray noimag
  C   3.92639011003247      1.01640778745186      2.87909803783323
  C   3.64299841806305     -0.48752222370798      2.99697448255511
  C   2.18094383797219     -0.71171884439899      2.68045658191009
  C   1.71302798464268     -1.71667570147414      1.83460632051334
  C   0.34217140850252     -1.89432279115381      1.63413721283283
  C   -0.56269757777544     -1.04009511149664      2.25984703898550
  C   -0.13617683023540      0.01123276406329      3.08117210642485
  C   1.25170225100996      0.15732713129923      3.30229207379429
  N   1.75201354206565      1.18416545217505      4.12743196479847
  C   3.05693962299364      1.82403043938912      3.84004719057436
  N   3.62866706469423      1.99699283452777      5.19289870884122
  C   2.61939725034271      1.75015893941306      6.13205822325339
  C   1.51475674422227      1.28170172232106      5.51950019709865
  H   0.56368712777026      0.99753308040981      5.95189673672302
  H   2.77406868104110      1.97567562564157      7.18147893794005
  C   5.00714460624069      2.14137456826102      5.48797833383325
  C   5.67305508328347      3.32525606732166      5.08391313326735
  C   7.04245335342061      3.44999045619274      5.33988667253452
  C   7.73977729053741      2.46001241879121      6.02763689584572
  C   7.06792091217029      1.31896398451178      6.45842129948425
  C   5.70901904534039      1.12453643186549      6.18376106973870
  C   5.04337466342565     -0.17091403203960      6.61835309246399
  C   5.78967331680752     -1.40317894227903      6.08597293545245
  H   5.92455674662425     -1.35054505704553      4.99659803048884
  H   5.22659818668534     -2.31932569260856      6.31779169165055
  H   6.78635209811810     -1.50158081892914      6.54097888359258
  C   4.90294066398409     -0.24195278572257      8.14655377265370
  H   5.88958589820677     -0.22532980593049      8.63400225426489
  H   4.32531439786745      0.60772149112635      8.53672903849554
  H   4.39292022140099     -1.16937732452927      8.44646834613187
  H   4.02919280036039     -0.18313251745348      6.19428264226000
  H   7.61766927803175      0.54515970851177      6.99823007950954
  H   8.80473490261914      2.58033155065511      6.23345489930166
  H   7.56558969646330      4.35336730799993      5.01963669298924
  C   4.92565937434301      4.46863582806322      4.41888981944233
  C   5.12717529890726      5.79158722076759      5.17230361870729
  H   4.84411481566956      5.69262907271140      6.22956869697074
  H   6.17483858526070      6.12440441603590      5.13365929433822
  H   4.51005740662393      6.58374667645607      4.72310282713383
  C   5.31729609942599      4.61823330806390      2.94074285990723
  H   4.73779107084092      5.42236942921458      2.46354596943922
  H   6.38489342451425      4.86812296869055      2.84311152056457
  H   5.14132757909719      3.69059152448045      2.37833394907051
  H   3.85400628723903      4.22925703137734      4.47066014955460
  H   2.85861375759551      2.82345443025630      3.38811356913719
  C   -1.14908426028912      0.97092158018697      3.68078464710524
  C   -1.99013884843526      0.29388929388139      4.77447201242310
  H   -1.35883431172432     -0.13732064554770      5.56512590955332
  H   -2.68279048989084      1.01180011803763      5.23886252363721
  H   -2.58806093308000     -0.52757472441969      4.35149672970015
  C   -2.05462418028693      1.58951402540309      2.60569925187019
  H   -2.72101993676484      2.34154968958803      3.05384863718588
  H   -2.68778729746472      0.83078745257689      2.12240251502344
  H   -1.45963580542588      2.07918094465815      1.82224052372400
  H   -0.58428686031385      1.79565015824435      4.13991922248064
  H   -1.63249995925429     -1.17602473108567      2.08700739036204
  H   -0.01740639938622     -2.69500038153071      0.98614663504061
  H   2.42099521251348     -2.38613454215877      1.34451463739851
  C   4.62074200318730     -1.30813756804354      2.16249680122917
  H   5.65516169371717     -1.06814483613234      2.44818938025874
  H   4.51022843126483     -1.09072862946222      1.08914978601317
  H   4.47670809175750     -2.38780687137597      2.30749226505191
  H   3.78716226081340     -0.75830157651270      4.05985177463393
  H   3.72724123606934      1.34134093273790      1.84539892573428
  H   4.98349610754568      1.23697864467773      3.09374286427071
66
Name = TS_IM-IIb_1M_1_pbe_def2-tzvp_d3bj_TOpttsFreq Energy(a.u.) = -2799.081360666572 ZPE = 0.55069480 OptHurray imag
  Cu  -1.42357819821729      0.60116933824701      1.77273283215131
  C   -2.31673824901904     -1.10372731156662      1.74451226881948
  N   -3.21703578024265     -1.70441182611596      0.92883194911938
  C   -4.09200857589012     -2.50231233205961      1.65317036214305
  C   -3.72556039904114     -2.40410560132576      2.96343329006976
  N   -2.62557618891760     -1.55655069998778      2.99879946523310
  C   -1.83510907502414     -1.20932731081689      4.14682855478416
  C   -1.32514832364637     -2.26013601402987      4.93030039049747
  C   -0.52933569104122     -1.92700895022915      6.03807611123443
  C   -0.18537542219305     -0.61205643370096      6.31318623951239
  C   -0.62954640450248      0.40759246700647      5.47914488269594
  C   -1.48651094485855      0.15897877958221      4.39047466401410
  C   -2.00359621811960      1.35130535829928      3.62683642054183
  C   -1.55686204385153      2.71221718483165      4.15343575768390
  H   -0.46919494385217      2.82830932441404      4.20225376089019
  H   -1.95433216159947      3.50587111259035      3.51004437402979
  H   -1.97354601639492      2.86224695692926      5.16350170749406
  C   -3.50426047222791      1.39827656030973      3.36193650450943
  H   -3.97599437554495      1.66835786691332      4.32417219708467
  H   -3.95351304792989      0.46037047617852      3.02693538388315
  H   -3.75456828066533      2.19270762600857      2.64893657390209
  H   -0.98437265999775      1.97099816403093      2.13225953742291
  H   -0.32708387683816      1.42675737798038      5.70157009421772
  H   0.44793057829855     -0.37462131669281      7.16827976321000
  H   -0.14249224742178     -2.72847200135661      6.66828917820206
  C   -1.50870832266400     -3.73585422092145      4.60482064977091
  C   -0.14764297497622     -4.42486532201147      4.41312743791426
  H   -0.29915054493135     -5.46748872710933      4.10063472098259
  H   0.43973442807829     -4.44110753276854      5.34192184330300
  H   0.45019445762651     -3.91863981434316      3.64230196285471
  C   -2.35020606199006     -4.44684841722721      5.67465915005473
  H   -3.33633025103598     -3.97674686003034      5.80304704821034
  H   -2.50492374394763     -5.49991397817577      5.40206772925271
  H   -1.84907006378170     -4.42635876739702      6.65323879638526
  H   -2.03705634460230     -3.82514210472018      3.64639585740284
  H   -4.15044253015985     -2.85134518283123      3.85328528341005
  H   -4.88053611056591     -3.07062110666788      1.17443045390421
  C   -3.19782431083174     -1.59734373817538     -0.51330290218335
  C   -2.46142294986724     -2.56298892026682     -1.22641534912405
  C   -2.43933814078210     -2.44014722120121     -2.62028978296556
  C   -3.11828056838783     -1.40630547404268     -3.26229282164242
  C   -3.83979440673964     -0.47198005626370     -2.52469417761769
  C   -3.90086050712419     -0.54725119549413     -1.12735080696791
  C   -4.66170348927498      0.49902863730394     -0.33251897663726
  C   -3.85857560562004      1.80807679031863     -0.28218834465755
  H   -2.86719655526189      1.65724303791581      0.18844528646121
  H   -4.39458263179481      2.57884569572964      0.28995184335974
  H   -3.67572983056868      2.19912074428044     -1.29318217892737
  C   -6.07415533673316      0.74434546969841     -0.87939514009442
  H   -6.64730728125408     -0.19077893893047     -0.94101141108397
  H   -6.61877265942588      1.43854316006242     -0.22416155210720
  H   -6.05005521091110      1.19193972692927     -1.88270477430532
  H   -4.77111106893515      0.13022378309117      0.69914524328594
  H   -4.36949480773183      0.32885888904167     -3.04167015987269
  H   -3.08673267914242     -1.33097600872215     -4.35001091223285
  H   -1.88164345543504     -3.16542301205695     -3.21282783273279
  C   -1.67481037543580     -3.65885036386065     -0.52513657948772
  C   -1.76187886758768     -5.01090906013042     -1.24248893332417
  H   -2.80446851343142     -5.31664495018767     -1.40613032117901
  H   -1.26723319028529     -5.78609845671760     -0.64083982951249
  H   -1.25720591996583     -4.98946186236923     -2.21856230185753
  C   -0.20960494042089     -3.22481653122062     -0.34289218390182
  H   0.27124895207645     -3.06473021403880     -1.31884213814881
  H   -0.13648574707358     -2.28766013400261      0.22757629276290
  H   0.35736375188016     -3.99994722132187      0.19283401418333
  H   -2.10383057224514     -3.79829233660435      0.48001953371856
111
Name = IIb_1_c1_1_pbe_def2-svp_d3bj_TOpt_pbe_def2-tzvp_d3bj_TOptFreq Energy(a.u.) = -4036.181565414943 ZPE = 0.88938493 OptHurray noimag
  Pd  1.25942646776411      1.15994894815972      0.28339558982473
  C   2.66867860439655     -0.20026509056724     -0.04557692700210
  C   2.61312784003459     -1.58001950026506      0.08019160507093
  C   3.73682366442558     -2.37219182647809     -0.24422512945374
  C   4.91636451430912     -1.80714290105150     -0.70181011268578
  C   5.01338360365236     -0.40571433573931     -0.84785676539929
  C   3.87746479469200      0.38142672033942     -0.51230743385619
  C   3.94320574386479      1.79514226032013     -0.65518454306570
  N   2.81457823444269      2.48822679564887     -0.31983316771858
  C   2.80583052832312      3.81797299479638     -0.43917313485159
  C   3.92275771641900      4.53269211852034     -0.89640533703562
  C   5.07801638236911      3.84664996397422     -1.23885438673456
  C   5.11471126766834      2.44171955393447     -1.12583092211676
  C   6.24579451146025      1.62486411174403     -1.45407327012179
  C   6.19258339087807      0.26384833351269     -1.31879396606931
  H   7.06397912533656     -0.34281818796843     -1.57420647284977
  H   7.15327778746779      2.11089841463696     -1.81641752189766
  H   5.95887991636948      4.38362519971016     -1.59625676646563
  H   3.86611489817772      5.61779609466121     -0.97468112153983
  H   1.88240260606941      4.32871352426348     -0.16366976800599
  H   5.77342151497114     -2.43474048366151     -0.95209350330279
  H   3.66687639967625     -3.45542843250264     -0.12635783926838
  H   1.71171210682531     -2.07228293894576      0.44130435166899
  C   -0.33806648703496      0.71806807474582     -1.45649462627045
  C   -0.01715554572996     -0.12963093562269     -2.51943763656578
  C   -0.11766349808599      0.30564687998023     -3.85349388039039
  C   -0.58001823372212      1.57805987460931     -4.15741255651322
  C   -0.85723103225165      2.49319486479878     -3.11880222742715
  C   -0.65236987693309      2.07803974427535     -1.76967146425213
  C   -0.74683802862208      3.07078244152367     -0.73841652505738
  N   -0.20969417518904      2.76711718186563      0.48057286288515
  C   -0.30707038419747      3.64143517940206      1.48412915792354
  C   -0.92364953950392      4.89065348239878      1.33116816087703
  C   -1.38159824302360      5.26221131919133      0.07601059573336
  C   -1.27740256017905      4.36377382391470     -1.00437669607047
  C   -1.61248621877578      4.69643758151427     -2.35645030775659
  C   -1.35983183448215      3.81445294496000     -3.36978190226195
  H   -1.55526171369460      4.10068532150557     -4.40541582128125
  H   -2.02066968790601      5.68649261824736     -2.56710265471871
  H   -1.80505369538229      6.25466277944125     -0.09089778692858
  H   -0.99064477406214      5.56689420003071      2.18274442576532
  H   0.15501565356690      3.34579509976106      2.42728084963308
  H   -0.72505518172063      1.88516457704021     -5.19432434039660
  H   0.12705284457253     -0.38833422416464     -4.65978253378200
  H   0.27826860631976     -1.16244183140665     -2.32466456574194
  Cu  -1.01327046761963     -0.02815029338280      0.25407880402415
  C   -1.65901605091088     -0.64760982590642      1.97008913833925
  N   -1.32669475155928     -1.68474323723684      2.77906507364458
  C   -2.32656587896774     -1.91536898116292      3.71881701457200
  C   -3.29696606626787     -0.98539239734253      3.49582660050948
  N   -2.85448057443228     -0.19576023281711      2.44190522409118
  C   -3.53358052707258      0.89992642276409      1.80527709182841
  C   -3.98889851479145      1.98401826743842      2.57680910606615
  C   -4.57853596253546      3.05520178710929      1.88921935914188
  C   -4.66190065498444      3.05992182210936      0.50056748575544
  C   -4.15759405236474      1.99654116297025     -0.24091396146270
  C   -3.57833788109242      0.87801104817343      0.38522135298258
  C   -3.01382036193704     -0.24817830988644     -0.42404910997862
  C   -3.16468663267120     -0.08887945704909     -1.92500748761714
  H   -2.77448239327193      0.85160156126292     -2.32517968405515
  H   -2.65338466685277     -0.90757232257802     -2.44682714269459
  H   -4.23482079094502     -0.15254533361312     -2.19546800402924
  C   -3.53965541761190     -1.64482160408672     -0.07448271156467
  H   -3.56559712855387     -1.89693228224454      0.98922265106405
  H   -2.95789038263043     -2.41573858768695     -0.59575180790530
  H   -4.57729992919233     -1.72503068193715     -0.44548996373058
  H   0.46539569907691      0.00612500048472      1.10004707014822
  H   -4.22758069363632      2.02411408015684     -1.32618660345687
  H   -5.12178081782302      3.90536784449836     -0.01347324449370
  H   -4.95957698265126      3.90582202477817      2.45222837526775
  C   -3.74479942796872      2.08435356532704      4.07879334824711
  C   -2.29194000777537      2.52171425945261      4.33867012158577
  H   -2.08205718351988      2.54166429282254      5.41780111426183
  H   -2.12372152087220      3.53205845027871      3.93772808840995
  H   -1.57134068623048      1.84275791808669      3.86091223093524
  C   -4.72341867093444      3.00946599692834      4.80793320843505
  H   -5.76888137632916      2.74956926628501      4.59176933618470
  H   -4.56959023296608      2.92866659118630      5.89278651154726
  H   -4.57041897497223      4.06462277942068      4.53889510815156
  H   -3.86237369005112      1.08996130341185      4.52851053639966
  H   -4.26072690339797     -0.84807117140938      3.96782800288004
  H   -2.25147450059512     -2.70828530910562      4.45286533283243
  C   -0.04517990269965     -2.35053334037448      2.79946926608411
  C   0.97959779320207     -1.76477413842787      3.56918384158408
  C   2.19773789910733     -2.44964890806391      3.63855970521194
  C   2.38037443511032     -3.66108192517968      2.97662216933959
  C   1.35312089941759     -4.20404079823050      2.20952362773255
  C   0.11519072012996     -3.55751023874788      2.09639840444460
  C   -0.96721800705739     -4.12075361494713      1.19428572368401
  C   -0.60747884487343     -3.85081529327096     -0.27632914940049
  H   -0.49155879593436     -2.77231285498662     -0.46725835960780
  H   -1.38906950146022     -4.23672498714979     -0.94651886309598
  H   0.34028981843598     -4.34118317816039     -0.54342184809607
  C   -1.22539222016469     -5.61277798217293      1.43670438192599
  H   -1.46896664128353     -5.81140252453111      2.48960373594829
  H   -2.06797592397329     -5.95534095358426      0.81979286550815
  H   -0.35331003833058     -6.22712830224762      1.17096083289919
  H   -1.90255749330985     -3.58502113184400      1.41115544653273
  H   1.51363871031413     -5.14623714209348      1.68376028857244
  H   3.33622301901041     -4.18147517562971      3.05152330317533
  H   3.01535991596879     -2.02825245179595      4.22456992521515
  C   0.78501810108575     -0.46461444991432      4.33129796785978
  C   0.65159412262695     -0.73564564285759      5.83818100123647
  H   -0.17855213483875     -1.42398828843186      6.05152192987237
  H   0.46819951661456      0.20157844094918      6.38332434711906
  H   1.57160453355087     -1.18636607334027      6.23800160040989
  C   1.90035449657085      0.54883692413853      4.04438761222536
  H   2.87481840400640      0.20239584777503      4.41685085099139
  H   1.99567892567849      0.73565021454410      2.96288287414575
  H   1.67770933834856      1.50259639443727      4.54519488693872
  H   -0.15716104089736     -0.01139950941682      3.99045986769897
66
Name = IIb_1M_c1_1_pbe_def2-svp_d3bj_TOpt_pbe_def2-tzvp_d3bj_TOptFreq Energy(a.u.) = -2799.081581306996 ZPE = 0.54959381 OptHurray noimag
  Cu  -1.31281810478438      0.42972358398318      1.62130312591458
  C   -2.40733142147707     -1.09006404045932      1.86637528016921
  N   -3.25677393027728     -1.66567825974086      0.98583053340691
  C   -4.11558681110360     -2.53482195301223      1.64479208417902
  C   -3.77849951342058     -2.50485220289408      2.96505394674732
  N   -2.70909331305171     -1.62545325464923      3.08593286396010
  C   -2.00335028676288     -1.25935983618484      4.28180560353604
  C   -1.54626279745468     -2.23457522323116      5.18917380759658
  C   -0.86327455941869     -1.76679440931598      6.32283400369622
  C   -0.58462125585908     -0.41621881516046      6.51394962680427
  C   -0.95825173683138      0.51533038331469      5.55020339857154
  C   -1.67641621321212      0.10867814156080      4.41841829737275
  C   -2.08042119591325      1.09523932347622      3.37971545707112
  C   -1.09383682437289      2.10714664163859      2.95246659447584
  H   -0.18548650631281      2.15850376340403      3.56394536951320
  H   -0.56482573947955      1.88839489461516      1.86694695286116
  H   -1.51819836036964      3.09518286965068      2.73897567999325
  C   -3.54320546599413      1.46790761195007      3.32352550087415
  H   -4.19670885040785      0.58798507723913      3.37205456843339
  H   -3.79061483787315      2.04842844288790      2.42588558048232
  H   -3.78091497011977      2.09271287076361      4.20190917558753
  H   -0.51474052477896      0.26134462433865      0.33775189855795
  H   -0.72401153128930      1.57144139972845      5.68972026839781
  H   -0.05281489881596     -0.09105264159059      7.40853959699919
  H   -0.51616740083293     -2.48723835294354      7.06164033683380
  C   -1.62168382181710     -3.72961159165744      4.90325382091884
  C   -0.58178931731358     -4.08516086083052      3.82198863892303
  H   -0.64048865459640     -5.15480790539990      3.57695379320671
  H   0.43437702567350     -3.87321360816613      4.18455894995345
  H   -0.73479309286563     -3.51456312855303      2.89511535635356
  C   -1.43817991309576     -4.61240556787894      6.14019131077516
  H   -2.13432025763049     -4.34229627152590      6.94649676343424
  H   -1.62448357624575     -5.66051885704869      5.87056358413469
  H   -0.41320755145368     -4.56050670898263      6.53469294598086
  H   -2.61075313893693     -3.96985360506247      4.49251682473095
  H   -4.22492300115475     -3.00315469598063      3.81459416673025
  H   -4.87358549904890     -3.09779813313365      1.11369116395272
  C   -3.19574433585244     -1.51665190843929     -0.45302718778459
  C   -2.46264153182353     -2.48106316921301     -1.17098060448649
  C   -2.41525740097250     -2.33036882815509     -2.56119659233656
  C   -3.06715860029471     -1.27417716763330     -3.19461780009970
  C   -3.78204283494840     -0.34066105879555     -2.45032600503405
  C   -3.86432237109037     -0.43991616528263     -1.05578696771986
  C   -4.62666998892096      0.60456850759938     -0.26134434381426
  C   -3.91381390421123      1.96269262915425     -0.34746091707326
  H   -2.86682604590665      1.89036227908786     -0.00610692796759
  H   -4.43480191306129      2.71966347407221      0.25728647238303
  H   -3.88319014086626      2.32826884903851     -1.38367714866363
  C   -6.09031340540266      0.71595359436785     -0.71075020229717
  H   -6.60350750971349     -0.25304693189912     -0.64141734531330
  H   -6.63046246833795      1.43689162453675     -0.08077078120348
  H   -6.16730645062943      1.06174281022555     -1.75113904939635
  H   -4.63418306775796      0.29417942864746      0.79488123573499
  H   -4.28801432761833      0.48102921535162     -2.95897740909988
  H   -3.01637886939959     -1.17892674319268     -4.28000966490852
  H   -1.85560689585245     -3.05122141456099     -3.15749782274295
  C   -1.69662412239502     -3.60058820293515     -0.48484424163415
  C   -1.84897600688786     -4.94949135615148     -1.19815729669686
  H   -2.90539452118695     -5.22324948815438     -1.32740301073972
  H   -1.35822076089446     -5.73984619456497     -0.61319371267011
  H   -1.37712135936260     -4.94141593443031     -2.19057179502345
  C   -0.21488422510403     -3.21277648591346     -0.33910762351892
  H   0.25160441424746     -3.09304677094135     -1.32776082021878
  H   -0.09835166260688     -2.26260929457209      0.20090012813489
  H   0.33463766044082     -3.99579318054999      0.20333912354261
  H   -2.10626331589077     -3.72829795384536      0.52971541151813
111
Name = IIb_2_c1_1_pbe_def2-svp_d3bj_TOpt_pbe_def2-tzvp_d3bj_TOptFreq Energy(a.u.) = -4036.201747186888 ZPE = 0.89252484 OptHurray noimag
  Pd  0.47380604850450      1.19246994708103     -0.49561186803062
  C   1.40819334110777     -0.58314955107116     -0.44071362768762
  C   1.10090499283617     -1.80354285141225     -1.03424044793422
  C   1.92382214188727     -2.93994415860298     -0.87414607456546
  C   3.06576100954358     -2.89438257711254     -0.09562378006506
  C   3.39382492641726     -1.70476805004047      0.58980671840402
  C   2.55155150777008     -0.57121297245133      0.41236378698506
  C   2.85681455696743      0.62857402048316      1.11562411347214
  N   2.00623039058343      1.67871407165454      0.91146855844467
  C   2.28320906205360      2.84753817873604      1.49433245674958
  C   3.37947617120020      3.02649473795077      2.35091922869137
  C   4.22580651571766      1.95972141050900      2.60237722946847
  C   3.98498403035295      0.72214190293784      1.97180058984400
  C   4.81245512192723     -0.43626025693097      2.12980043008119
  C   4.52615121693065     -1.59604231883535      1.46383707044609
  H   5.16884373855338     -2.47025239324979      1.58803607609265
  H   5.68093130276931     -0.37141040331621      2.78751516419916
  H   5.08363076346458      2.07043416733274      3.26851822166561
  H   3.54938000140258      4.00361081820993      2.80175891451463
  H   1.61762488870408      3.67900077686093      1.26750448096892
  H   3.70272414541414     -3.77404195256728      0.01305880368169
  H   1.64210425867764     -3.86953641713651     -1.37051915451794
  H   0.20004349785845     -1.91157471042120     -1.63878475812751
  C   -0.56924064516601      1.00193956047520     -2.28355766752471
  C   -0.42772204432541      0.07069115758528     -3.32249405118968
  C   -0.89956658514897      0.32908377285631     -4.62515133619820
  C   -1.51778636172769      1.52652986773730     -4.94071612068750
  C   -1.64753340625969      2.53149562286280     -3.95596129667466
  C   -1.13943045082204      2.27230028968044     -2.65347409091865
  C   -1.21844874275045      3.30228725188337     -1.67047948334256
  N   -0.63311751209393      3.03840291544071     -0.46424429553115
  C   -0.80574374415578      3.90380669179174      0.53478890358906
  C   -1.49244316303059      5.11795705946804      0.37456494005216
  C   -2.01044276099663      5.44396297315402     -0.86656165157418
  C   -1.89160204232135      4.52491590610142     -1.93078108317934
  C   -2.41337742706627      4.74491412768927     -3.24527784808231
  C   -2.27724853450799      3.79320994730249     -4.21808104657144
  H   -2.66540536489309      3.97744322314398     -5.22183295408779
  H   -2.91596201980613      5.69007822052951     -3.45746905131680
  H   -2.52514789997738      6.39309390600522     -1.02781566291466
  H   -1.59874954653187      5.78742429387468      1.22757627282453
  H   -0.40089034679978      3.61681749978475      1.50477241983320
  H   -1.89852769192240      1.70972079186768     -5.94696329649360
  H   -0.77656664502310     -0.43629100395887     -5.39365410344889
  H   0.06716239946317     -0.88044822499002     -3.14256157786056
  Cu  -1.89860135950436      0.28943271647705     -0.89166904926693
  C   -1.48580794169605     -1.93319101644028      1.30124728681750
  N   -1.75032934801516     -3.25524740238581      1.31332980020615
  C   -2.82654650418894     -3.49026768512508      2.15964938318334
  C   -3.21103714611324     -2.28044261157194      2.65906014382513
  N   -2.36817402926042     -1.32729085248756      2.11241150828479
  C   -2.48181790050240      0.09733831992615      2.33237865686536
  C   -1.86950334377722      0.61168365914342      3.48468086649792
  C   -2.04884501933668      1.97466160275332      3.75989331582012
  C   -2.81280692694865      2.75794769995698      2.89928534116224
  C   -3.35335328492206      2.22897465833817      1.73113506721722
  C   -3.18716438667723      0.87173614938286      1.36473589112408
  C   -3.66308392041209      0.36659072896089      0.03788316846123
  C   -4.41137262945876      1.43451065560421     -0.77402547714843
  H   -3.82341624639100      2.34750856873338     -0.94703542444907
  H   -4.67964761039652      1.03233475904159     -1.76018312837653
  H   -5.35645292403346      1.74082224096106     -0.28115490927513
  C   -4.52614958861738     -0.90050135690249      0.03924848423254
  H   -4.02805432831813     -1.81157603873383      0.38145248423554
  H   -4.87585058572529     -1.10464933373446     -0.98216540145890
  H   -5.42968404373371     -0.76437811356582      0.66560990604940
  H   -0.68160703137977     -1.44630561170770      0.75231414558441
  H   -3.93061204769162      2.88331622382044      1.08204390257590
  H   -2.99153369670124      3.80816258610154      3.13965655031244
  H   -1.61341883812042      2.41074776865163      4.65847392484624
  C   -0.97598469836222     -0.24571679846936      4.36768081121349
  C   0.49114398453976     -0.06221586470068      3.93954705957996
  H   1.15309972700903     -0.72234897019249      4.51856023413175
  H   0.81289525966179      0.97658066357706      4.10734075849992
  H   0.63063780526034     -0.28332433211329      2.87204906431765
  C   -1.15295204273819      0.03128348220164      5.86452518096819
  H   -2.20365473913574     -0.06495702678703      6.17093353176670
  H   -0.55696640590382     -0.68080501995551      6.45264313511610
  H   -0.81265521175915      1.04050205567302      6.13599098569255
  H   -1.23764648745249     -1.30297966620143      4.20488532814353
  H   -4.01168315070383     -2.00054334191745      3.33184682440937
  H   -3.21183949309347     -4.48987988176782      2.31663855680504
  C   -1.02452780918596     -4.28669424331425      0.60462101422372
  C   -0.10545282168315     -5.05903148890066      1.33890750302872
  C   0.55657193374376     -6.07958563205318      0.64599579843903
  C   0.30389203888622     -6.31117697912267     -0.70382865328765
  C   -0.60960567846991     -5.52097762956934     -1.39860914710661
  C   -1.30043943037809     -4.48240764361271     -0.76197223252747
  C   -2.32845055852751     -3.64956309750705     -1.51068777386123
  C   -2.00552646952517     -3.48324625850584     -2.99957028465657
  H   -0.96775801140282     -3.16018865086195     -3.16265524766774
  H   -2.66819120852352     -2.72491485060927     -3.43829312491702
  H   -2.16081242278212     -4.41719549419210     -3.55857611836025
  C   -3.73227028855020     -4.25673924578113     -1.33855378396073
  H   -4.03192896133666     -4.31433334848244     -0.28314439892360
  H   -4.47999179644873     -3.64873174446173     -1.86633007196518
  H   -3.76013910406748     -5.27454195296431     -1.75431420310363
  H   -2.34172773289104     -2.63592391642502     -1.07179293867881
  H   -0.79149609936307     -5.71299552388220     -2.45570533552180
  H   0.82627393005818     -7.11662857389374     -1.22217791164676
  H   1.27665431952984     -6.70480838834755      1.17338145793600
  C   0.19656162849072     -4.77426026420320      2.80205619420817
  C   0.48894531159603     -6.04001097508174      3.61492744586796
  H   -0.30892654837744     -6.78789243330686      3.50789196182818
  H   0.57919061517696     -5.78544619171703      4.67990647392288
  H   1.43722962845581     -6.50704801952864      3.31361396959574
  C   1.35376928479412     -3.76828935225137      2.92675017238895
  H   2.28262011649507     -4.19818571436409      2.52589161883166
  H   1.15790172126172     -2.84002402045970      2.37394080445586
  H   1.52358818834756     -3.51215034625839      3.98252764002669
  H   -0.69423001850349     -4.30384998477902      3.24718491597731
66
Name = IIb_2M_c1_1_pbe_def2-svp_d3bj_TOpt_pbe_def2-tzvp_d3bj_TOptFreq Energy(a.u.) = -2799.103670386220 ZPE = 0.55423177 OptHurray noimag
  Cu  -3.01259192257795     -1.14418495053201     -0.92609167552041
  C   -2.13005615849315     -2.03374884574872      1.42119067248215
  N   -2.26082982788852     -3.37804437171820      1.40236315597392
  C   -3.46207541048008     -3.71108179543976      2.01237634256868
  C   -4.03351001412812     -2.54248329896749      2.43882444203413
  N   -3.17865551630139     -1.51483508396822      2.09166190708102
  C   -3.32879891612152     -0.09159031894373      2.29740192660557
  C   -2.91940119060172      0.41618651322851      3.54132738601311
  C   -2.96997008165828      1.80568142336014      3.71105435401275
  C   -3.38643843492713      2.62713354456079      2.66996992546158
  C   -3.77391675448320      2.08670808205657      1.44481116641273
  C   -3.76620799938481      0.70169535877635      1.20401906627147
  C   -4.24552476750935      0.13905597612919     -0.11297516960657
  C   -4.42934151538489      1.21985653244238     -1.18950086491864
  H   -3.51690752517366      1.80543840439200     -1.36734157578251
  H   -4.72997037645197      0.76568615885691     -2.14388709328635
  H   -5.23719199987685      1.92585641606153     -0.91616459640193
  C   -5.60083975833738     -0.58098473069676      0.07434213260447
  H   -5.56520370651064     -1.41080912924069      0.78983686079587
  H   -5.97313075253425     -0.98181240547720     -0.87898928411170
  H   -6.35389178986860      0.14094228168186      0.44288577158702
  H   -1.23073904269290     -1.48859819633692      1.15903236100225
  H   -4.10314444941329      2.76092015927991      0.65685355542357
  H   -3.41515554727850      3.70864406146563      2.81120775090629
  H   -2.66909952625805      2.24284934739545      4.66327474588773
  C   -2.38102756765564     -0.47212227832307      4.65193315691218
  C   -0.84967771238354     -0.35421236431842      4.73467871745519
  H   -0.45293782342513     -1.01838882861639      5.51603281045437
  H   -0.54936867459230      0.67454025014979      4.97964844357401
  H   -0.36873112147475     -0.62152377026604      3.78209860787883
  C   -3.03343158006701     -0.17167156717492      6.00774194499010
  H   -4.12858412904716     -0.23889193341426      5.95097533778656
  H   -2.68306878579157     -0.88945630709401      6.76261681428929
  H   -2.77597235556186      0.83393608392766      6.36832159299282
  H   -2.61637750743908     -1.51970358038927      4.40798433782868
  H   -4.96144667944196     -2.35461471210930      2.96497656045522
  H   -3.78733532642886     -4.74053911567172      2.09858912546236
  C   -1.28330090392448     -4.29228569903476      0.85541359467009
  C   -0.24939585402911     -4.73546393630314      1.69751416074749
  C   0.68884338912212     -5.61196998454325      1.13482638392396
  C   0.59070184614852     -6.01772013595025     -0.19231845095074
  C   -0.45133586068538     -5.55872237466212     -0.99815211437865
  C   -1.41571669716359     -4.68261256909798     -0.49179778131894
  C   -2.53233498839873     -4.14062828371957     -1.36859667112695
  C   -2.06859717565745     -2.87104049734311     -2.10769176406825
  H   -1.53015332265275     -2.14865138729132     -1.42695486006034
  H   -2.90801111278949     -2.39223065442418     -2.65611402553700
  H   -1.29974043963363     -3.08540132772144     -2.86521361870165
  C   -3.08305634462255     -5.15954623337239     -2.37162692709371
  H   -3.39005004052160     -6.08476010531457     -1.86684794797366
  H   -3.95941890019755     -4.74491430054076     -2.88865597020580
  H   -2.34189495358482     -5.41907587795688     -3.14021493466818
  H   -3.36745566509280     -3.84901742831549     -0.70924461229213
  H   -0.51637789336740     -5.89172896710263     -2.03389493045740
  H   1.33190283424092     -6.70259158141807     -0.60595082379278
  H   1.50784582368172     -5.98323449374038      1.75224158328029
  C   -0.12691567766612     -4.30896680096602      3.14960400760973
  C   -0.26726535179644     -5.51302039838713      4.09339259960057
  H   -1.22176078215437     -6.03638661969122      3.94122471862236
  H   -0.22002917800741     -5.18284455495912      5.14046052680523
  H   0.54199373482754     -6.24010700455706      3.93568739694486
  C   1.18808583233727     -3.55431144250682      3.39731338736385
  H   2.05917552507245     -4.20423281351314      3.23285494332510
  H   1.28875440183116     -2.68590618841895      2.73052169443420
  H   1.23004286214558     -3.19540367229798      4.43497047577565
  H   -0.95143440581561     -3.61663487616702      3.38082863294636
111
Name = IIb_3_c1_2_pbe_def2-svp_d3bj_TOpt_pbe_def2-tzvp_d3bj_TOptFreq Energy(a.u.) = -4036.192595239398 ZPE = 0.88861309 OptHurray noimag
  Pd  1.86147073340990      2.40350544093142     -1.66543565858740
  C   1.80947574890770      0.36844108300086     -1.56268073093422
  C   0.76424456645078     -0.56640638110985     -1.71753506957673
  C   0.95378072381746     -1.95133723232991     -1.46903797320275
  C   2.17778727834316     -2.44216207701457     -1.07019338629705
  C   3.27015806993872     -1.55842065155822     -0.89238370025987
  C   3.06820467836980     -0.17007927521287     -1.12410207041293
  C   4.17570657713499      0.71665220944226     -0.96835260327165
  N   3.94292771539248      2.03738120643244     -1.23131883935465
  C   4.97444769450999      2.88171744451591     -1.22670144580822
  C   6.28149593776522      2.48927280534152     -0.89592089763735
  C   6.52288605789536      1.16855761227735     -0.56263309166571
  C   5.46401129025340      0.23722074524403     -0.60714711209964
  C   5.62193664077253     -1.16040336969070     -0.34646941804771
  C   4.56529541180604     -2.01828321683417     -0.48766335163625
  H   4.70208655994823     -3.08750207366128     -0.31027517264344
  H   6.60705590916452     -1.53142773202235     -0.05795340327004
  H   7.52582701229100      0.83344683433261     -0.29083933567761
  H   7.08214867004423      3.22798852585556     -0.90812419155839
  H   4.76058415342461      3.91329497210108     -1.50823169511567
  H   2.31900538610545     -3.50918564454372     -0.88948067981278
  H   0.11006693168219     -2.63086446582263     -1.60128292260600
  H   -0.20402996433856     -0.26023067190295     -2.11799467130747
  C   -0.02554474843545      2.70235578905546     -2.25692506837835
  C   -0.83827790753016      1.93680301121089     -3.08759913610491
  C   -2.13692200881249      2.36327360206403     -3.44183184894810
  C   -2.65349394836439      3.56067359561707     -2.97624835367247
  C   -1.84076455596174      4.41357970446917     -2.19860813267197
  C   -0.52144392669062      3.98346035103109     -1.88429875671523
  C   0.36205515172211      4.88869101201926     -1.23001140379930
  N   1.65834998489361      4.47508302820560     -1.08576855926797
  C   2.51359510868692      5.28156534863573     -0.45204033856168
  C   2.15162799032156      6.54302313651869      0.04201983028655
  C   0.85323316755265      6.99168643615061     -0.13370560335315
  C   -0.08172186980714      6.16416963670459     -0.78685287737993
  C   -1.44034570844703      6.53628782382745     -1.04652471081111
  C   -2.27413303909490      5.70123576241018     -1.73808454322181
  H   -3.29708493475714      6.01302403839355     -1.96021473820986
  H   -1.78846440928899      7.51276240650556     -0.70489845712745
  H   0.54738502860205      7.97676831222034      0.22425956326322
  H   2.90035107311919      7.15465183127365      0.54448146746419
  H   3.52929940067061      4.91211838275741     -0.31903379916111
  H   -3.66855167446090      3.86908229797777     -3.23263850727828
  H   -2.74332031304195      1.72877109710604     -4.09136254538602
  H   -0.47880993155884      0.99512281865754     -3.50249475773683
  Cu  0.44412215190645      0.86205785628829     -0.03586958900953
  C   1.25004844034209     -1.43339521564341      3.47114795008886
  C   0.41837615476938     -2.37609249063783      2.59823892886045
  C   0.79519747302402     -3.57406623990277      2.01136525729904
  C   -0.13581665754952     -4.23365779600517      1.20177523449000
  C   -1.39513207477980     -3.68194699099876      0.95918672480628
  C   -1.81102371464393     -2.46835475507544      1.53385920774102
  C   -0.87491356004510     -1.87351159534456      2.38131417502960
  N   -0.97898364719368     -0.66900647207376      3.14133000781266
  C   0.20632011046698     -0.38081277043759      3.72157078659070
  N   0.07724778374399      0.78555296878237      4.37475279538181
  C   -1.22275635916539      1.24497291183914      4.18980459680721
  C   -1.88464236812394      0.33710346065266      3.40939380805244
  H   -2.89828788054237      0.34518506453769      3.03681723014313
  H   -1.55113822569249      2.18130761889938      4.62174357940171
  C   1.10679266237312      1.46421766864845      5.13440237904071
  C   1.93835768187329      2.37404073181616      4.45396010563790
  C   2.92331230173148      3.01600245982307      5.21518318189872
  C   3.05861439789933      2.76499222539823      6.57842473087692
  C   2.20690473218835      1.86785966032202      7.21895233016163
  C   1.20392417650681      1.19281812039075      6.51206563328830
  C   0.23669876880979      0.26878837932726      7.23250421521747
  C   -0.86477634998075      1.09372536632996      7.92214580568210
  H   -1.41016520070415      1.72428802221788      7.20608879242738
  H   -1.58982497088561      0.43075433069897      8.41525099888734
  H   -0.43130849852123      1.75416783734538      8.68708217224708
  C   0.92981982697787     -0.65541355996948      8.24171945704009
  H   1.34629134424547     -0.09094486250090      9.08765516967284
  H   0.20557540223660     -1.37107275995718      8.65496547206067
  H   1.74803535127506     -1.22408304968063      7.77942783394663
  H   -0.25444476607050     -0.37109611345033      6.48211201204181
  H   2.32014033417493      1.68788065108869      8.28814789640403
  H   3.83357524977209      3.27708293799712      7.15068943237026
  H   3.59209757617910      3.72463195004404      4.72602197267561
  C   1.75652038478259      2.69154948797703      2.98324615041851
  C   3.08045431723035      2.80322564237315      2.22067394734950
  H   3.73539390425390      1.94021488030914      2.40525866765223
  H   3.63754629166282      3.71465495317950      2.48505472632759
  H   2.86725886946181      2.84028285359665      1.14361826518404
  C   0.92189546868651      3.97066596635915      2.80432971331282
  H   1.45422025914405      4.84836756724045      3.20080344986481
  H   0.71812819706366      4.13692957521670      1.73747612272021
  H   -0.04572976441434      3.90015065317187      3.32053035468345
  H   1.18035571092274      1.88085338417731      2.50740406260123
  H   -0.41330174042456      1.08827646779746      1.20708510547783
  C   -3.16496791089809     -1.84660646391702      1.25531276611129
  C   -4.16035195397833     -2.18257037565362      2.38047392250797
  H   -4.36341096547081     -3.26319953211971      2.39698934306043
  H   -3.77852739797030     -1.90733291495873      3.37443320726058
  H   -5.11475113038964     -1.66045495983957      2.22185671849852
  C   -3.73967708099331     -2.23373675798411     -0.11013346535270
  H   -4.01323677492767     -3.29777434888506     -0.15283847353867
  H   -4.65382710607606     -1.65680999000318     -0.30544334324651
  H   -3.02657669257927     -2.02471531169337     -0.91975293880878
  H   -3.00934368393695     -0.75442740789719      1.22884922875494
  H   -2.07711804328670     -4.20557830338825      0.28956813771857
  H   0.13145011756693     -5.18139913346982      0.73279002467907
  H   1.79305668431117     -3.98690037071163      2.16514585650860
  C   2.45323532775284     -0.87130988869577      2.68800396470071
  H   3.11818187353990     -1.69536900777541      2.39773245068669
  H   2.11589442775100     -0.35747890315740      1.77646357033531
  H   3.02128825088344     -0.16878834154546      3.31197783207843
  C   1.71549463283922     -2.10836807995343      4.77572398063317
  H   2.28103032709777     -1.39973794597068      5.39497154056624
  H   2.37522244790274     -2.95141375358138      4.53154306729999
  H   0.86666667148763     -2.49399494255171      5.35584331343424
66
Name = IIb_3M_c1_1_pbe_def2-svp_d3bj_TOpt_pbe_def2-tzvp_d3bj_TOptFreq Energy(a.u.) = -2799.116413832849 ZPE = 0.55161673 OptHurray noimag
  Cu  -4.51105909323324     -0.72081371756754      0.83918887212093
  C   -0.41881022445567      0.57838568221165      1.49728409082188
  C   -1.85695038726187      0.95266187750910      1.13626295048243
  C   -2.78367911045191      1.65582363976130      1.90109544810454
  C   -4.08094339405049      1.80125657905664      1.40164524121863
  C   -4.44548783880042      1.27914781521542      0.14006591091526
  C   -3.52878655758061      0.53536657743935     -0.66094605494631
  C   -2.23843497555522      0.40912267451323     -0.09964956552722
  N   -1.10404383595323     -0.29373711967663     -0.60828663975093
  C   -0.07708832369042     -0.21964015290422      0.27113999411233
  N   0.95524131729823     -0.91081433672205     -0.23674816034257
  C   0.56741709594830     -1.43216606829618     -1.46774608865521
  C   -0.72448309816697     -1.04811062184635     -1.70544444940608
  H   -1.37280509823192     -1.24898408781505     -2.54644161298396
  H   1.24759011191087     -2.02999772947025     -2.06125749189078
  C   2.25336808460678     -1.09455550250495      0.38456698927433
  C   2.42950674740621     -2.20832042667644      1.22785192599350
  C   3.69372716293466     -2.35782412203812      1.81070659754068
  C   4.71679008664008     -1.44759962420302      1.55520166430793
  C   4.50565824891475     -0.36512837692859      0.70440040321474
  C   3.26383953089672     -0.15951178209442      0.09119618790107
  C   3.05864004203952      0.98428615235093     -0.88786701645696
  C   3.59249429432366      0.59128573709291     -2.27745145866991
  H   3.11035302771253     -0.31872468724138     -2.66135179512035
  H   3.41751209217911      1.40129909372429     -2.99932418562742
  H   4.67442167716064      0.40116486835687     -2.23368548109335
  C   3.69758989822005      2.29782583263295     -0.42005449069459
  H   4.79467436046298      2.23709482989328     -0.42027450578244
  H   3.41993222614516      3.11244105368842     -1.10298741775541
  H   3.37606746678253      2.57499206742315      0.59330310848807
  H   1.97576842841346      1.16375485019959     -0.98696731755046
  H   5.31966349839642      0.33355445044582      0.51110187538947
  H   5.69267199497867     -1.58591801069354      2.02239636584574
  H   3.87824533699838     -3.20276524283801      2.47392809411020
  C   1.33844240326993     -3.24164661467944      1.45421700493171
  C   1.26938316095393     -3.73758361570337      2.90369156725664
  H   1.20217028088018     -2.90701986565326      3.61956902850193
  H   2.14802108964669     -4.34183948600928      3.16914916394799
  H   0.38562670018913     -4.37615591458131      3.03729070940691
  C   1.52378983630324     -4.42475755620202      0.48728688698613
  H   2.48116900098710     -4.93180116450673      0.67560913745617
  H   0.71706139397650     -5.15893065605926      0.62109201781869
  H   1.51924371491309     -4.10183068131827     -0.56329561088409
  H   0.36757500532623     -2.77496600539316      1.22241134738162
  H   -4.67181476463827     -2.09706207322984      1.44189138024471
  C   -3.85921580217567      0.08312090103921     -2.07356781702860
  C   -3.22203557090492      1.04651097391357     -3.09220800320324
  H   -3.67189975785740      2.04574345269622     -3.00442095011394
  H   -2.13733865904948      1.15769123619081     -2.94845486789128
  H   -3.39539136227860      0.68684199995177     -4.11575084559158
  C   -5.36033658980471     -0.06739816491066     -2.32738028921612
  H   -5.87587312493495      0.90347580715785     -2.31142433030695
  H   -5.52633554864684     -0.50668602937457     -3.31965164303486
  H   -5.82946254775609     -0.72725924818644     -1.58163264825081
  H   -3.41575480281012     -0.91888256422581     -2.20376459003804
  H   -5.43644669532855      1.49852976891680     -0.25701879769695
  H   -4.82768168005291      2.34490534237248      1.98042032648827
  H   -2.51802316004485      2.06547623792550      2.87576028645368
  C   -0.37857975190430     -0.29035742951003      2.77279952562382
  H   -0.73370212508014      0.30461477039426      3.62410233187634
  H   -1.02495066134038     -1.17228494832803      2.67697494266226
  H   0.64976694284281     -0.61181386013287      2.98206204801457
  C   0.48290018925204      1.81891861133347      1.65239985328434
  H   1.51566406150787      1.51541842455288      1.86740898753363
  H   0.12237526797706      2.42579297346144      2.49321681833136
  H   0.47338323164459      2.44223655610003      0.74880401146779
64
Name = IIb_3M-D_c1_1_pbe_def2-svp_d3bj_TOpt_pbe_def2-tzvp_d3bj_TOptFreq Energy(a.u.) = -1158.236658536234 ZPE = 0.54566453 OptHurray noimag
  C   -0.42710388517850      0.56153070253476      1.51395728857241
  C   -1.86359903502568      0.94779464951528      1.15214543646704
  C   -2.76994480551916      1.69774807820302      1.88698199581621
  C   -4.04170553767983      1.90965619020781      1.34382689662355
  C   -4.39245388118678      1.38024974104205      0.10008323813633
  C   -3.50216020291729      0.61833321869814     -0.67621988374351
  C   -2.24249706169568      0.43528226811571     -0.09988650619642
  N   -1.10828042963576     -0.28402491981390     -0.60403675779571
  C   -0.08776934035000     -0.22870907865302      0.28179636396483
  N   0.94825213415684     -0.91353336656822     -0.23233922480390
  C   0.56784057689379     -1.41036890332252     -1.47483422584587
  C   -0.72176626572940     -1.01617879264022     -1.71296230431791
  H   -1.36258934897729     -1.19298114206240     -2.56517654791288
  H   1.25064281807182     -1.99723592096347     -2.07621943398114
  C   2.24602425564642     -1.09994585335616      0.38759609961490
  C   2.42706921331826     -2.22066929953161      1.22027511316165
  C   3.69104025916210     -2.37220512196237      1.80299300358448
  C   4.71105222054031     -1.45579520052295      1.55775564382230
  C   4.49640044226967     -0.36618774282533      0.71716029344893
  C   3.25441851135439     -0.15919665347398      0.10458223884176
  C   3.04727414568947      0.99326032431339     -0.86361713911158
  C   3.58654448928405      0.61583073492317     -2.25548111729946
  H   3.10943343260666     -0.29267015843008     -2.64902869951774
  H   3.40921303661986      1.43196727670600     -2.96982373815650
  H   4.66931746856877      0.43062339803539     -2.21054337318947
  C   3.68044449635409      2.30461496753275     -0.38157605583124
  H   4.77779650369571      2.24827742224539     -0.38076422532370
  H   3.40004480029318      3.12471234856408     -1.05675151612869
  H   3.35562542756111      2.57007270517106      0.63378287914815
  H   1.96417166888702      1.16952595606957     -0.96360211531105
  H   5.30792802504901      0.33746607708129      0.53153362596724
  H   5.68697554916206     -1.59496550517778      2.02462423455722
  H   3.87835415841093     -3.22336707442725      2.45749254681660
  C   1.34019937497895     -3.26058548155925      1.43500038009111
  C   1.26612177351842     -3.76433001377362      2.88165571229488
  H   1.18794923090244     -2.93740596105127      3.60055201506790
  H   2.14838690159355     -4.36212874610142      3.14953431214911
  H   0.38763633597043     -4.41203456103649      3.00732758983458
  C   1.53665079946264     -4.43720145787159      0.46237936906235
  H   2.49589923189583     -4.93994712124353      0.65270887675087
  H   0.73396275742976     -5.17754707650973      0.58760808211621
  H   1.53585084379357     -4.10751655615718     -0.58606315428455
  H   0.36917108753462     -2.79588756453159      1.19964538162653
  C   -3.86635304748174      0.07519685269342     -2.04538214656870
  C   -3.25961214887805      0.96427728243876     -3.14771445935041
  H   -3.71392349226214      1.96485861873475     -3.11597102760300
  H   -2.17320125531020      1.09443754095567     -3.03663711769496
  H   -3.45422842471619      0.53487308962412     -4.14059143526714
  C   -5.37320823718354     -0.09027096529878     -2.25962742557278
  H   -5.88433486597883      0.88197821621657     -2.30315322706636
  H   -5.55763900928701     -0.59506131141055     -3.21730481340998
  H   -5.83578000968211     -0.68976680414296     -1.46380965313680
  H   -3.42336502540338     -0.93342840390826     -2.12472149765674
  H   -5.39688198174657      1.56042156706698     -0.28100917051152
  H   -4.77515091185053      2.49332753858818      1.90072180098858
  H   -2.50521705966893      2.10925709644930      2.86187209886087
  C   -0.37189411425757     -0.30387752616763      2.78896530467676
  H   -0.74042156162294      0.28520636266185      3.63874667594605
  H   -0.99901857527068     -1.19971645709114      2.69503536068935
  H   0.66113266194112     -0.60777794539229      3.00283128943682
  C   0.47621787668951      1.80228553146085      1.66523252033001
  H   1.51160361283275      1.50169380002692      1.87203104539011
  H   0.11909757210044      2.40684306040220      2.50917550423863
  H   0.45684459225618      2.42797097570016      0.76346626149536
111
Name = IIb_4_c1_1_pbe_def2-svp_d3bj_TOpt_pbe_def2-tzvp_d3bj_TOptFreq Energy(a.u.) = -4036.213144643804 ZPE = 0.89261612 OptHurray noimag
  Pd  2.36844642291830      1.58627310650526     -1.42430416549360
  C   3.17084717641288     -0.23895509613008     -1.75263123093706
  C   2.60227326841647     -1.49292068638803     -1.98560247649649
  C   3.36790329776543     -2.68183252505934     -1.93375931564871
  C   4.72667084185934     -2.64746400571179     -1.68384299644473
  C   5.36954470968189     -1.40441172302707     -1.48609487125567
  C   4.57829682004396     -0.22232390946115     -1.50309016615794
  C   5.22595556456066      1.03603379676177     -1.33362896328357
  N   4.41745668258696      2.13692095360465     -1.33529224170931
  C   4.97733385598650      3.34945635897062     -1.32681210817463
  C   6.36577828554920      3.53837700889790     -1.25659123801229
  C   7.19649576984117      2.43225986888119     -1.17993981936622
  C   6.63697220076299      1.13858990848929     -1.22135032355358
  C   7.40102338921145     -0.07182253921540     -1.18201644052682
  C   6.78732570072749     -1.28855264816762     -1.29798616273594
  H   7.38134179416261     -2.20443191715096     -1.27521620172485
  H   8.48436847715202     -0.00353392525622     -1.06987726095917
  H   8.27892576981753      2.55109141422022     -1.10342467420844
  H   6.76780690447290      4.55079574652484     -1.25731754342935
  H   4.29935020967688      4.20130928269480     -1.38861720791280
  H   5.31374187684454     -3.56705834188963     -1.66217185011376
  H   2.87189207847765     -3.63753085519895     -2.11338453228348
  H   1.54662043865583     -1.60022297561182     -2.24996781408326
  C   0.40057060823431      1.18820090111220     -1.85437654876798
  C   -0.16393855970657      0.28724351531882     -2.77041691440592
  C   -1.53217712519518      0.34337296074230     -3.11776300527456
  C   -2.36827709197398      1.30032075611549     -2.57394195752529
  C   -1.84448278960625      2.28389168673184     -1.70226465722913
  C   -0.46152765011489      2.23662887532827     -1.38459363850568
  C   0.10381892879358      3.29618897180830     -0.61926027749814
  N   1.46545880559526      3.30130710617685     -0.49614737065297
  C   2.03463945169734      4.24498775102174      0.25771243581425
  C   1.30053740282733      5.25116317205922      0.90075231701987
  C   -0.07418528463578      5.29144105843859      0.74175892752201
  C   -0.70944471217661      4.30868835551060     -0.04473810762530
  C   -2.11383146878772      4.28576692105366     -0.32056993786015
  C   -2.64938602055176      3.32898845381814     -1.13908095375023
  H   -3.71509155816373      3.34569826556294     -1.37560841748702
  H   -2.74409045491414      5.06708336379355      0.10808964323813
  H   -0.66931140059130      6.07894134461277      1.20797004299857
  H   1.82549893563753      5.98867343313116      1.50642815313383
  H   3.11736081143723      4.19676015291935      0.36439219432945
  H   -3.42769883872170      1.32554505721494     -2.83569717831951
  H   -1.92873168747437     -0.38598025232397     -3.82585925609821
  H   0.45699290253006     -0.46390101333579     -3.25804512868848
  Cu  0.92407635605670     -0.21417100794257     -0.39508997540172
  C   1.57023335298064     -0.29393781839595      2.60746505311092
  C   0.45360714486914     -0.63186004625528      1.60393787648696
  C   0.25103881389302     -1.81471793391802      0.85372633199718
  C   -1.01743309938180     -2.03620032508056      0.27368507169080
  C   -2.06548249035816     -1.13924138554335      0.51577437447187
  C   -1.92562838367324      0.02891140850030      1.27777604800267
  C   -0.63021061301318      0.30048278178777      1.77754692995389
  N   -0.14141740466687      1.37530812446559      2.46785884216638
  C   1.31711365184328      1.23093604453314      2.64902286902905
  N   1.56775039001338      2.06936356027763      3.81683250469954
  C   0.43606505885262      2.86220038555622      4.01533475443075
  C   -0.58818128167994      2.47371235778991      3.21497636107058
  H   -1.57848375992445      2.89513169582869      3.11583117954462
  H   0.45628701121303      3.67831402152821      4.72894633604063
  C   2.62808308440131      1.90112305243239      4.75833231958495
  C   3.96260701785794      2.09228223745632      4.32445494178167
  C   4.99919613193733      1.87117397972662      5.23689155645389
  C   4.73484048853514      1.52606808523980      6.55982822583009
  C   3.41815906564921      1.39311487502065      6.98544714284180
  C   2.34183779508156      1.55508904535858      6.10347718977690
  C   0.93010819181147      1.35858065310489      6.63649460515849
  C   0.51073431410407      2.54875360669527      7.51608255143783
  H   0.58896413941269      3.50553329542014      6.98085450802227
  H   -0.52720101129626      2.43002749704891      7.85903257821225
  H   1.15445597062856      2.61855126908204      8.40518700191657
  C   0.76644117112995      0.04608401042995      7.41760211003589
  H   1.34823473129868      0.04996236093960      8.35029725034662
  H   -0.28855799494922     -0.09593734552870      7.69277669144561
  H   1.08471186786262     -0.82314534296773      6.82710640664241
  H   0.24408205367897      1.31561224010450      5.77895218393705
  H   3.21572374332091      1.13104177055520      8.02490332684990
  H   5.55641514892323      1.37106889367379      7.26043666098323
  H   6.03319632201237      2.00059315297904      4.91691561078194
  C   4.28155791375865      2.65750936738788      2.94890693332037
  C   5.59473408513292      2.14323208065342      2.35206609954119
  H   5.62188662703057      1.04572270626608      2.30869833431216
  H   6.46903976185561      2.48327421635164      2.92495505312139
  H   5.71534902374292      2.52855894061657      1.33093884769646
  C   4.29177642438596      4.19445250746652      3.03791259728281
  H   5.04443198864344      4.53174320834853      3.76496138100880
  H   4.54402672020527      4.64333606459266      2.06434381646315
  H   3.31379048911046      4.58005090610968      3.35848084933362
  H   3.47946715632150      2.37546890941571      2.25132979185190
  H   1.80645109471518      1.64108904905576      1.72410239346480
  C   -3.09540261437992      0.92748839108531      1.62242181075097
  C   -3.48802524286680      0.73225982729582      3.10077033877298
  H   -3.87819640284823     -0.28432575838016      3.25453883440495
  H   -2.63468492448235      0.86834327629780      3.77919473164830
  H   -4.27263811458149      1.44608001981059      3.39116030947332
  C   -4.31943908482631      0.73372553973068      0.72653330852254
  H   -4.79127007194006     -0.24598479992183      0.89234713749274
  H   -5.07428730765877      1.49822829380690      0.95647567396074
  H   -4.06213941283734      0.81374332282739     -0.33781938242791
  H   -2.75386122812148      1.96871421330945      1.48719319074633
  H   -3.04069884663634     -1.36198151662181      0.08345273412008
  H   -1.18711365997552     -2.92237744637152     -0.33694825408784
  H   1.02834787387909     -2.58069653393070      0.81192525154304
  C   2.97770840180289     -0.65406790736403      2.14335994862135
  H   3.05705216723021     -1.73095662864002      1.93735751444262
  H   3.24547472602058     -0.11347213107204      1.22308964787379
  H   3.71227703746478     -0.41226133087868      2.92345040800785
  C   1.23808912893480     -0.99749892691767      3.93249111844079
  H   1.98939740647791     -0.75671390862910      4.69470426846408
  H   1.23352928194383     -2.08571767426535      3.78292157199667
  H   0.24935337034909     -0.70018728043271      4.30764966964555
66
Name = IIb_4M_c1_1_pbe_def2-svp_d3bj_TOpt_pbe_def2-tzvp_d3bj_TOptFreq Energy(a.u.) = -2799.088739404447 ZPE = 0.55371616 OptHurray noimag
  Cu  1.63417321748794      0.35149357617558      0.56935300706695
  C   1.27687191876576     -0.72999629874801      3.10946171202502
  C   0.34297552226377     -0.59000514336084      1.88090463680251
  C   -0.08829477370154     -1.60240483262331      0.97811400063261
  C   -1.27006236212689     -1.40939458223398      0.27821151420961
  C   -2.04613003821517     -0.24837788099403      0.46822012392057
  C   -1.71271570656488      0.76127027161243      1.37304933543456
  C   -0.52124716158174      0.55584706250905      2.10431060180754
  N   0.05737118433651      1.30542467028512      3.09439068787135
  C   1.39187874618994      0.79879205979529      3.33734371544907
  N   1.79704162423559      1.48344297727989      4.51402628252112
  C   0.90429934504956      2.51643444477310      4.74082925533222
  C   -0.15838070416056      2.42653223445838      3.88486532501307
  H   -1.05223079412043      3.03193623156497      3.82946714296955
  H   1.09314876729781      3.25363981322044      5.51343931829805
  C   3.10979570739208      1.35352749691085      5.09550899152280
  C   4.21655702651091      1.89918563622265      4.41164212707252
  C   5.48707692198257      1.67963950601425      4.95721284169657
  C   5.64777926373449      0.97869783148625      6.14891001892232
  C   4.53303091208438      0.50533933018742      6.83590609535445
  C   3.23971619026367      0.68191822657208      6.32939887935603
  C   2.03864760933777      0.23189329220994      7.14253960935629
  C   1.77753992707897      1.22860373437451      8.28553136884226
  H   1.61653442053012      2.24808121539300      7.90697688725670
  H   0.88955946336593      0.93213290023405      8.86181420138671
  H   2.63454344538192      1.26211967123599      8.97370393188969
  C   2.18860058866577     -1.19239095341862      7.69274662123068
  H   2.97847900569361     -1.25073392515343      8.45460248363947
  H   1.25270966694611     -1.51505122659470      8.16995017994270
  H   2.43885815602545     -1.91522723720472      6.90268817323076
  H   1.15835597669161      0.25064348031782      6.48337157110904
  H   4.66692162515087     -0.01034172599296      7.78738233098220
  H   6.64686712821710      0.81954094267422      6.55674891444776
  H   6.36372891386786      2.08256667927289      4.44752197447792
  C   4.07773030728884      2.77126189401162      3.17343416053000
  C   4.86010591860347      2.21352786867226      1.97672365431394
  H   4.54531895837305      1.18840211244750      1.72834005893932
  H   5.93954182841208      2.18528498707071      2.18227614633497
  H   4.70894148011837      2.84556734302571      1.08989547809434
  C   4.50554617578083      4.21488880090718      3.48702696843523
  H   5.57009366176366      4.26570929575162      3.75581420301147
  H   4.34782542497831      4.85947905490579      2.61058708704214
  H   3.92852961328791      4.62771300985436      4.32629618934365
  H   3.01530124351699      2.81485431801059      2.89084155179884
  H   2.02658808987066      1.12450251865385      2.37598188795073
  C   -2.59540305372762      1.96797534333349      1.62230282274639
  C   -3.46498375795872      1.73433759441731      2.87322445737069
  H   -4.17515397243461      0.91498586935179      2.69123292283950
  H   -2.86867478155401      1.46335597044149      3.75643171641122
  H   -4.04300169262511      2.63755383354008      3.11401390799543
  C   -3.46651077369868      2.35003070009397      0.42317738270153
  H   -4.24155649555133      1.59526550202133      0.22743518979230
  H   -3.98448768769930      3.29672716512214      0.62683974010392
  H   -2.86963773230053      2.47828981122290     -0.49031864987918
  H   -1.92451907248926      2.82185610308481      1.82107604222930
  H   -2.95654014158399     -0.13648058716390     -0.12056743032199
  H   -1.60442485092554     -2.16052718356853     -0.43757463756606
  H   0.49468853949614     -2.51720261101289      0.86200244594154
  C   2.61151066218380     -1.41375238649756      2.85019432937248
  H   2.46129024061964     -2.44036138464463      2.49043009083640
  H   3.20015671607853     -0.87200474197018      2.08915762867183
  H   3.20970906364405     -1.46375776015139      3.77029694538051
  C   0.50837812463662     -1.43817625361804      4.23669153612906
  H   1.11929774999778     -1.48769181754298      5.14535298560766
  H   0.27084625813046     -2.46547257198625      3.93070815376544
  H   -0.43467973030965     -0.92724267223993      4.47264711100586
65
Name = IIb_4M-D_c0_1_pbe_def2-svp_d3bj_TOpt_pbe_def2-tzvp_d3bj_TOptFreq Energy(a.u.) = -1158.997362576707 ZPE = 0.55343589 OptHurray noimag
  C   0.89766230046910     -1.04946266839120      3.49154324917265
  C   -0.12210230658469     -0.92581678915836      2.36756446280857
  C   -0.75204707582924     -1.92578918749084      1.63909605562695
  C   -1.75198853648363     -1.56811820865608      0.72464641018394
  C   -2.10791038000991     -0.22862118139330      0.55845296256057
  C   -1.48257084864501      0.80597286332464      1.27408148589780
  C   -0.48795952173478      0.41944956886723      2.18292081489241
  N   0.31582098923041      1.26644945675507      2.97674370630521
  C   1.41121917351234      0.43526822921610      3.55330300201604
  N   1.67484487838138      1.04207799056703      4.86475261826311
  C   0.67269828719044      2.02082129218961      5.07879944271160
  C   -0.14795701113024      2.11380217423560      4.01729268552085
  H   -1.02562281542527      2.73510429409859      3.88454030589984
  H   0.64989164762746      2.58040121814593      6.00835497167356
  C   3.03385365591782      1.32476185428552      5.24712653223898
  C   3.83987541956840      2.19863408913297      4.47800482046886
  C   5.17286212067570      2.38684342893746      4.86360778986231
  C   5.69717213670487      1.76013005882131      5.99087455061171
  C   4.88036728674427      0.94220502593527      6.76523906987388
  C   3.54433781935299      0.71282456721529      6.41351737340985
  C   2.67763830849765     -0.15865083490914      7.30323073673540
  C   2.53947044105041      0.44293520493978      8.70958958682843
  H   2.14365960851042      1.46770069977901      8.66593317407453
  H   1.85584602988487     -0.16353129731461      9.32221206380241
  H   3.50946637635167      0.48107056189918      9.22810745062195
  C   3.20178620548772     -1.59966858245441      7.36887019958012
  H   4.20208488110136     -1.64036749878090      7.82567097907638
  H   2.53162276904752     -2.22939518509739      7.97303498797395
  H   3.27636616097878     -2.04379276689314      6.36577904976555
  H   1.67838981210379     -0.17693435260321      6.84723568987931
  H   5.28493977135908      0.46929012920874      7.66256031501281
  H   6.73892629473420      1.92217658815484      6.27345767489954
  H   5.80878285470220      3.05126527988168      4.27461799824271
  C   3.31024406656198      2.96920992564808      3.27804718641785
  C   4.06565488074615      2.61131987116238      1.98935633502053
  H   4.02231356598618      1.53181799414748      1.78346490688775
  H   5.12671370756899      2.89478797393624      2.05549914968081
  H   3.62933570942754      3.14027590823206      1.12942185023655
  C   3.36003316439462      4.48326647630029      3.53734237322805
  H   4.39427327290777      4.83433531001994      3.66997921628869
  H   2.92469389275367      5.03032483463508      2.68787928366218
  H   2.79449150656331      4.74752005864672      4.44183845255689
  H   2.25474128211625      2.71144493550644      3.12895301993431
  H   2.31361097997749      0.49747966712542      2.91844352947351
  C   -1.85901725516839      2.26229527062103      1.08173262672122
  C   -3.16356658034283      2.59750495169033      1.82393128639904
  H   -4.00466120808996      2.03054908999158      1.39691225491335
  H   -3.10115226212868      2.33642947237844      2.89019530343001
  H   -3.39943303294233      3.66932430558711      1.74186173965441
  C   -1.95914949441657      2.65657667894918     -0.39723027362236
  H   -2.78510491173459      2.13307699874851     -0.90084901754175
  H   -2.14800654924197      3.73599774445854     -0.49288987899571
  H   -1.03098583895024      2.42012636564636     -0.93583681028344
  H   -1.04727718952533      2.86232943444549      1.52543163996121
  H   -2.88570182785358      0.02517514842737     -0.16442120485457
  H   -2.25223377587561     -2.33757532194852      0.13483643059160
  H   -0.48066927923782     -2.97458449744855      1.77912801137487
  C   2.04664469637133     -2.01059959576316      3.19092975626663
  H   1.68688862823944     -3.04633544297220      3.10627636654379
  H   2.55121971409109     -1.74818367696438      2.24969101132162
  H   2.79140116063264     -1.98154475287863      4.00098179447489
  C   0.15974346985384     -1.47534087314170      4.77263886270278
  H   0.86073334770259     -1.62633880139395      5.60335536714238
  H   -0.37143712069881     -2.42113141679247      4.59318079184424
  H   -0.58030154103061     -0.72151850844905      5.07345125207598
66
Name = TS_IM-IIc_1M_1_pbe_def2-tzvp_d3bj_TOpttsFreq Energy(a.u.) = -2799.088700290827 ZPE = 0.55215225 OptHurray imag
  Cu  0.03479941405510     -0.52950011428322     -1.75063890939453
  C   -1.32501371794882     -3.64429586246920     -1.71625286306682
  C   -1.11356266863403     -2.21543090639622     -1.26190509924086
  C   -2.31397474395391     -1.45227473479764     -0.80096988690977
  C   -3.56552057421342     -1.77269012606315     -1.34643266723992
  C   -4.72288170577327     -1.11680220895278     -0.93949075130330
  C   -4.64281632976634     -0.09195194230340     -0.00567708982929
  C   -3.41726277274839      0.30029847216960      0.55599715662221
  C   -2.26683368697979     -0.41524312905765      0.17886157175190
  N   -1.00084474850156     -0.04390863090950      0.75169354413843
  C   0.09755986594295      0.25483787347344     -0.01432321462138
  N   1.05991149390838      0.59259735380443      0.87656148972458
  C   0.58951696492067      0.49999802802150      2.18009236114235
  C   -0.70944522831543      0.09384199308096      2.10381705851678
  H   -1.43442380854415     -0.11165806181504      2.88131839691640
  H   1.21700207127377      0.72728010592460      3.03343464025709
  C   2.40838985910167      0.95172422175837      0.50284461632970
  C   2.71478890753350      2.31730792970732      0.35421813886302
  C   4.02286815713554      2.63473698955462     -0.02839276756963
  C   4.96965935111516      1.63597347830469     -0.25071432868168
  C   4.63215662501013      0.29498497680365     -0.08968293858240
  C   3.33944652789615     -0.08086172077395      0.29694622175182
  C   2.97705098431521     -1.54832305273419      0.45199828754369
  C   2.87770784231421     -2.22510583612698     -0.92405437195744
  H   2.14374854532231     -1.70936151055584     -1.57112560315819
  H   2.57074513519233     -3.27671346480551     -0.82559573405440
  H   3.84288407974568     -2.19791691555989     -1.44940758178527
  C   3.95919535043467     -2.29780684688760      1.36276592208458
  H   4.96767076443912     -2.33439288368177      0.92780730284199
  H   4.03505244022850     -1.81683461181419      2.34743907542210
  H   3.62606453191321     -3.33454308914216      1.51176477906622
  H   1.98546667406377     -1.60717539458378      0.92780178962742
  H   5.38629018142662     -0.47443426396596     -0.26040169134677
  H   5.98332474224550      1.90771260353081     -0.54825912661858
  H   4.30564271387705      3.67975026894576     -0.15428818929476
  C   1.65953633829195      3.39530747019268      0.53791834533180
  C   2.21262947945780      4.68247096877089      1.15906719417433
  H   2.75724833450418      4.48177974436014      2.09198095496529
  H   2.89278499895064      5.20681894872667      0.47305895233687
  H   1.38865719158809      5.37327015299089      1.38533831822521
  C   0.96765756441031      3.68809406691278     -0.80573112930727
  H   0.17023118745567      4.43369805764039     -0.67438653147000
  H   1.69130786201803      4.08735705621433     -1.53143507240085
  H   0.52320847854036      2.77894244608622     -1.23573809465306
  H   0.89341932421508      3.00360865856564      1.22645480843608
  H   -0.36581235829862     -4.12718811186568     -1.93908021308102
  C   -3.39914971025937      1.50624163114155      1.48333024958969
  C   -4.13377919534984      1.21130061984731      2.79976782908626
  H   -3.70771998692592      0.34352722024590      3.32434761468737
  H   -4.08027718969789      2.07902781169460      3.47170622398832
  H   -5.19627239093885      0.99345653363611      2.61899450112930
  C   -3.98545647324525      2.74466825099829      0.78652501753495
  H   -3.88944673109436      3.62144772400575      1.44205690418424
  H   -5.05333259683925      2.61902930419286      0.55906395245127
  H   -3.46142327609173      2.96125568590878     -0.15482198783901
  H   -2.35517526961384      1.74869833511477      1.72560711885086
  H   -5.54893486696798      0.44131271632998      0.28393661657803
  H   -5.68657246968576     -1.39783131372692     -1.36500551791057
  H   -3.63586965244534     -2.56177264898521     -2.09392071602901
  C   -0.50316975405541     -1.61355342136674     -3.25560831640390
  H   0.09252922585415     -2.48548621645667     -3.53036200790668
  H   -0.04111755150407     -0.68772761043235     -3.70860695214911
  H   -1.53542308197506     -1.67200816371978     -3.60387224861375
  H   -0.31254598056485     -2.22090815146340     -0.50366202093982
  H   -1.97081455939925     -3.74839675181776     -2.59610157488908
  H   -1.79645182036571     -4.19894641314221     -0.88919561590201
111
Name = IIc_1_c1_5_pbe_def2-svp_d3bj_TOpt_pbe_def2-tzvp_d3bj_TOptFreq Energy(a.u.) = -4036.161474670081 ZPE = 0.89106262 OptHurray noimag
  Pd  1.39478439157371      1.23281215792146     -1.18255049993914
  C   3.29336312228675      1.09593716972209     -1.82378537287949
  C   3.86701574949369      0.27786047044130     -2.78890546072865
  C   5.22718889048307      0.39166811670950     -3.14672696387597
  C   6.04953632643313      1.32344032248079     -2.53983275165260
  C   5.53303588311601      2.14992511636729     -1.51933204035719
  C   4.16339293857359      2.00496831066244     -1.15602882087062
  C   3.63779476208353      2.83272945824089     -0.11741061800944
  N   2.33412971409847      2.62425944559361      0.23328759686374
  C   1.76433871827495      3.45847128341348      1.10475955215923
  C   2.45818866894261      4.51322849542184      1.71635773643563
  C   3.79965077804715      4.69467531981467      1.42459448706930
  C   4.42867527118834      3.84527433851794      0.49103694299745
  C   5.80245381455423      3.96183584757771      0.10406343310157
  C   6.32888612889739      3.13848340624213     -0.85201988477420
  H   7.37718365854504      3.23841067639532     -1.14188987272049
  H   6.41631574113580      4.72940759964227      0.57883168006930
  H   4.37300280014897      5.49382943115434      1.89867747392624
  H   1.93682421532216      5.16329594689670      2.41818832792414
  H   0.71172945977773      3.28691608537822      1.33018320500188
  H   7.09483792647495      1.42473561889125     -2.83714444717994
  H   5.62846489042278     -0.26102079780945     -3.92490540042553
  H   3.26741797222301     -0.46360328513842     -3.31711955422722
  C   0.46521819781749      0.82571461753557     -2.91078365587496
  C   0.98262651731001      0.74695323547060     -4.19844264318287
  C   0.13455613457347      0.61451836005006     -5.31862284433751
  C   -1.24315371858213      0.57782492591956     -5.18360540894732
  C   -1.81977522958556      0.72679039175167     -3.90489118073946
  C   -0.95113628454399      0.86275067194054     -2.78378597711546
  C   -1.52128787675919      1.09431962626445     -1.49896808451690
  N   -0.64014390734034      1.27184082619296     -0.47261725233783
  C   -1.11577781851950      1.47447999735655      0.75787619666450
  C   -2.48599963870679      1.58094131521256      1.02852759738182
  C   -3.39382525956043      1.43797073599031     -0.00808610465338
  C   -2.92748809923139      1.16875672746062     -1.30934637527619
  C   -3.77445221110081      0.98727195728507     -2.44983350731032
  C   -3.23783966461767      0.77601275927965     -3.69021447192617
  H   -3.89374474761443      0.65617419025627     -4.55518558497810
  H   -4.85607027247036      1.03817317336327     -2.31264548576104
  H   -4.46705367000864      1.52270130269635      0.17440155567457
  H   -2.81700619805450      1.76728558046515      2.04872125164870
  H   -0.37664849798561      1.54773269685744      1.55656143377204
  H   -1.88799608021454      0.46486488299781     -6.05670905935310
  H   0.58251544917079      0.54157820070535     -6.31154185037337
  H   2.05612398626126      0.78908310192464     -4.37048425137984
  Cu  1.16096188220489     -1.38303707970375     -0.52738533749848
  C   -0.68022960681856     -3.96794609536978     -0.94363501149852
  C   -0.04142204669004     -3.00412774535741      0.02296009613030
  C   -0.95539214351846     -2.27950695953975      0.92847188292544
  C   -2.33612339864916     -2.19683700031154      0.67757213159259
  C   -3.20061999547369     -1.68400540473142      1.63930675395566
  C   -2.70734978124261     -1.20733052687885      2.85121321785607
  C   -1.33104745438569     -1.19383562869406      3.12699207618088
  C   -0.48334917011304     -1.74144697302600      2.15392999440457
  N   0.92886498231179     -1.78049445354395      2.34866392543890
  C   1.80437981797269     -1.34501350867423      1.38691668792844
  N   3.03223701360692     -1.63068083787456      1.91952602715759
  C   2.91358073595144     -2.26996216129024      3.14951821467092
  C   1.58668878584878     -2.36606732478764      3.42296787826473
  H   1.06088635483216     -2.81299627823333      4.25677529339201
  H   3.77897079384856     -2.60996389046390      3.70450004635648
  C   4.31477785313879     -1.24018513248543      1.37899836715759
  C   5.05244631119858     -0.26418919134171      2.08580715441288
  C   6.28713737312691      0.11181905682061      1.54424425159743
  C   6.76872238786279     -0.46916257488367      0.37548551528793
  C   6.03711537121638     -1.45915644241556     -0.27153603968834
  C   4.79431361287946     -1.87617231707240      0.21699924583636
  C   4.03363178737038     -3.01446709307536     -0.44544273015484
  C   4.48647501316909     -3.31980998451010     -1.87302138974467
  H   4.49130086687851     -2.41994022829708     -2.50105229408869
  H   3.80488005050881     -4.05085460515397     -2.32933937629648
  H   5.49385061977341     -3.76122382426193     -1.89211156888547
  C   4.08882563329967     -4.29259576601600      0.40891838520300
  H   5.12863888830487     -4.63508636062594      0.51577588804789
  H   3.67842506925882     -4.14195526712667      1.41577097450570
  H   3.51596059164535     -5.09861390168075     -0.07256493460923
  H   2.97200269728406     -2.70646463256625     -0.50950955944162
  H   6.43757625247659     -1.91494167242061     -1.17525914395910
  H   7.73005561398480     -0.15263033472598     -0.03124198433257
  H   6.88390667228596      0.87092338719938      2.04704047020333
  C   4.55932525614932      0.34715113013817      3.39480953815121
  C   5.66712003459638      1.01669403184934      4.21363846109603
  H   6.51912622911102      0.34389175618605      4.38209999440735
  H   6.04039509088998      1.92860536461353      3.72439124582052
  H   5.27004288763987      1.31466835338389      5.19386772037986
  C   3.40347189867052      1.33415668621370      3.18046902829743
  H   2.99982618628427      1.66277079335693      4.14944087225888
  H   3.76766024852890      2.22248060446790      2.64923474578125
  H   2.58416474787835      0.90320123087143      2.59057172075107
  H   4.16938480003335     -0.47354623847773      4.01588806196444
  H   0.06863621101897     -4.55480160467899     -1.48586191748117
  C   -0.82647617550842     -0.59272100291409      4.42968662977905
  C   -1.21394166262593     -1.47426812273056      5.62747595603848
  H   -0.85423772018133     -2.50692551004899      5.51203348483572
  H   -0.79636549348338     -1.06646513469227      6.55875042887683
  H   -2.30673161790432     -1.52257526289991      5.74099902728147
  C   -1.32580814084321      0.84506714319308      4.63323385097516
  H   -0.91628948514096      1.25746167764669      5.56604944665234
  H   -2.42177624408294      0.88962723784998      4.70791132635098
  H   -1.01213708514301      1.50165907820414      3.80977558993729
  H   0.27124523171442     -0.54192366218680      4.38380455375343
  H   -3.40112627122517     -0.80664909448189      3.59177924462995
  H   -4.27324012867738     -1.65955261789978      1.44290118158575
  H   -2.73712747729662     -2.58030626415092     -0.25943696840290
  C   0.97813852055335     -2.09253102557959     -2.33313630063010
  H   1.70388383544285     -1.47497150415667     -2.86894904586823
  H   -0.02649705988473     -1.94419953415744     -2.73836924016887
  H   1.27057067078203     -3.14578148426603     -2.35795860762927
  H   0.77973755985654     -3.48313222772616      0.57219128976484
  H   -1.33016364117107     -3.48523497380369     -1.68449569705835
  H   -1.30100012766696     -4.67947685851715     -0.37230591042535
66
Name = IIc_1M_c1_2_pbe_def2-svp_d3bj_TOpt_pbe_def2-tzvp_d3bj_TOptFreq Energy(a.u.) = -2799.099692212461 ZPE = 0.55201852 OptHurray noimag
  Cu  0.06615520792701     -0.15434038693610     -1.97123401654443
  C   -1.14341659562803     -2.95319740565335     -2.45433285347776
  C   -1.07509518369059     -1.80875478690758     -1.48819288321658
  C   -2.30218871555232     -1.13993934923043     -1.04407808241855
  C   -3.52290831499524     -1.41800199172893     -1.68680657952557
  C   -4.71181696840542     -0.87210081227601     -1.22228825169151
  C   -4.69671622210369      0.00690397051127     -0.14297292103152
  C   -3.50589037617720      0.36929611699780      0.50958802938122
  C   -2.32160303856041     -0.23934724551662      0.06655125606970
  N   -1.06538405727763      0.09122558928000      0.66316706281146
  C   0.04133862704804      0.36306684687198     -0.09945319720712
  N   1.02464904700524      0.61818663569102      0.79398076681521
  C   0.56073345391586      0.50376114370184      2.09662964385760
  C   -0.75807948386530      0.16628167039575      2.01788979534538
  H   -1.47991822616020     -0.04433467591162      2.79623250508106
  H   1.20380861370352      0.66814525029873      2.95301539176795
  C   2.38817521163798      0.90755196062702      0.40988394579729
  C   2.76183527630627      2.25495847345145      0.24712394012898
  C   4.08273251311989      2.50246850443433     -0.14222908776571
  C   4.97704613295344      1.45488094383765     -0.35837614568266
  C   4.57213326248985      0.13403602865581     -0.18777994197513
  C   3.26334142530279     -0.17360591139673      0.20565663692353
  C   2.83113545684494     -1.62063037091816      0.37053332235931
  C   2.77582223276301     -2.32559264061434     -0.99417307969549
  H   2.11653272894868     -1.78889880202444     -1.69648445952007
  H   2.40496646627534     -3.35545180380773     -0.88650119845890
  H   3.77272714368474     -2.37274707826446     -1.45507138999031
  C   3.73384013840469     -2.38218239555873      1.35101674732008
  H   4.76285839616003     -2.45871882718261      0.97282082235511
  H   3.77195348862599     -1.88410020669074      2.32957478476228
  H   3.35870791772802     -3.40445657667200      1.49989851030251
  H   1.81378582507215     -1.62877151243462      0.79232582786348
  H   5.28434455789073     -0.67441669593607     -0.35809206708881
  H   6.00212631981334      1.67269865975059     -0.66109611574461
  H   4.41784646551309      3.53074097649041     -0.27766470943712
  C   1.76255743009558      3.38639113621780      0.42203877795283
  C   2.37705208031152      4.64282190061912      1.04871329895723
  H   2.89912114352226      4.41346703693243      1.98782957853004
  H   3.09254915271334      5.12866730384419      0.37055050098653
  H   1.58895087066068      5.37711637226454      1.26546419892655
  C   1.10280146222606      3.71596344674298     -0.92925113233280
  H   0.35519256419779      4.51363339708080     -0.81277775316754
  H   1.85738351617498      4.05715058841685     -1.65277778963656
  H   0.59949152186837      2.83499011966958     -1.35558369415721
  H   0.97014296141795      3.03489653465787      1.10234135626553
  H   -0.14024497816549     -3.32157945756911     -2.69557845445614
  C   -3.56468369675778      1.42336828425907      1.60356502648773
  C   -4.20734117519586      0.85785306467787      2.88034511101008
  H   -3.68477734920566     -0.03779250362387      3.24738206096091
  H   -4.20199589007288      1.61201017579584      3.67931833044460
  H   -5.25271330291054      0.56996771721619      2.69696470678721
  C   -4.29889708889035      2.68814326827907      1.13169239286292
  H   -4.23561349932597      3.46404471431822      1.90711025327853
  H   -5.36542112251623      2.49986972064564      0.94564649163975
  H   -3.85799757925253      3.08943165199080      0.20879495257763
  H   -2.53697469863109      1.73145916844053      1.84391923299363
  H   -5.63274729369720      0.45671226568955      0.18937215913767
  H   -5.65412064184759     -1.12056168209747     -1.71108963379528
  H   -3.53655134783470     -2.09374168755186     -2.54003429140905
  C   0.12434120476125     -0.56946684762163     -3.83354994663058
  H   0.68237695451433      0.32299587189807     -4.17884697433241
  H   -0.87091877506619     -0.59477384369800     -4.29208528296105
  H   0.68633985102708     -1.48099451787154     -4.06358574212353
  H   -0.36206361582183     -2.00235346949376     -0.67501869323671
  H   -1.66006751519426     -2.71556942953168     -3.39115282688867
  H   -1.69093359882364     -3.78270225793256     -1.97135766614214
111
Name = IIc_1_c1_1_pbe_def2-svp_d3bj_TOpt_pbe_def2-tzvp_d3bj_TOptFreq Energy(a.u.) = -4036.219349306950 ZPE = 0.89142878 OptHurray noimag
  Pd  0.03238965567284      0.24685481720654      0.89086596870688
  C   0.84039896609797     -1.41223808595877      1.69046830643642
  C   0.42797990742638     -2.74024838147132      1.67499535676481
  C   1.03096932997045     -3.71839831040278      2.49576227521644
  C   2.07000484746682     -3.40020369773742      3.35367593870588
  C   2.54358404323812     -2.07120148247588      3.40551676484150
  C   1.91254910420205     -1.09786051163630      2.57895603523107
  C   2.37340368805128      0.24915385898271      2.63773344059207
  N   1.70410601981892      1.14624512938199      1.85554094840761
  C   2.15966881799322      2.39913021306616      1.77710133836332
  C   3.26491595867824      2.84705277671051      2.51612067406032
  C   3.91221634601302      1.96734786340813      3.36830604015833
  C   3.47840529549622      0.62782267242131      3.44391266164799
  C   4.08721062122780     -0.37446341985722      4.26681367461226
  C   3.62977373844856     -1.66347791321148      4.25053949664337
  H   4.10557001398145     -2.41882546432295      4.87983794773924
  H   4.92893303329751     -0.09087138248755      4.90107253309913
  H   4.76401787183939      2.29516360277697      3.96744723050780
  H   3.59429507151871      3.88014424153412      2.41105137549942
  H   1.63333409271532      3.06874558648776      1.09671459097586
  H   2.52724668390594     -4.16361417705151      3.98527900037922
  H   0.65820093188388     -4.74373264421625      2.45873881556669
  H   -0.40320298657995     -3.05796676878536      1.04881598802194
  C   -1.32397349501553     -0.56113596803418     -0.44546397546820
  C   -1.33813759847325     -1.81841081401301     -1.06624361940645
  C   -2.10645098608944     -2.06852932465180     -2.22112751221774
  C   -2.88254422829959     -1.07727886324156     -2.79785859878952
  C   -2.86696366030941      0.22857627798892     -2.25969186358682
  C   -2.05309688836080      0.48083119488980     -1.12105379198658
  C   -1.96426844797643      1.81393007805354     -0.62330870933448
  N   -1.07448474562599      2.02703152127304      0.39155375531873
  C   -1.04021087986708      3.22676292490843      0.97269111455937
  C   -1.82548417120528      4.30359149188552      0.53255903735785
  C   -2.67004804666973      4.12827549776783     -0.55014010862661
  C   -2.76488833712880      2.85860870567885     -1.15742637336387
  C   -3.60977308691505      2.56146358664324     -2.27435378326834
  C   -3.63899178420350      1.30401853148709     -2.81202847291570
  H   -4.26969707609687      1.09445919478535     -3.67834236090110
  H   -4.21881368104260      3.36217073560675     -2.69733384456042
  H   -3.27181981163613      4.95570534761454     -0.93110545042807
  H   -1.74868180524472      5.26322479732324      1.04258982067508
  H   -0.37150188976834      3.33875237122308      1.82626562577327
  H   -3.49737412087430     -1.28923746279116     -3.67419975880413
  H   -2.09301909700391     -3.06842060760380     -2.65861945896038
  H   -0.74225506338745     -2.63674634812639     -0.66680297130552
  Cu  -2.31208838000431     -0.65989873067896      1.35586770939879
  C   -5.09134727513843     -0.21130505472786      1.22393315048461
  C   -4.03013729781804     -0.39843441647356      2.31491534361757
  C   -3.77270513153128      0.77416306995995      3.17157968870299
  C   -3.89113025128013      2.09935624182755      2.69101799998999
  C   -3.59264120771178      3.19508091465036      3.49122997474094
  C   -3.15881039301859      3.03443222816352      4.80890138194576
  C   -3.04724316478277      1.75155279825525      5.35916897668472
  C   -3.37541843122420      0.66702356230384      4.53260417013722
  N   -3.31160940299414     -0.66505787482740      5.08831153406118
  C   -2.23874280528235     -1.47524646759751      5.00149344884461
  N   -2.57988653275202     -2.65570927128646      5.57068624621639
  C   -3.88651300370825     -2.57774498946986      6.03682624524593
  C   -4.34576562536893     -1.33156768723324      5.72609482976818
  H   -5.30388241304030     -0.85549635163632      5.89184094485992
  H   -4.35746230476058     -3.41370777202243      6.53840378318604
  C   -1.74469564228795     -3.83324214695189      5.59654873650209
  C   -0.65367713385228     -3.86808012790157      6.48326786144449
  C   0.15238187571612     -5.01302705799588      6.45458037077318
  C   -0.12534267644750     -6.06541434622797      5.58772042456032
  C   -1.22131094393901     -6.00103350237614      4.72921416269566
  C   -2.06183475138892     -4.88241875791245      4.70890658494264
  C   -3.22547456165462     -4.80541483106085      3.73161934422527
  C   -2.75415526813578     -4.28637916410388      2.36365418334054
  H   -2.30181891135119     -3.28569649859379      2.43713147389396
  H   -3.60374892706407     -4.21540998854236      1.66973416404697
  H   -2.00936342132186     -4.96761766166428      1.92574458628284
  C   -3.96743367086061     -6.13957797935066      3.58423021357003
  H   -3.35067120432952     -6.89919739361394      3.08336526580284
  H   -4.27715295580710     -6.54261927758701      4.55847451802370
  H   -4.86691392869376     -5.99776611936957      2.96953033122634
  H   -3.95374361383120     -4.07621738550366      4.11641553784231
  H   -1.42938752502820     -6.83726406250058      4.06158366211364
  H   0.51345252986546     -6.94985346611605      5.58518339671106
  H   1.00642620662467     -5.08217613142260      7.12972028543583
  C   -0.35382208184918     -2.75245675677409      7.46967498330303
  C   -0.64487874126952     -3.21248471351385      8.90737875420631
  H   -1.68895436088142     -3.53634329370620      9.02157222897291
  H   0.00084871741333     -4.05625568787728      9.19044372192003
  H   -0.45954296209121     -2.39291516760494      9.61617548225782
  C   1.08617661400713     -2.23645157712545      7.33298531021647
  H   1.24322541231891     -1.37407639493381      7.99629082552368
  H   1.81563686599988     -3.00775380274073      7.61944862756501
  H   1.31407100229604     -1.92768804314781      6.30337532537878
  H   -1.02889910769806     -1.90893938965949      7.25895540750896
  H   -5.26980751650023     -1.15869203726379      0.69750703522257
  C   -2.59828877518396      1.57067067814930      6.80012326012410
  C   -3.59049071512078      2.21430602068542      7.77973790835987
  H   -4.60259126825966      1.80596348357662      7.64924866578362
  H   -3.27871120335234      2.03648525628611      8.81899308286740
  H   -3.64826504596340      3.30139645937013      7.62685837432975
  C   -1.17667596088899      2.11237607759756      7.01549034068746
  H   -0.84363090373958      1.92031855152995      8.04579851576206
  H   -1.13450209274775      3.19803318299784      6.84728328864052
  H   -0.45751488505796      1.64314333045153      6.32814551202189
  H   -2.57353978899584      0.49240546761145      7.02423639490747
  H   -2.92515506194721      3.90765183936084      5.41872346252540
  H   -3.70177839110838      4.20055370489169      3.08028602181531
  H   -4.21427177077025      2.25810310056564      1.66192983202267
  C   -0.93312977507294     -1.10588173308005      4.43658515721508
  H   -0.31469439769339     -1.99560555288814      4.27884812001400
  H   -0.40162608798090     -0.41626073731787      5.10946546248701
  H   -1.07597191632793     -0.59755216563103      3.46719982740337
  H   -4.25655138783255     -1.29326471225469      2.91239820124841
  H   -4.79825115089622      0.52007310734668      0.45608300813443
  H   -6.05689952377099      0.13008060165868      1.64099871031525
66
Name = IIc_2M_c1_1_pbe_def2-svp_d3bj_TOpt_pbe_def2-tzvp_d3bj_TOptFreq Energy(a.u.) = -2799.126279592197 ZPE = 0.55442304 OptHurray noimag
  Cu  0.27366643606590     -2.65341387724211     -0.68691964995031
  C   -1.94216538442808     -4.34144457676015     -0.02507661071944
  C   -1.49197837498913     -2.88382807472522      0.09485643288123
  C   -2.49407568972402     -1.86975838720993     -0.34300190000699
  C   -3.67646061817225     -2.22361579799648     -1.01781217920626
  C   -4.61807521697255     -1.26370881982984     -1.38397369677446
  C   -4.42337605839233      0.08409042500861     -1.09071527612327
  C   -3.25995766529119      0.50747605791068     -0.43447952053183
  C   -2.33552615051539     -0.48542912390554     -0.08112480900209
  N   -1.08120234058117     -0.08197574522460      0.50902569899557
  C   -0.01137319770692      0.27237965672679     -0.23809484315315
  N   1.02404152753244      0.47050442155159      0.61223267478654
  C   0.60522070579625      0.20975899906085      1.91020576490171
  C   -0.71242528315543     -0.14279114033187      1.84069154666974
  H   -1.41909060654519     -0.42550442816424      2.61111518344971
  H   1.27898758704666      0.30797752388112      2.75229242508961
  C   2.35251951351867      0.86189745082078      0.20136746683611
  C   2.60816805817891      2.22765146357553     -0.00863153673736
  C   3.89515813550038      2.57087685216111     -0.44443863656847
  C   4.86590750098793      1.59709388152579     -0.65732638392214
  C   4.58031066470063      0.25088824062045     -0.42938264204330
  C   3.31456100232736     -0.15154067044642      0.00809442718951
  C   2.99395978189439     -1.61949867473258      0.25178316529907
  C   2.49613927575612     -2.30899112142406     -1.03389465632144
  H   1.68880905755122     -1.72319220625089     -1.55280928243300
  H   2.18459186973895     -3.36112718408194     -0.82411721924064
  H   3.27874530757554     -2.39130064374943     -1.80278869631104
  C   4.16309762746520     -2.40985561352222      0.84852441048432
  H   4.99112970589207     -2.52108162070853      0.13463379565376
  H   4.55328630498882     -1.92025314965920      1.75029948763254
  H   3.83271647268342     -3.42090387740780      1.12446194316768
  H   2.16756057749849     -1.66449749069359      0.98074566416765
  H   5.35853064907865     -0.49563174022987     -0.58741143342945
  H   5.86059483587110      1.88796896140972     -0.99718811120886
  H   4.13758412875266      3.62034271720561     -0.61557510862103
  C   1.56948455136793      3.30536397191116      0.24902616231158
  C   1.95529152051388      4.14138687999575      1.48020009350768
  H   2.07724172900260      3.51228866370482      2.37316976102460
  H   2.90225093131723      4.67467334196383      1.31349592356042
  H   1.17965793934706      4.89076731718531      1.69105395325068
  C   1.34997979488389      4.19744101995968     -0.98126254025930
  H   0.54025523364416      4.91466278167354     -0.78803898749117
  H   2.25195560322730      4.77618609336639     -1.22457585206204
  H   1.08243849964730      3.60794670477636     -1.86968480389924
  H   0.60977452749907      2.81480932669151      0.47634175405234
  H   -1.19567349329474     -5.01576822420505      0.41465447443918
  C   -3.05224461483800      1.97223812163647     -0.08778072736654
  C   -3.95449678418764      2.37349321429452      1.09079198401238
  H   -3.76799317739607      1.74441660856352      1.97276088255413
  H   -3.78145543495960      3.42213310643829      1.37174065572724
  H   -5.01488220883740      2.26418577545277      0.82198503047504
  C   -3.27346823919272      2.89769860216568     -1.29169472737296
  H   -3.02195061354913      3.93395686961223     -1.02522078473096
  H   -4.32225913910778      2.88934635224724     -1.61932487131106
  H   -2.65604938553880      2.60304307251478     -2.15262368330517
  H   -2.00850430394855      2.10628158886003      0.24187115079997
  H   -5.17994379738399      0.81652547699978     -1.37295288968929
  H   -5.52685074458438     -1.57645114616209     -1.90053172384366
  H   -3.86450165147601     -3.27101837469660     -1.24856797326353
  C   -0.02696192584745      0.54621481617992     -1.69140022802328
  H   -0.66829363454873     -0.17936813045690     -2.20799390499326
  H   0.98921435698163      0.51338306065202     -2.10112013333168
  H   -0.43557380085516      1.55097948426529     -1.88532234085371
  H   -1.22264560780787     -2.67991378175072      1.14834688964461
  H   -2.08662051668372     -4.65562766777174     -1.06819998313217
  H   -2.89502482532237     -4.51604310923002      0.50556765466895
111
Name = IIc_3_c1_1_pbe_def2-svp_d3bj_TOpt_pbe_def2-tzvp_d3bj_TOptFreq Energy(a.u.) = -4036.196454987661 ZPE = 0.89037923 OptHurray noimag
  Pd  2.28622766367678      1.61434953799707     -0.95826795945159
  C   2.91423247944644     -0.28286524950023     -1.00661290739694
  C   2.48948209662597     -1.34915063958103     -1.79708262835871
  C   3.16152387045796     -2.59160086457593     -1.78666188969346
  C   4.26565654242017     -2.81133819121072     -0.97819007540900
  C   4.77687551340071     -1.74971612472295     -0.19966764854978
  C   4.11214451278653     -0.49164004383591     -0.26006831742907
  C   4.70274583042967      0.62876304743097      0.39540800453387
  N   4.09162015990052      1.83593839533894      0.19592857263232
  C   4.58872431446100      2.90678711875232      0.81829215653130
  C   5.73287068503779      2.85793801720954      1.62943930275938
  C   6.38514970613337      1.64942997678051      1.80702253960072
  C   5.87342444813224      0.49091174722463      1.18793871381060
  C   6.46991707072556     -0.80714395268100      1.29622196353251
  C   5.94921678003116     -1.87489416087170      0.61804720293767
  H   6.43577218109049     -2.85099577114241      0.67879469994148
  H   7.36697002525272     -0.92019948792565      1.90783204702652
  H   7.28703219699654      1.58319791807628      2.41899332891690
  H   6.09327647327697      3.77234848576986      2.09973351819610
  H   4.05064183160071      3.84455504764848      0.68380918073801
  H   4.76758476226098     -3.78080411604312     -0.96626692645687
  H   2.80274599481622     -3.39397397617117     -2.43604814780946
  H   1.63554405303814     -1.23209190623580     -2.46374938754637
  C   0.41441787061518      1.32684157415484     -1.64540605662192
  C   -0.40111856954820      0.17484778138033     -1.66000340029463
  C   -1.73668922838184      0.21418024813762     -2.15545181627676
  C   -2.28629920054810      1.38244633583916     -2.63531985311381
  C   -1.53648539934201      2.58712521347875     -2.59680319784036
  C   -0.21761490083256      2.54700849122545     -2.07302334770344
  C   0.52545888178887      3.75982312203689     -1.97684380124444
  N   1.77356658383982      3.66872257933642     -1.42457217772797
  C   2.53587890933095      4.76206740010900     -1.40612713046908
  C   2.09771228551903      6.01181818008923     -1.87475874022573
  C   0.81742828598978      6.13046324100713     -2.38367023949535
  C   -0.00627983946255      4.98729182360818     -2.45463885588170
  C   -1.33117336548569      4.99114572211001     -2.99330505591542
  C   -2.06513703350685      3.83749629073954     -3.05339622982755
  H   -3.07792607659017      3.85402677834224     -3.46138931777498
  H   -1.74477143035280      5.93324420101826     -3.35739525505268
  H   0.44291938754663      7.09057516359005     -2.74398158857289
  H   2.77128164656616      6.86675665947431     -1.82606384102580
  H   3.54680385402506      4.64813809958442     -1.01534685552987
  H   -3.30313180524092      1.39991926207456     -3.03182509840735
  H   -2.31821335990359     -0.70923017436750     -2.16126370102878
  H   0.01082383024601     -0.79838360539095     -1.39281713840145
  Cu  -0.22486933171913      1.08980140917159      0.31359149050028
  C   2.25534025696060     -3.29208861135709      2.16915638174462
  C   1.20246922097190     -2.18898373087529      2.03188763891495
  C   -0.00831590816830     -2.52582639044162      1.17295022919560
  C   -0.05777746411219     -3.09994046263064     -0.08789873912703
  C   -1.31283811220729     -3.26737839366778     -0.68464772268077
  C   -2.47745535639484     -2.83602915100458     -0.04652593567629
  C   -2.46633076957909     -2.25622155080795      1.23367009783556
  C   -1.20318406476498     -2.16193718791953      1.81801775655452
  N   -0.83976977616492     -1.71452509572897      3.12699159122138
  C   0.50377153683340     -1.75737432928153      3.28059983264311
  N   0.78972909511860     -1.39542260585993      4.54343918787609
  C   -0.40691046956404     -1.10450372504732      5.19342478611244
  C   -1.42986914456485     -1.30101410230446      4.30611491655460
  H   -2.49583267837355     -1.17495069132608      4.42880879040767
  H   -0.41648628182711     -0.78045815751164      6.22640367091291
  C   2.10544981884334     -1.37465094810552      5.14968807476906
  C   2.79118914074637     -0.14855168052804      5.20561207215488
  C   4.07842007184636     -0.17032838731978      5.75751358967737
  C   4.63354555942069     -1.35236260246556      6.23935737788629
  C   3.90807200575220     -2.54173146577632      6.20059968450120
  C   2.61848068465438     -2.58398485737079      5.65907526522833
  C   1.79554084432032     -3.86092644929985      5.70214790947452
  C   2.62462755408166     -5.12664975083158      5.45696572166208
  H   3.22051568851741     -5.05318430022307      4.53714905221696
  H   1.95998653452370     -5.99705414897076      5.36781287112274
  H   3.31150208418230     -5.33137471807757      6.29026794760375
  C   1.04899063460611     -3.95648424236335      7.04533702887007
  H   1.76379954966838     -4.01111379859518      7.87908172746768
  H   0.40205525974524     -3.08481826735400      7.21560206344626
  H   0.42106736848099     -4.85827418248363      7.07307891299252
  H   1.03609585620483     -3.80817453860054      4.90580293309825
  H   4.34870899186468     -3.45344030116459      6.60350609718281
  H   5.63842123378029     -1.34605351330344      6.66416808621312
  H   4.64945099758451      0.75656021424747      5.81429902025856
  C   2.19054612825361      1.13765276443409      4.67095254876888
  C   2.45019336231613      2.33969231740564      5.58671586725484
  H   2.13217296686850      2.14167626047495      6.61974240577562
  H   3.51377893824150      2.61781101141824      5.60595229464694
  H   1.89179151166046      3.21080573935502      5.21717769024677
  C   2.69670211420814      1.41449909316931      3.24936395402079
  H   2.20728996131876      2.30593169985767      2.83482805021640
  H   3.78345271443849      1.57852318679186      3.25628046308861
  H   2.48210483697912      0.58300475870552      2.56487808185008
  H   1.09929254191443      1.00951368988109      4.61089876598160
  H   1.81115819935496     -4.21501142585008      2.56299825834898
  C   -3.72651306819681     -1.78062503200192      1.92854532510365
  C   -4.27375254273373     -2.87195084515380      2.86652484448352
  H   -3.51824904462293     -3.22300796798369      3.58453566129431
  H   -5.13980576349108     -2.49887498403956      3.43166361294009
  H   -4.60026230339870     -3.74449736240837      2.28242063295662
  C   -4.80823932140931     -1.30582781085298      0.95354871244251
  H   -5.63948852774182     -0.85587861026941      1.51312807951680
  H   -5.22514190769793     -2.13929235445526      0.37026350829580
  H   -4.41713082095413     -0.55227285571337      0.25580869428418
  H   -3.44558194057201     -0.90169445180595      2.53344026590748
  H   -3.43223017130027     -2.95178458615340     -0.55914366271130
  H   -1.38299249933246     -3.72470041036571     -1.67235482239185
  H   0.85538340514565     -3.39953060905574     -0.60072723258412
  C   -0.76975031958196      1.41956840569990      2.14051570876893
  H   -0.11750901366433      0.94917665258504      2.89152787108405
  H   -1.80280920766950      1.08236126134174      2.33063365104757
  H   -0.74648248097739      2.50517361431902      2.33360893063279
  H   1.68228014827538     -1.29153570247408      1.58956534818000
  H   3.07122324301125     -2.97248656158531      2.82918173189739
  H   2.68477586481761     -3.50090388140004      1.18168890020976
66
Name = IIc_3M_c1_1_pbe_def2-svp_d3bj_TOpt_pbe_def2-tzvp_d3bj_TOptFreq Energy(a.u.) = -2799.122375859155 ZPE = 0.55251729 OptHurray noimag
  Cu  -4.41402285031399      1.26614187071975     -0.72547443231122
  C   -0.15029148489446      0.84735225787516     -2.62896507117462
  C   -0.42656423071710     -0.22298493918315     -1.55775927656094
  C   -1.90241778968201     -0.55542580133552     -1.38115249188074
  C   -2.82730567947400     -0.95437137951333     -2.34389559401754
  C   -4.16276630985191     -1.08931375616417     -1.95989631867406
  C   -4.57362247329815     -0.85535251035297     -0.62811350152995
  C   -3.65810204958966     -0.43598558429539      0.38249697178951
  C   -2.32303457327487     -0.30597734617459     -0.06555376575508
  N   -1.17494544267268      0.14093447253755      0.65885326900985
  C   -0.10374001437093      0.20597966078655     -0.16653744171330
  N   0.94265617553150      0.65780627935786      0.53757330838426
  C   0.52458147659208      0.87611797128416      1.84648018551352
  C   -0.80476572615745      0.55460029314123      1.92736833313117
  H   -1.48369932788697      0.58639965840958      2.76772012613823
  H   1.21263836232810      1.23847175477610      2.60021591221886
  C   2.27597293992781      0.88396996805196      0.01685806696556
  C   2.61826311695535      2.19400956818927     -0.36930569276465
  C   3.91614378517194      2.38263560728212     -0.85849735081563
  C   4.81052811068468      1.31877566236447     -0.95919224135255
  C   4.42982673507618      0.03665872822658     -0.57221478679056
  C   3.14715219175359     -0.21601716940574     -0.06967036040820
  C   2.76252862491380     -1.61675039213903      0.37443797857047
  C   2.91055204026943     -2.63253656720363     -0.76801271913730
  H   2.33077372561247     -2.33671203630618     -1.65479412963628
  H   2.56448236490005     -3.62423031070613     -0.44526208498319
  H   3.95956460300575     -2.73278751931946     -1.08007863754838
  C   3.58137937864869     -2.04107005981622      1.60414314288724
  H   4.65300402861819     -2.09299904809877      1.36496412501461
  H   3.45805978618771     -1.33140176540064      2.43432608236679
  H   3.26582755827354     -3.03500439552464      1.95104273108712
  H   1.70315634022268     -1.61010750616230      0.67639236274414
  H   5.14068912392652     -0.78632322223490     -0.65525272898516
  H   5.81609602386711      1.49212772760195     -1.34448130984500
  H   4.22903640998716      3.38006799787953     -1.16808509326531
  C   1.65989049219570      3.36617320576395     -0.24202593958853
  C   2.02391712152834      4.22561323314001      0.98083377480985
  H   2.01762819366246      3.63953049226361      1.91088585349884
  H   3.02945013812248      4.65516782831513      0.86593368274461
  H   1.31101655834860      5.05428543511010      1.09368141746925
  C   1.60967488694749      4.22387865409747     -1.51377913834318
  H   0.83178088993269      4.99355448918058     -1.41604949363668
  H   2.56185999042048      4.74296679954291     -1.69091463755890
  H   1.38417347828942      3.62010571639081     -2.40351206462177
  H   0.64542744144073      2.96839830365950     -0.07881435139912
  H   -0.44709216760287      0.46683425534522     -3.61393706396871
  C   -4.04185645657994     -0.34224057003892      1.85034502085467
  C   -3.55907661856071     -1.60001919310224      2.59645788910582
  H   -2.48009060693263     -1.77557656461253      2.47613269817205
  H   -3.77274842247641     -1.51107828627267      3.67047533485796
  H   -4.08286329283576     -2.49016706783360      2.21989480526298
  C   -5.53737584997555     -0.11267170777027      2.07697947517650
  H   -5.72627685287146      0.06098717564737      3.14448564914830
  H   -6.13542167917762     -0.98611592764366      1.77984665619569
  H   -5.89857300221776      0.76621924186198      1.52144139811945
  H   -3.52217738733001      0.53930738006871      2.26280490092704
  H   -5.60607327129417     -1.06513903891117     -0.34930872671725
  H   -4.90962536451626     -1.39468477158543     -2.69281677736149
  H   -2.52590740714270     -1.13413303877853     -3.37578698855859
  C   -4.49350259982153      3.16394483957074     -0.99953040870400
  H   -5.18824578735127      3.39405349865031     -1.82186636947673
  H   -3.51058359743820      3.58535728123359     -1.26123125211127
  H   -4.85532779528151      3.67830787706206     -0.09661950257666
  H   0.14681347652136     -1.13534732689978     -1.80235067808529
  H   0.91857455351746      1.09290823378943     -2.66116900602823
  H   -0.72645484479092      1.75851313860811     -2.42193726527828
61
Name = IIc_3M-D_c1_1_pbe_def2-svp_d3bj_TOpt_pbe_def2-tzvp_d3bj_TOptFreq Energy(a.u.) = -1118.960211344769 ZPE = 0.51842254 OptHurray noimag
  C   -0.16945898675414      0.81220667630428     -2.70129683784788
  C   -0.44561062901690     -0.23886093081800     -1.61356063145849
  C   -1.91285224513943     -0.61584887901275     -1.44375097387261
  C   -2.80416564142906     -1.11015964672415     -2.38473404840357
  C   -4.11858257450848     -1.36084606462997     -1.97629990237970
  C   -4.52546961940212     -1.11729283707057     -0.66265041152852
  C   -3.65336942758908     -0.61812152590574      0.32012793568475
  C   -2.34993527781372     -0.38745902125347     -0.12600912383537
  N   -1.21882535767742      0.12172795271094      0.59640368981154
  C   -0.14773772297456      0.21385085105157     -0.22409109897282
  N   0.88788132804779      0.68638528470817      0.48520549819405
  C   0.46131569220957      0.89114447306196      1.79299974080418
  C   -0.86081611110907      0.53724219214994      1.86738093414256
  H   -1.54161249572420      0.54464494665295      2.70688861622327
  H   1.13879327982136      1.26471222998965      2.55083504555615
  C   2.22671282554770      0.90706289739291     -0.02228780507752
  C   2.57543412410696      2.20896900281157     -0.42837945017698
  C   3.87944407399394      2.38939339884687     -0.90420306028139
  C   4.77507070204859      1.32412545803539     -0.97355583610543
  C   4.38917615240246      0.04966624653828     -0.56710815515443
  C   3.10006261429287     -0.19381768049920     -0.07661462009659
  C   2.71076337935604     -1.58592709926401      0.38985561456723
  C   2.87664571165183     -2.62485982950457     -0.72907914727457
  H   2.30838892892904     -2.34882582367867     -1.62947854430278
  H   2.52723598185666     -3.60994231989324     -0.39015918581222
  H   3.93013451624745     -2.72999863548769     -1.02406701143923
  C   3.51257866830701     -1.98400637290435      1.63947393397974
  H   4.58730965913278     -2.04119958853884      1.41578027557216
  H   3.37844592373170     -1.25691428831800      2.45275499691943
  H   3.19172363656797     -2.97031289068384      2.00283307596419
  H   1.64719951581367     -1.57530333691537      0.67604419494132
  H   5.10101438554986     -0.77464109117288     -0.62535417776903
  H   5.78554677918969      1.49042328868876     -1.34898178295338
  H   4.19669114175118      3.38103319472911     -1.22762924077754
  C   1.61621868973593      3.38296117273517     -0.33248899696875
  C   1.96334194386527      4.25961180654748      0.88302251127922
  H   1.94273142313412      3.68615037245905      1.82065463638854
  H   2.97117523639063      4.68593227723178      0.77654888542772
  H   1.25071332030574      5.09130942456669      0.97446965878686
  C   1.58444821330577      4.22157965667650     -1.61746379606571
  H   0.80675704525026      4.99411001829046     -1.54220987077528
  H   2.53957611634126      4.73705819561233     -1.78913580067915
  H   1.37123474828820      3.60434689577985     -2.50100061552271
  H   0.60026346626300      2.98557767773063     -0.17720675560151
  H   -0.46202320386210      0.41294775053361     -3.68020950678111
  C   -4.08086970893188     -0.38293195492210      1.75653164575261
  C   -3.60628836967896     -1.54464748078132      2.65007823178251
  H   -2.52428954378872     -1.72504450463034      2.57065782687083
  H   -3.84447057190228     -1.34270464962393      3.70387171726486
  H   -4.11484542874339     -2.47509705565413      2.35992663486912
  C   -5.58638743070933     -0.15889054905414      1.92047129157923
  H   -5.80702949641818      0.12353896619413      2.95854849427653
  H   -6.15889552783059     -1.07276260075393      1.70664974390162
  H   -5.95435864259723      0.64179204094548      1.26450756742345
  H   -3.58517294312090      0.54409193121662      2.09467283637361
  H   -5.56163239567078     -1.31493725473427     -0.39042015149154
  H   -4.84117056697648     -1.74794550338029     -2.69511250298258
  H   -2.49385247568733     -1.29640938571832     -3.41353945359425
  H   0.15128240468446     -1.14295691555027     -1.83249303628963
  H   0.89842136806481      1.06265492171494     -2.73614105308782
  H   -0.74734732312922      1.72663383517128     -2.51469204597724
111
Name = IIc_4_c1_1_pbe_def2-svp_d3bj_TOpt_pbe_def2-tzvp_d3bj_TOptFreq Energy(a.u.) = -4036.206389016426 ZPE = 0.89202344 OptHurray noimag
  Pd  0.63558627689618      0.23820358881345     -5.76672519274295
  C   -1.31284982156895      0.68541356959152     -5.98372096868801
  C   -1.96833361470311      1.90454499563674     -6.11485399422538
  C   -3.37739496522325      1.99808209735958     -6.07385691847800
  C   -4.16763542731350      0.87618890613770     -5.89591049446967
  C   -3.55844256374663     -0.38946623559986     -5.75184958210443
  C   -2.13784247922224     -0.46252814463453     -5.79560273380896
  C   -1.51417740671894     -1.73333853884260     -5.64108969303515
  N   -0.14952260109869     -1.73635650926385     -5.64638861257202
  C   0.49810179401212     -2.90076598932513     -5.56746242944735
  C   -0.17288570473698     -4.12429795372011     -5.42432282179882
  C   -1.55691409470245     -4.13535228480128     -5.36155413972351
  C   -2.26887420634325     -2.92380685687487     -5.47838681376702
  C   -3.69642404911740     -2.81569153662294     -5.43544608536602
  C   -4.30820876184667     -1.59873728213012     -5.56294321159062
  H   -5.39743133824021     -1.52996145474387     -5.52755690416820
  H   -4.28655735599635     -3.72339928180573     -5.29918103559729
  H   -2.10151022403030     -5.07212482788228     -5.22934921140127
  H   0.40493238255303     -5.04530280577923     -5.35754564988268
  H   1.58632683377702     -2.86078227142059     -5.61741240519883
  H   -5.25553521843443      0.95805423904363     -5.86944912009130
  H   -3.84608583891303      2.97767084354083     -6.18705481101344
  H   -1.40893921672304      2.83281073600230     -6.23945000388004
  C   1.54998385509561      1.95550519920804     -6.48072940207400
  C   1.05592868688604      2.95106957538240     -7.33954699609530
  C   1.91945243000440      3.79699542112817     -8.06761430939400
  C   3.29402544897029      3.67454716349066     -7.96733663776963
  C   3.85661221772747      2.65822884143026     -7.16165348629054
  C   2.97906496927590      1.79047635412957     -6.45710697695446
  C   3.53856117933630      0.71421589982207     -5.70651530472380
  N   2.65329366794023     -0.16035319285449     -5.14643765168052
  C   3.10997230046180     -1.09890152014895     -4.31535146447475
  C   4.47835578822847     -1.26888088851241     -4.05184250278427
  C   5.39786387086293     -0.45455450308931     -4.69212497059315
  C   4.94201166239819      0.57362087583607     -5.54366751907016
  C   5.79851669178603      1.48748273175116     -6.23679691023567
  C   5.27326212026754      2.47274448190640     -7.02691712342030
  H   5.93582738300310      3.15159645523033     -7.56745246312054
  H   6.87888332230552      1.37641875526491     -6.13053486314135
  H   6.46958872680153     -0.58918594957924     -4.53387967524700
  H   4.79584609449937     -2.05309668713807     -3.36531509467220
  H   2.36459883484114     -1.73876991710508     -3.84203152934060
  H   3.95350448904783      4.34796959373167     -8.51747859952295
  H   1.48824385299491      4.56250051713765     -8.71470656517622
  H   -0.01725502371386      3.07718357511246     -7.47560243561824
  Cu  0.80802140173924      2.53513066482589     -4.68368129223013
  C   -2.23250604146787      1.37926406680108     -0.09352266833885
  C   -1.68572385743663      0.77448990181357     -1.39484579276621
  C   -0.80455792658289      1.80828993314721     -2.06058595548059
  C   -1.14785253643323      2.89474066437619     -2.84442049167339
  C   -0.12780324541563      3.78766033690132     -3.26235670832240
  C   1.21572546816489      3.56464041699404     -2.84729088046645
  C   1.57911738790498      2.45680008164743     -2.03803374398148
  C   0.54089201032078      1.58197863380483     -1.67493258956859
  N   0.65224240871295      0.36267796422994     -0.99906972773917
  C   -0.64423854713931     -0.38962327981739     -1.21696077250461
  N   -0.75054790496568     -1.23492861501559     -0.00900824556991
  C   0.21577570559326     -0.77204636168076      0.90603310086666
  C   1.00313358879380      0.17796467240366      0.36974196542020
  H   1.80961956345592      0.73633447794734      0.82783512041839
  H   0.26061001908549     -1.19188839259905      1.90572336532761
  C   -1.03500177339562     -2.64635497347163     -0.10837914307627
  C   0.00810297644466     -3.60486455559663     -0.18960956445394
  C   -0.33031951611370     -4.96410644790994     -0.17955223808445
  C   -1.65600060054054     -5.38490310026383     -0.15448165069870
  C   -2.67190097538353     -4.43503573014871     -0.14869649536811
  C   -2.38653544677855     -3.06535607379190     -0.11966493546102
  C   -3.53897728216159     -2.08068529593512     -0.10479796830998
  C   -4.39645847280379     -2.19170216364608     -1.37447742120306
  H   -3.79181902311887     -2.07621677950369     -2.28628922620363
  H   -5.17532702113549     -1.41480990219680     -1.38121985475261
  H   -4.89996372382191     -3.16808879887664     -1.43376773171757
  C   -4.39668849291627     -2.23002426586814      1.15939324249167
  H   -4.87346874789228     -3.22011180865651      1.20520604186967
  H   -3.78872617095954     -2.10911840712896      2.06675674307455
  H   -5.19480285453914     -1.47330680682856      1.17624731999966
  H   -3.09815711536581     -1.07873333590386     -0.08325374758216
  H   -3.71429567812596     -4.75923837275298     -0.14698295154087
  H   -1.89548671374476     -6.44932730628307     -0.15000264598561
  H   0.46610107330137     -5.70995392405470     -0.21234021309253
  C   1.47902699643590     -3.23731800620936     -0.33967226480585
  C   2.28439825516455     -3.58607566595897      0.92061436106012
  H   1.88381759200069     -3.07331427507448      1.80516289059436
  H   2.25512808526212     -4.66752336844026      1.11928127609050
  H   3.33818681885446     -3.29249880512449      0.80442754209809
  C   2.10203591000536     -3.90900523993874     -1.57533057252608
  H   3.12429197400564     -3.53258395677132     -1.73480795336482
  H   2.17011787295988     -4.99983939952340     -1.45841422718854
  H   1.51057898001860     -3.71501160464732     -2.48324477106537
  H   1.55271802786512     -2.15302888116351     -0.48909668097619
  H   -1.41254078817841      1.71712271675731      0.55404247019427
  C   2.99643457017320      2.24860793538702     -1.55485973945641
  C   3.23703482262716      3.02441513971538     -0.24551353309565
  H   2.48704726986473      2.78623004414291      0.52051696086270
  H   4.23262383629397      2.79510368037946      0.16019952134154
  H   3.18682354891459      4.10823656036482     -0.42778352532431
  C   4.05345029563886      2.62838641219099     -2.59640768412799
  H   5.05275713259127      2.33453925057812     -2.24650986262841
  H   4.07940868960257      3.71362191058022     -2.77304173992937
  H   3.86764514534808      2.13294028122169     -3.55753026975811
  H   3.09677019234074      1.16967129645204     -1.34393169083663
  H   1.97033998317074      4.31590552077380     -3.08706289366512
  H   -0.38493516346550      4.70891948675732     -3.78770337543093
  H   -2.18449183754591      3.07687929383409     -3.13065391965922
  C   -0.57602469436149     -1.19231853262201     -2.50166072967097
  H   0.24183744912839     -1.92003673496164     -2.46864223014437
  H   -0.40970695043439     -0.50759397987771     -3.34436790515307
  H   -1.51554085094278     -1.73192093471589     -2.67564095888521
  H   -2.50936287457903      0.44887165337272     -2.04740992761472
  H   -2.83498560951083      0.66163262553906      0.47549102154292
  H   -2.86183657710686      2.24982852520745     -0.32564743832065
66
Name = IIc_4M_c1_1_pbe_def2-svp_d3bj_TOpt_pbe_def2-tzvp_d3bj_TOptFreq Energy(a.u.) = -2799.077489263989 ZPE = 0.55615509 OptHurray noimag
  Cu  -0.23434466841833      2.44001342698543     -5.82858683546851
  C   -2.36958045386204     -1.15597106951097     -1.70493796561693
  C   -1.09708647199334     -1.00822519636533     -2.53996664362161
  C   -0.94451910909992      0.43150375599956     -3.01344958560147
  C   -1.65476921142071      1.10082420809369     -3.97094132042134
  C   -1.37067525681514      2.49630281782428     -4.20814543322586
  C   -0.42680714120357      3.16106538553977     -3.33970239288729
  C   0.29444148047057      2.50732853447918     -2.35743872623460
  C   0.04723597348229      1.10645907763981     -2.22660583535800
  N   0.65341004574315      0.19518955050724     -1.43129467695417
  C   0.26949805432186     -1.20068246563603     -1.82959854497743
  N   0.43433098033616     -1.91833010510571     -0.53735903459690
  C   1.24316999952827     -1.12769678692992      0.24696655010873
  C   1.41515319592494      0.12545057700232     -0.26981860302175
  H   1.97272331401367      0.95682047240401      0.13748339460744
  H   1.64544654445475     -1.51156441889023      1.17904737181444
  C   -0.35327306953456     -2.99334653559940      0.01710604248918
  C   -0.16589104846419     -4.31388342175718     -0.45101700262037
  C   -0.97195752674091     -5.32779026766158      0.08109396585884
  C   -1.89536217838521     -5.06525718439093      1.08568646723859
  C   -2.01849834457130     -3.77238937506433      1.58485063689531
  C   -1.26834014475454     -2.71094520059805      1.06647446631772
  C   -1.46582062750205     -1.32896252024951      1.67545715111120
  C   -2.94777788188088     -0.95748906932819      1.84574741136178
  H   -3.52262217398036     -1.11341509727754      0.92369023342275
  H   -3.03908078835976      0.09905302840033      2.13555243947932
  H   -3.42392472799310     -1.55080057696663      2.63855816569284
  C   -0.75364716620027     -1.22879403579805      3.03622857849066
  H   -1.18836179950580     -1.94404704430752      3.74933581999851
  H   0.31922255119050     -1.45150088576754      2.96288517132577
  H   -0.86644966374578     -0.21967974062646      3.45802496527813
  H   -1.01191274462088     -0.58612687622622      1.00333098293361
  H   -2.72491569003947     -3.57626297977976      2.39195118024987
  H   -2.50658568138016     -5.87087103494699      1.49455368876221
  H   -0.84841904708048     -6.34898892063530     -0.28203633056257
  C   0.90311881068705     -4.69118096652612     -1.45875825965775
  C   1.83067592481304     -5.79052247004578     -0.91714845055316
  H   2.27029646915081     -5.50069627505145      0.04701980600890
  H   1.29805845109385     -6.74097022908759     -0.77294476909512
  H   2.64951887352131     -5.97545759373416     -1.62696216163047
  C   0.28699799648730     -5.11155783777085     -2.80175499676468
  H   1.07083511389364     -5.31963003371489     -3.54484607116369
  H   -0.31170315198510     -6.02639774028293     -2.68447891345047
  H   -0.38249240635483     -4.33931187299384     -3.21000577074390
  H   1.52923641156196     -3.80420037587266     -1.61666035314389
  H   -2.37348571408591     -0.45551929582426     -0.86073077884186
  C   1.26430429120090      3.22183807695947     -1.43809606045850
  C   0.61468242908886      3.45406385790303     -0.06001712147265
  H   0.20487406064185      2.53093747871360      0.37383660343489
  H   1.34686005563965      3.86900891265200      0.64695253241642
  H   -0.21314727970768      4.17188185072944     -0.15273694384105
  C   1.80009163293858      4.53787118856125     -2.00654311729315
  H   2.57701940117422      4.94030964380093     -1.34298841997683
  H   1.01265102177080      5.30248309075835     -2.07756400422340
  H   2.24396615227773      4.40255736998032     -3.00283756334128
  H   2.13190508239964      2.55177522274935     -1.30716245900993
  H   -0.30196585383085      4.23788576311774     -3.45761515380343
  H   -2.16135020846263      3.10979752217896     -4.66122874610616
  H   -2.45038080220985      0.60820052646092     -4.53259959562694
  C   1.31912908780108     -1.65536686528857     -2.85745439687158
  H   2.31632638956628     -1.68537937707483     -2.40063424786499
  H   1.33260357892730     -0.94244280388980     -3.69479091927377
  H   1.06851413948331     -2.64387292885958     -3.25494687621712
  H   -1.14601423655013     -1.69810137291029     -3.39465244892056
  H   -2.48676983960844     -2.17524279172333     -1.31911695774598
  H   -3.23868827823714     -0.92287977337053     -2.33498457803576
65
Name = IIc_4M-D_c0_1_pbe_def2-svp_d3bj_TOpt_pbe_def2-tzvp_d3bj_TOptFreq Energy(a.u.) = -1158.997169542785 ZPE = 0.55383981 OptHurray noimag
  C   -1.91106658029438     -2.09372648601938     -2.77854527849902
  C   -0.80797421940349     -1.04856110606248     -2.92101146091484
  C   -1.15346518627162      0.35786488769503     -2.50388852706463
  C   -2.35235621279239      1.04293074660062     -2.63161184184301
  C   -2.40990537473346      2.38078896264309     -2.22176266394340
  C   -1.26665282029076      3.00397376570500     -1.72228127025917
  C   -0.03480864707915      2.33857009277516     -1.59168869870808
  C   -0.01436243876813      0.98620991731416     -1.97041266347275
  N   1.08058271402920      0.07903798531698     -1.93240137994223
  C   0.57047829359492     -1.29318219429705     -2.23832574494779
  N   0.63615294241408     -1.97264519689837     -0.88391838507560
  C   1.55200700943452     -1.23064910508048     -0.13938121700618
  C   1.86318993966830     -0.06298321412202     -0.73376897187501
  H   2.60212098029446      0.67078616397223     -0.43794479610254
  H   1.95562884170493     -1.64373702118785      0.78218700827169
  C   -0.32289080363130     -2.81558982718140     -0.23448625720595
  C   -0.23689835263779     -4.21594434770126     -0.41520346266200
  C   -1.18966251350698     -5.03520969159402      0.20241081153577
  C   -2.18337504561230     -4.49702172236580      1.01374013858495
  C   -2.22663904755370     -3.12190212210547      1.23029853534199
  C   -1.31238628268197     -2.25845385014821      0.61573449156869
  C   -1.40843453453065     -0.76518177903945      0.88015105783103
  C   -2.83683501719711     -0.22366468525635      0.73322492992469
  H   -3.27226831155370     -0.49637128854853     -0.23690557082278
  H   -2.82706736756709      0.87372148490581      0.79556856113299
  H   -3.50012340042854     -0.59953212068060      1.52651497942404
  C   -0.84640606319352     -0.41868592712525      2.26816449858651
  H   -1.43127742388607     -0.90961554750628      3.06112302579572
  H   0.19895586151143     -0.74028466420456      2.37104583638773
  H   -0.88712819669928      0.66792416988630      2.43626777537229
  H   -0.78853059998720     -0.25138109830588      0.13567732347079
  H   -2.99874024585676     -2.70545879519195      1.87977565098486
  H   -2.91724227830570     -5.14996143317463      1.48973379923534
  H   -1.13873867586443     -6.11646204936844      0.05782761034717
  C   0.88541048470372     -4.85744841518498     -1.21030344118873
  C   1.72441432151039     -5.79263497782092     -0.32572026930261
  H   2.11074007518528     -5.26211268483434      0.55589820313563
  H   1.13291574942737     -6.64937250552703      0.03048216474890
  H   2.58058282584258     -6.18875041214023     -0.89184470736141
  C   0.36757218103073     -5.60105530240650     -2.44877305731026
  H   1.20421202732304     -6.02096645117576     -3.02701742855003
  H   -0.29559251718806     -6.43246765075742     -2.16569557354154
  H   -0.20378786897105     -4.93546220844032     -3.11168531551725
  H   1.54277112731889     -4.04420331748923     -1.54404055196799
  H   -2.31868348995064     -2.13943224247591     -1.76348378604234
  C   1.18856252358590      3.05900767943168     -1.05369352851590
  C   1.16101714347198      3.12002892629126      0.48267602871747
  H   1.07694374116561      2.11615849224112      0.92184690476419
  H   2.07176521968517      3.59807361407171      0.87492698770431
  H   0.29552328390506      3.70872609462586      0.82317009408145
  C   1.35915747636322      4.46365372079941     -1.64809871311843
  H   2.31088448140598      4.90245444157319     -1.31423490580719
  H   0.55626576541246      5.14295102515414     -1.32657435484375
  H   1.35850755944846      4.43482072242679     -2.74658226795811
  H   2.07088460132287      2.47750544653593     -1.36352519053324
  H   -1.32896798202999      4.05297170533915     -1.42681469970442
  H   -3.34256452631434      2.94051926778106     -2.30263040429018
  H   -3.23793624239686      0.54584093202998     -3.03265659071235
  C   1.54077413299539     -2.00547640346469     -3.17925319763086
  H   2.51609351404633     -2.13737618437456     -2.69170492474421
  H   1.68030708089768     -1.40592188624186     -4.08902532424042
  H   1.14804224193061     -2.99131824764084     -3.46282913285346
  H   -0.55803923620021     -1.00486135258214     -3.99761129596046
  H   -1.54821329310462     -3.09685774697417     -3.04112346725519
  H   -2.73268884414730     -1.85221022841886     -3.46783178865268
111
Name = III_TS_c1_2_pbe_def2-svp_d3bj_TOptts_pbe_def2-tzvp_d3bj_TOpttsFreq Energy(a.u.) = -4036.155651784326 ZPE = 0.88916491 OptHurray imag
  Pd  1.63020072583915      0.39337293751684      0.63112591677354
  C   2.22445240071697     -0.52478347632113     -1.10232193918772
  C   2.22412450098707     -1.93582980619321     -1.16674734038128
  C   3.16277286927902     -2.63667782659466     -1.93345667539229
  C   4.08227615308270     -1.95490868912457     -2.72158009549981
  C   4.22738436929685     -0.55632746730932     -2.57662545569074
  C   3.38868126492677      0.12540931907454     -1.65209482103734
  C   3.79887167104209      1.40982806923663     -1.19044696814626
  N   3.29094720667078      1.83875919680255      0.00471189527992
  C   3.64546942228513      3.04263807758740      0.45279636171548
  C   4.53960280792497      3.88088100603539     -0.23268734445961
  C   5.13962100796028      3.41834791726632     -1.39272566191113
  C   4.80400903741688      2.14169785515365     -1.88629583697772
  C   5.47514204664338      1.50802750498365     -2.98063294061850
  C   5.23912273780926      0.19207641431358     -3.26687307965196
  H   5.83195947910931     -0.32033597787352     -4.02722695077844
  H   6.23633116759847      2.06911789799401     -3.52561274602156
  H   5.89143949908571      4.01667036394642     -1.91112168092979
  H   4.79370099223701      4.85467474224968      0.18555723608795
  H   3.22097390964041      3.34554733009722      1.41217840224949
  H   4.73519709045594     -2.49283040678167     -3.41064933222487
  H   3.11680654461476     -3.72671799444211     -1.96204770326344
  H   1.42073950448913     -2.49248627269077     -0.67963978658391
  C   0.62927863566559      0.17914126667056     -1.43001350436544
  C   0.00721083454779     -0.71974777143909     -2.35452744400953
  C   -0.71290843972065     -0.30045902171012     -3.48133133625678
  C   -0.77925218557755      1.04382977605358     -3.79047358388519
  C   -0.33565645152489      2.00470769689792     -2.85478237708632
  C   0.22749007901962      1.59299083832210     -1.60462943945169
  C   0.24840088200204      2.58151324160983     -0.55275767267352
  N   0.43903858462006      2.18408274768671      0.75179415133495
  C   0.45762441694245      3.09903641951965      1.72607025709323
  C   0.29127677302901      4.47007958227474      1.49661875978657
  C   0.05618801240768      4.89788902620286      0.20355249703774
  C   0.00276695879429      3.95834474535125     -0.84646638227159
  C   -0.33856353264121      4.34583500942755     -2.17745808439660
  C   -0.54399406366549      3.39489768803791     -3.13053676870572
  H   -0.89576827354429      3.67077940510918     -4.12641261549659
  H   -0.49368448821508      5.40439394558845     -2.39307816780270
  H   -0.11433782953973      5.95265373769231     -0.01992076206852
  H   0.31045708689833      5.16614492311406      2.33507321967794
  H   0.58374228201048      2.71431604213888      2.73756113138156
  H   -1.21945030907766      1.38376400896138     -4.72905142914559
  H   -1.12691015223425     -1.04978715206254     -4.15727067262416
  H   0.27343198710546     -1.77650632916909     -2.30319190210248
  Cu  -0.62890320032009     -0.57817772069466     -0.02151414602513
  C   -1.93995625788002     -1.43879105996491      1.05872037362333
  N   -2.07819874292861     -2.78298556864764      1.25237055503993
  C   -3.11791326088686     -3.06575409838986      2.12699791924528
  C   -3.65048763660036     -1.86526487956207      2.49417217937607
  N   -2.91581668498744     -0.88811898680966      1.83696872607518
  C   -3.03514661281884      0.53258796946826      2.04327394048505
  C   -2.45719860409401      1.07955949053510      3.20539156307980
  C   -2.53714992143361      2.46716914038393      3.36646419275862
  C   -3.14780928780794      3.26881340563394      2.40418268928023
  C   -3.71068594557587      2.69552215998622      1.26731411685492
  C   -3.67965085386982      1.30955341821593      1.06550045156571
  C   -4.31679007355124      0.69882537529963     -0.16963017457589
  C   -3.51260018175622      1.05222910502277     -1.42740576508197
  H   -2.48020127262907      0.67713375138223     -1.35423018635482
  H   -3.97192672987989      0.60610959422134     -2.32110473666192
  H   -3.45961715704901      2.14085901509620     -1.57577180883687
  C   -5.78777711059617      1.11367272658782     -0.31396151117389
  H   -6.36699050653552      0.86219868283545      0.58536008881856
  H   -6.24378960155000      0.59875651903032     -1.17142921287494
  H   -5.88742254168367      2.19490915072415     -0.48688547647232
  H   -4.29059735513263     -0.39580677074704     -0.05902944360653
  H   -4.19448508228616      3.33203169518164      0.52508535977815
  H   -3.18961829936338      4.34992002342079      2.54476856311518
  H   -2.10705599255852      2.92772610247107      4.25749802433658
  C   -1.74269725534801      0.22699541098519      4.24122391672885
  C   -0.23256076212209      0.50672481320724      4.24362150555530
  H   0.28392656187217     -0.18365371681527      4.92610903188837
  H   -0.02404112104252      1.52994874012513      4.59085678699816
  H   0.19717605816472      0.38145449015425      3.23692892302692
  C   -2.34345384349745      0.40903905528049      5.64227676995977
  H   -3.41856990709573      0.18127336105542      5.65104658837208
  H   -1.84506882908526     -0.25702515484070      6.36082666075541
  H   -2.21730308579505      1.44005369240310      6.00260288001143
  H   -1.87447851326415     -0.82933501821432      3.96606427648234
  H   -4.46903263889137     -1.61992760448855      3.16003852368773
  H   -3.37711038861182     -4.07909794726176      2.40903684636761
  C   -1.15445373918721     -3.73560510670932      0.69223518393534
  C   0.08575480051811     -3.90941337585968      1.33621757559554
  C   0.99658030704435     -4.79203491724868      0.73993764968227
  C   0.67824862094670     -5.46486607041750     -0.43651548172784
  C   -0.56723431745262     -5.28486232528878     -1.03786378794150
  C   -1.51797775827023     -4.41948409243385     -0.48410236851344
  C   -2.86924977943138     -4.20078385458154     -1.14586976709025
  C   -2.78124392728348     -3.08451589472415     -2.19941245001868
  H   -2.43918102751746     -2.13863557002076     -1.75657356553185
  H   -3.76428789238324     -2.91359630851463     -2.66180537518442
  H   -2.07351023077665     -3.36177548914985     -2.99548902415983
  C   -3.45175541591904     -5.48188807712186     -1.75313005555182
  H   -3.48290159742444     -6.30099655432497     -1.02141310457581
  H   -4.47645363682600     -5.29626440293726     -2.10365103098154
  H   -2.87011403508043     -5.82309984218111     -2.62148315435918
  H   -3.56982678992058     -3.85822624393866     -0.36831064842017
  H   -0.80671527395154     -5.83449249406201     -1.94837109810439
  H   1.40123106648707     -6.14925144299121     -0.88337971053570
  H   1.96872543101018     -4.95405686852849      1.20819462038269
  C   0.44125949289152     -3.21607007047860      2.64209575684425
  C   0.65272760325559     -4.24900202673115      3.76144517342476
  H   -0.22633850079487     -4.89873000258379      3.87499975864667
  H   0.83262008406097     -3.74140639686557      4.71979184366995
  H   1.52100267351461     -4.89038063336594      3.55347106366091
  C   1.66600413532759     -2.30291899766656      2.50222887638992
  H   2.54350157499048     -2.84090854581122      2.11769557405351
  H   1.45183204942682     -1.46977132708664      1.78893356562659
  H   1.93015512598374     -1.86026994292891      3.47199678137077
  H   -0.40736042816091     -2.58087637692325      2.93441107749114
111
Name = III_1_c1_1_pbe_def2-svp_d3bj_TOpt_pbe_def2-tzvp_d3bj_TOptFreq Energy(a.u.) = -4036.215064719168 ZPE = 0.89247680 OptHurray imag
  Pd  6.16970607918786      7.27701008942592     -6.52435594718154
  C   4.26780773698606      6.18284319804616     -7.52627464584981
  C   2.93001004222260      6.56265117108181     -7.31604662569312
  C   1.97366033760590      5.66482323001321     -6.82664518732601
  C   2.29517547990928      4.33145261885114     -6.62747713532717
  C   3.63375038251232      3.90434096130748     -6.76535025386516
  C   4.64675399784203      4.85571359763594     -7.08485037800489
  C   6.01205017536358      4.45209877350173     -6.87542351802526
  N   6.97018852245475      5.41654421170272     -6.67112101308606
  C   8.25540780406165      5.06023241184806     -6.54620081552104
  C   8.67098014949326      3.72566470270246     -6.57350848972394
  C   7.71106369405993      2.72985938693377     -6.63137086319258
  C   6.35056832403394      3.07419970040732     -6.74681740454885
  C   5.29492619280242      2.11343245174377     -6.64799111411279
  C   3.99662735730738      2.52783777027726     -6.58184812124509
  H   3.19487219186441      1.80816341405068     -6.40510911236815
  H   5.55451651259919      1.05777561643530     -6.55196550766789
  H   7.99107521401273      1.67739613904570     -6.55835198748398
  H   9.73010394184489      3.49194876509601     -6.47591688666198
  H   8.95969985344325      5.87304065486760     -6.37616184007849
  H   1.52817419213462      3.60345283104879     -6.36003336709241
  H   0.94486393526692      6.00387246474255     -6.69622539041838
  H   2.60881980755836      7.55306305700972     -7.64068852516994
  C   4.99340849897315      6.90588687255770     -8.64124475420356
  C   5.45935286908794      6.10533567470994     -9.69257029343288
  C   5.72572344470349      6.62714165650022    -10.96453093176999
  C   5.43224681023770      7.94971946631175    -11.24315631289530
  C   5.00205589417881      8.81443943878472    -10.21337312963392
  C   4.90312550285504      8.32822094433002     -8.87209577926086
  C   4.74792628598736      9.32472466974640     -7.83035744323448
  N   5.13513451149003      9.02547179390733     -6.54583085451690
  C   4.93952595064281      9.91801866788852     -5.56767167475905
  C   4.37336556330812     11.17732418811639     -5.80087665064078
  C   4.10326654472141     11.55492085956227     -7.10238865694217
  C   4.32665836920690     10.64485781710727     -8.15675532727621
  C   4.23996701213095     11.03130699991651     -9.53132387951260
  C   4.64423034273556     10.17158913263107    -10.50821435107598
  H   4.67797183574805     10.49318804435237    -11.55065511474115
  H   3.92201789659478     12.04744036728651     -9.77006976890759
  H   3.74847628137310     12.56091252011484     -7.33455021631174
  H   4.22264469629583     11.85214839954472     -4.96031741930738
  H   5.28131752504241      9.62829613814283     -4.57400072390855
  H   5.52642121800155      8.34217113098883    -12.25680857415386
  H   6.08049926110096      5.96343593004090    -11.75393913592984
  H   5.52510756230338      5.02803254909266     -9.53611352476462
  Cu  6.64966479958951      7.23050634156133     -4.17145556353118
  C   6.90736603191089      7.19019245824350     -2.30979161867543
  N   7.35060614363197      6.14674233821063     -1.55082234143144
  C   7.40680534588715      6.48491730525327     -0.20605851156528
  C   6.99210145933513      7.78018651220169     -0.11474786389286
  N   6.69138907385098      8.18957161049515     -1.40682026661292
  C   6.19637427917135      9.49468251585284     -1.75961441630041
  C   7.11523751439859     10.46774519774738     -2.19261221873076
  C   6.60751011158552     11.73873262660208     -2.49258940645057
  C   5.24953528809518     12.01764831571477     -2.36063615555354
  C   4.35977525769387     11.02174696390751     -1.95967474395255
  C   4.81190276798391      9.73197105139367     -1.65526307583308
  C   3.83522179576744      8.62052189266959     -1.31000467804001
  C   3.24231790108022      8.03434225818053     -2.60419318978066
  H   4.03157113803157      7.67198094009457     -3.28152205470100
  H   2.57451376993621      7.19094027492695     -2.37628245450944
  H   2.65779419393782      8.79589372291330     -3.14233551927394
  C   2.72915494614194      9.06721075983278     -0.34760040807292
  H   3.14455273266154      9.51807638291725      0.56428280953930
  H   2.11525787426634      8.20429407934508     -0.05402582464867
  H   2.05519511679709      9.80088367859892     -0.81247406527302
  H   4.39947327989212      7.81622911953542     -0.81386900370903
  H   3.29646207336123     11.24990608558149     -1.87927403617626
  H   4.87893097571425     13.02178486077696     -2.57514702437064
  H   7.28966992466615     12.52174366300343     -2.82600935155872
  C   8.58882270701362     10.16188104128486     -2.39052431891587
  C   8.90326014559871     10.06267405207127     -3.89244702211327
  H   9.95718367619343      9.79120373655012     -4.04889378598216
  H   8.72095701628954     11.02303565362220     -4.39739093809150
  H   8.27496940840865      9.29882901514777     -4.38212783038818
  C   9.49892705731845     11.18287671203063     -1.69569446421977
  H   9.27270417666568     11.25844206514489     -0.62297691632374
  H   10.55144735651511     10.88520474878784     -1.80402878297416
  H   9.39557386508526     12.18578392457564     -2.13417752776444
  H   8.79640560814636      9.17731002057388     -1.94528753171552
  H   6.88458628969008      8.43942350979902      0.73809651188043
  H   7.73051584451225      5.78178233642023      0.55184165212443
  C   7.67679432218860      4.85402716445113     -2.09618834884779
  C   9.02674440520727      4.56625942533759     -2.37564287360918
  C   9.31584176163412      3.29860023776608     -2.89177573334844
  C   8.30065030795606      2.37335216506011     -3.13074133554205
  C   6.97403959823968      2.69661494298226     -2.86231045067768
  C   6.62949155325607      3.94610286939011     -2.32972051719164
  C   5.17629854780990      4.28557438772924     -2.04805287680372
  C   4.38771103805359      4.39265899123990     -3.36039521629907
  H   4.83178990206835      5.14490957644050     -4.03133688034695
  H   3.34540940918923      4.68286358615286     -3.16580905181814
  H   4.37775710492766      3.43073120688517     -3.89233395321945
  C   4.53121399617068      3.27522496295069     -1.08900975653733
  H   5.08599638411847      3.20834014575548     -0.14272289969786
  H   3.49804006843132      3.57408375827761     -0.86133161190839
  H   4.49551271523266      2.26839523266221     -1.52952487142100
  H   5.14147240089724      5.27137019131742     -1.56091065560206
  H   6.18847615699623      1.96607287740192     -3.06217196707639
  H   8.54946963579087      1.38811786682330     -3.52877711989386
  H   10.35018706191444      3.03154807010997     -3.11010115576064
  C   10.11416775591520      5.61178326772299     -2.19286294515247
  C   11.43725290163381      5.02995338702610     -1.68466880064085
  H   11.29316742671533      4.43844049694094     -0.76998014758957
  H   12.14359571782638      5.84125488372726     -1.45971996442011
  H   11.91597951413282      4.38389760163239     -2.43466940956679
  C   10.31900311223977      6.38488721902825     -3.50717513553030
  H   10.70362532799904      5.71444860248178     -4.29086182676054
  H   9.37306460355474      6.82181879067241     -3.86370286485270
  H   11.04506074163358      7.19946124545843     -3.37017166151705
  H   9.76408104914786      6.33437922859078     -1.43943044995008
45
Name = III_Pd_c0_2_pbe_def2-svp_d3bj_TOpt_pbe_def2-tzvp_d3bj_TOptFreq Energy(a.u.) = -1236.983907445496 ZPE = 0.33418356 OptHurray noimag
  Pd  2.24140567784505     -0.75447418870146      0.11392928583403
  N   -0.44749368952687     -0.05467001252568     -1.84457308897100
  C   0.24902393536865     -1.02849887862385     -2.42234296404708
  C   1.65611651398090     -1.10218064412676     -2.42437647676023
  C   2.38677734565200     -0.00590779564188     -1.91859962336330
  C   1.65200566771319      1.06808904983283     -1.30841565724902
  C   0.21839567270627      0.93648978548931     -1.20481131211770
  C   -0.51718063542192      1.90927690118650     -0.41660637531060
  C   0.15211557309726      3.12427230156610     -0.06689594933966
  C   -0.54759603077376      4.14737202427086      0.61240229792433
  C   -1.86511872075002      3.96662088583267      0.98273097851483
  C   -2.49155716522149      2.73425055352337      0.74125435418197
  C   -1.84013231607435      1.69221721631335      0.08652617551813
  C   -2.55580417087612      0.39247494437112     -0.02383713928699
  C   -3.78269865885438      0.36352941195322     -0.67634001491016
  C   -4.44948472378303     -0.84719456816794     -0.94015220389556
  C   -3.84723237655621     -2.04666035206435     -0.61876812760391
  C   -2.59865070816764     -2.06438289908941      0.04758613758871
  C   -1.99764017972662     -0.83312605874354      0.45083641587618
  C   -0.77547580308064     -0.89072595049690      1.21574423841196
  N   -0.36984362381964      0.21124874335072      1.91759486245758
  C   0.84789211433340      0.22845554681159      2.42055202458884
  C   1.80180643877403     -0.82898963812191      2.26532995865396
  C   1.33809253615635     -2.03868899847421      1.68314372555368
  C   -0.01622789077703     -2.09666187258620      1.21052329320371
  C   -0.61713199101760     -3.30190220919789      0.74672757027116
  C   -1.89292250186601     -3.29128334631976      0.25071302426674
  H   -2.37269776960920     -4.22091060396789     -0.06317658577815
  H   -0.04785393499306     -4.23224500707312      0.80797615810980
  H   1.90537074874615     -2.96624921517199      1.78980238390978
  H   2.74493302554700     -0.79199049302006      2.81420069552770
  H   1.12438163999236      1.11604752514924      2.99971057757284
  H   -4.30997170867125     -2.99632194791106     -0.89557249712268
  H   -5.41165102155959     -0.83311256817567     -1.45452155898472
  H   -4.19826288827588      1.30067728688906     -1.05070981238794
  H   -3.49647001498064      2.55475992156814      1.12646936009667
  H   -2.40640051819906      4.75728317635004      1.50472034199729
  H   -0.02140192084171      5.07404564097615      0.85046654820046
  C   1.54447306073889      3.29379998172915     -0.35949645482797
  C   2.28712384714291      2.28731108012639     -0.90154982541611
  H   3.36227997063299      2.39640152914136     -1.05763568711443
  H   2.01364160684515      4.24009418742527     -0.08209542121061
  H   3.44677606334275      0.12429657173398     -2.15409736592166
  H   2.16499347098147     -1.93300970529017     -2.91315727792441
  H   -0.33689237917302     -1.81155534309871     -2.91340519671647
47
Name = IPd_CuH_c0_1_pbe_def2-svp_d3bj_TOpt_pbe_def2-tzvp_d3bj_TOptFreq Energy(a.u.) = -2877.910525912261 ZPE = 0.34160413 OptHurray noimag
  Pd  2.19079213083054      1.90037333654377     -1.12854583419114
  C   2.70630125474638      0.01387676185153     -1.53198464157919
  C   2.08274102452176     -0.94297519653997     -2.32862065331054
  C   2.67019577195748     -2.20568889236140     -2.56034008820887
  C   3.89268067137170     -2.54793675308953     -2.00538630417115
  C   4.59448925401131     -1.59855897683953     -1.23232339845229
  C   3.99849062872190     -0.32100208329754     -1.03452099530081
  C   4.72831896041171      0.67620444115427     -0.32524294968380
  N   4.14546001646566      1.91036192015845     -0.24828533296840
  C   4.74444491611937      2.85311305701789      0.48193722793704
  C   5.97402584992599      2.64998590452189      1.12661319499214
  C   6.60742920581638      1.42421650696868      1.00406581075682
  C   5.98791402876958      0.39480271517298      0.26773719976739
  C   6.54260555230338     -0.91335311922643      0.08522758502769
  C   5.87687091435593     -1.85980239682508     -0.64468191081898
  H   6.31846130674649     -2.84879569188827     -0.78834669215910
  H   7.51178494157883     -1.13733913195061      0.53538347676383
  H   7.57320669694640      1.24247980778446      1.48046613188346
  H   6.41311096633660      3.46045595017422      1.70771128144995
  H   4.22288823802285      3.80625347953568      0.57028614410766
  H   4.32652983091127     -3.53589171412489     -2.17159827006897
  H   2.14082543126384     -2.92839929147432     -3.18542343096375
  H   1.12465673594714     -0.72651360520293     -2.80106737570744
  C   0.20710772169001      1.73624241957717     -1.43785909771012
  C   -0.64480863997074      0.61139295579765     -1.39568500291614
  C   -2.05387707088526      0.74110913707760     -1.55090319497279
  C   -2.64281409214743      1.97251136043014     -1.74448902426620
  C   -1.84809492361157      3.14697247903687     -1.73273208906073
  C   -0.44703461601716      3.01252767982912     -1.54203478258092
  C   0.35234988073296      4.18970827846443     -1.44329763527824
  N   1.68333274993661      4.00463662453568     -1.18959424566493
  C   2.47956090781614      5.07271084743438     -1.16530738533924
  C   2.00674985406407      6.38409813338972     -1.34091130482699
  C   0.65439549879814      6.59120308272377     -1.54625808311906
  C   -0.21500755068777      5.48223055636120     -1.60782918426123
  C   -1.62426405436282      5.58177182744390     -1.83099657989584
  C   -2.40487443591724      4.45817367988133     -1.88125039862577
  H   -3.48238421437399      4.54781497297792     -2.03689066716739
  H   -2.06578499479066      6.57269519391109     -1.95351330899619
  H   0.25309215405451      7.59929427724997     -1.66988740996360
  H   2.70993039264044      7.21571492145548     -1.30356786259181
  H   3.54191527683382      4.88531901134339     -1.00509114904804
  H   -3.72272387925642      2.05974435952170     -1.87813405062875
  H   -2.67032485311791     -0.15950991257948     -1.52284803736080
  H   -0.22768648871422     -0.39581042702057     -1.34524554872816
  Cu  0.10239813209586      1.24776021934935      0.58641852744058
  H   0.14100877710797      1.21294864374472      2.11017521746092
50
Name = IPd_CuMe_c0_1_pbe_def2-svp_d3bj_TOpt_pbe_def2-tzvp_d3bj_TOptFreq Energy(a.u.) = -2917.192333358085 ZPE = 0.36961184 OptHurray noimag
  Pd  2.12811313783544      1.96405361893318     -1.08570467374735
  C   2.62825883496078      0.06423748686405     -1.44775056441701
  C   1.99764734198794     -0.90745184145165     -2.22126660044970
  C   2.57323801219840     -2.18109806850401     -2.41943279682577
  C   3.79144438469381     -2.52103705681933     -1.85314342463613
  C   4.49989209869372     -1.55948911519590     -1.10180661739406
  C   3.91539926963559     -0.27167888360254     -0.93708147945421
  C   4.65177442515299      0.73493245864063     -0.24789264950197
  N   4.07861389056971      1.97531739160287     -0.19921577763005
  C   4.68488013833110      2.92914625771497      0.51064605652226
  C   5.91151453994068      2.73050437158839      1.16202773109233
  C   6.53462763375384      1.49666021455639      1.06902172938903
  C   5.90762635366236      0.45628405607126      0.35482785840322
  C   6.45102224804533     -0.86063885714118      0.20425020582310
  C   5.77828007164412     -1.81822956079395     -0.50442590602985
  H   6.21119300741299     -2.81436958601179     -0.62324666476815
  H   7.41726925606597     -1.08246275415515      0.66176367510477
  H   7.49781731842240      1.31756710836941      1.55158896163439
  H   6.35659395721832      3.55028735448702      1.72524256200317
  H   4.17122391336054      3.88850838161270      0.57609091807826
  H   4.21659982840024     -3.51669366011224     -1.99398218832975
  H   2.03879150929930     -2.91402053835632     -3.02817591525777
  H   1.04299442365177     -0.69408627564729     -2.70219856176890
  C   0.14854878470213      1.81634623783294     -1.41320914685918
  C   -0.71788628756300      0.70323270299955     -1.33956164220476
  C   -2.12438948557792      0.84561464597902     -1.51678003909099
  C   -2.69549851567758      2.07605759779892     -1.75957756539256
  C   -1.88575732527297      3.24097007378417     -1.78088446012531
  C   -0.48894770482866      3.09629261542771     -1.57065155365065
  C   0.32356445135827      4.26597760057164     -1.50012187673725
  N   1.64841157688280      4.07263713892824     -1.21904512752596
  C   2.45648648670794      5.13215233501898     -1.21540734658470
  C   2.00267339877949      6.44272518761825     -1.44088832091980
  C   0.65633371902362      6.65956559062756     -1.67414410343472
  C   -0.22565182322370      5.55933643650697     -1.71308550728891
  C   -1.63044047859138      5.66823392835795     -1.95810624031859
  C   -2.42440065129776      4.55281061860718     -1.98041860503440
  H   -3.49877943516563      4.64996205842787     -2.15249679292912
  H   -2.05799162433673      6.65970450367475     -2.11962905900243
  H   0.26957339175354      7.66785009620491     -1.83635754216217
  H   2.71554869857487      7.26663935313953     -1.41919577391405
  H   3.51376397555479      4.93781176523981     -1.03138335512967
  H   -3.77260459459868      2.17161812151491     -1.90936845699193
  H   -2.75231552694204     -0.04619975940478     -1.46692524013592
  H   -0.31333185467509     -0.30702272246587     -1.25854717119730
  Cu  -0.00397708548301      1.38641746570130      0.61985607381091
  C   0.15814690472794      1.45043039526907      2.54403623306016
  H   -0.82322408458057      1.50282971939190      3.04165254153216
  H   0.68698525820350      0.56015390031510      2.92023190343076
  H   0.73804033760834      2.33767462128271      2.84746420995659
2
Name = CuH_c0_1_pbe_def2-svp_d3bj_TOpt_pbe_def2-tzvp_d3bj_TOptFreq Energy(a.u.) = -1640.845357358455 ZPE = 0.00431372 OptHurray noimag
  Cu  0.45572624028657     -2.54835884025564     -0.61215126265030
  H   1.62111118071343     -1.92210914074436     -1.26711323034970
5
Name = CuMe_c0_1_pbe_def2-svp_d3bj_TOpt_pbe_def2-tzvp_d3bj_TOptFreq Energy(a.u.) = -1680.130212460236 ZPE = 0.03380477 OptHurray noimag
  Cu  -0.95834697064791     -0.10096387501443      6.19960711826678
  C   -0.95833989339977     -0.10096456776362      4.30560744623224
  H   0.08612943334627     -0.11008209125334      3.96702134676955
  H   -1.48847339951179     -1.00094311922861      3.96702307862742
  H   -1.47268866478681      0.80812812826000      3.96702687010399
46
Name = IPd_Cu_c1_1_pbe_def2-svp_d3bj_TOpt_pbe_def2-tzvp_d3bj_TOptFreq Energy(a.u.) = -2877.133652612259 ZPE = 0.33711202 OptHurray noimag
  Pd  2.25446187588086      1.93697199322533     -1.62832510439340
  C   2.70831947209698     -0.07503476209474     -1.64511803210061
  C   2.17113531160595     -1.14450060443706     -2.39361896256800
  C   2.73368249573297     -2.44402037999753     -2.34190447827295
  C   3.84035527213375     -2.70650457643872     -1.56036529791580
  C   4.47547969195031     -1.65667970538167     -0.85286140220246
  C   3.91795338057658     -0.35239959580724     -0.92743096889479
  C   4.62488024064263      0.73638771513023     -0.34214808126123
  N   4.12861387106601      1.99046566907016     -0.57540043918106
  C   4.73961607508271      3.02980558717301     -0.00225218814553
  C   5.88990244868015      2.89778790265467      0.79077309496698
  C   6.43534956330820      1.64265871402615      0.98942109811960
  C   5.80627193352436      0.51830940143752      0.41572224169716
  C   6.29982382607500     -0.81933046638792      0.53931882914609
  C   5.66958041309612     -1.85916501081521     -0.08631508043014
  H   6.07501025240137     -2.87010987853324     -0.01483915730156
  H   7.20551488402845     -0.98908030390585      1.12384914915719
  H   7.34234576564929      1.51213525053282      1.58251050858071
  H   6.34151442833807      3.78846587471522      1.22604289824141
  H   4.30110374566763      4.01182512513886     -0.17091760902769
  H   4.25593860954864     -3.71414203740835     -1.50733277804424
  H   2.28002142966312     -3.24042997502174     -2.93363309939697
  H   1.35680539486868     -0.97632120460809     -3.10031641987208
  C   0.21680529114091      1.78309816064859     -1.91306514620039
  C   -0.66804207074795      0.72867779841709     -2.24822690656413
  C   -2.07746087860779      0.85805859445034     -2.10065715326109
  C   -2.63856474105584      2.03673009238090     -1.66330609502194
  C   -1.81302170667070      3.16050021428455     -1.40753380703355
  C   -0.40424320091414      3.01611246450715     -1.52305717341249
  C   0.41721811537889      4.17478968507350     -1.38652651086282
  N   1.75865708843600      4.00046825433043     -1.58281972500725
  C   2.54559729041643      5.07607605587776     -1.64651525333596
  C   2.06494235505483      6.37937282408247     -1.44444630316119
  C   0.72274868946376      6.56787999873729     -1.16576398001287
  C   -0.14566578901443      5.45586727838739     -1.14938553744192
  C   -1.56027392082194      5.54961614279603     -0.95534779131119
  C   -2.35727296878722      4.44488529747803     -1.07783165409398
  H   -3.43858214325901      4.53365532348316     -0.95781252957818
  H   -1.99525139522957      6.52662813206150     -0.73826700962615
  H   0.32328637557292      7.56808408457029     -0.98835584604637
  H   2.75476958032173      7.21990170272367     -1.50946191656855
  H   3.59621557969871      4.89917767520529     -1.88036606800103
  H   -3.72005285489329      2.13118838653995     -1.55411052839331
  H   -2.71335708960777      0.01078347043701     -2.36205102197625
  H   -0.31419883931413     -0.16803104673614     -2.76759145418642
  Cu  0.82499891382162      0.06481526099691     -0.77233784280352
